# Supplementary material for: Effects of nonlinearity on Anderson localization of surface gravity waves
Source: Nat Commun. 2024 Jul 8;15:5726. doi: 10.1038/s41467-024-49575-5 (PMC11231258; doi:10.1038/s41467-024-49575-5)
Supplement: Supplementary file 7 — Source Data [file 41467_2024_49575_MOESM7_ESM.xlsx]

## Sheet: Fig.1(b)
Fig,1(b)	x	\eta
	-0.472091	-1.16596
	-0.471811	-1.16877
	-0.47153	-1.17158
	-0.47125	-1.17439
	-0.47097	-1.17579
	-0.470689	-1.1772
	-0.470409	-1.1786
	-0.470128	-1.18141
	-0.469848	-1.18281
	-0.469567	-1.18422
	-0.469287	-1.18562
	-0.469006	-1.18703
	-0.468726	-1.18843
	-0.468445	-1.18984
	-0.468165	-1.19124
	-0.467884	-1.19265
	-0.467604	-1.19405
	-0.467323	-1.19546
	-0.467043	-1.19686
	-0.466762	-1.19827
	-0.466482	-1.19967
	-0.466201	-1.20108
	-0.465921	-1.20248
	-0.46564	-1.20389
	-0.46536	-1.20529
	-0.465079	-1.2067
	-0.464799	-1.2081
	-0.464518	-1.20951
	-0.464238	-1.21091
	-0.463957	-1.21232
	-0.463677	-1.21372
	-0.463396	-1.21512
	-0.463116	-1.21653
	-0.462835	-1.21793
	-0.462555	-1.21934
	-0.462274	-1.22074
	-0.461994	-1.22215
	-0.461713	-1.22355
	-0.461433	-1.22496
	-0.461152	-1.22636
	-0.460872	-1.22777
	-0.460591	-1.22917
	-0.460311	-1.23058
	-0.46003	-1.23198
	-0.45975	-1.23339
	-0.45947	-1.23479
	-0.459189	-1.2362
	-0.458909	-1.2376
	-0.458628	-1.23901
	-0.458348	-1.24041
	-0.458067	-1.24182
	-0.457787	-1.24322
	-0.457506	-1.24462
	-0.457226	-1.24603
	-0.456945	-1.24743
	-0.456665	-1.24884
	-0.456384	-1.25024
	-0.456104	-1.25165
	-0.455823	-1.25305
	-0.455543	-1.25446
	-0.455262	-1.25586
	-0.454982	-1.25727
	-0.454701	-1.25867
	-0.454421	-1.26008
	-0.45414	-1.26148
	-0.45386	-1.26289
	-0.453579	-1.26429
	-0.453299	-1.2657
	-0.453018	-1.2671
	-0.452738	-1.26851
	-0.452457	-1.26991
	-0.452177	-1.27132
	-0.451896	-1.27272
	-0.451616	-1.27412
	-0.451335	-1.27553
	-0.451055	-1.27693
	-0.450774	-1.27834
	-0.450494	-1.27974
	-0.450213	-1.28115
	-0.449933	-1.28255
	-0.449652	-1.28396
	-0.449372	-1.28536
	-0.449091	-1.28677
	-0.448811	-1.28817
	-0.44853	-1.28958
	-0.44825	-1.29098
	-0.44797	-1.29098
	-0.447689	-1.29098
	-0.447409	-1.29098
	-0.447128	-1.29098
	-0.446848	-1.29098
	-0.446567	-1.29239
	-0.446287	-1.29239
	-0.446006	-1.29239
	-0.445726	-1.29239
	-0.445445	-1.29239
	-0.445165	-1.29239
	-0.444884	-1.29239
	-0.444604	-1.29239
	-0.444323	-1.29239
	-0.444043	-1.29239
	-0.443762	-1.29239
	-0.443482	-1.29239
	-0.443201	-1.29239
	-0.442921	-1.29239
	-0.44264	-1.29239
	-0.44236	-1.29239
	-0.442079	-1.29239
	-0.441799	-1.29239
	-0.441518	-1.29239
	-0.441238	-1.29239
	-0.440957	-1.29239
	-0.440677	-1.29239
	-0.440396	-1.29239
	-0.440116	-1.29239
	-0.439835	-1.29379
	-0.439555	-1.2952
	-0.439274	-1.2966
	-0.438994	-1.29801
	-0.438713	-1.29941
	-0.438433	-1.30082
	-0.438152	-1.30222
	-0.437872	-1.30363
	-0.437591	-1.30503
	-0.437311	-1.30784
	-0.43703	-1.31065
	-0.43675	-1.31346
	-0.43647	-1.31627
	-0.436189	-1.31908
	-0.435909	-1.32189
	-0.435628	-1.3247
	-0.435348	-1.32751
	-0.435067	-1.33032
	-0.434787	-1.33313
	-0.434506	-1.33593
	-0.434226	-1.33874
	-0.433945	-1.34155
	-0.433665	-1.34436
	-0.433384	-1.34717
	-0.433104	-1.34998
	-0.432823	-1.35279
	-0.432543	-1.3556
	-0.432262	-1.35841
	-0.431982	-1.36122
	-0.431701	-1.36403
	-0.431421	-1.36684
	-0.43114	-1.36965
	-0.43086	-1.37246
	-0.430579	-1.37527
	-0.430299	-1.37808
	-0.430018	-1.38089
	-0.429738	-1.3837
	-0.429457	-1.38651
	-0.429177	-1.38932
	-0.428896	-1.39213
	-0.428616	-1.39494
	-0.428335	-1.39774
	-0.428055	-1.40055
	-0.427774	-1.40336
	-0.427494	-1.40617
	-0.427213	-1.40898
	-0.426933	-1.41179
	-0.426652	-1.4146
	-0.426372	-1.41741
	-0.426091	-1.42022
	-0.425811	-1.42303
	-0.42553	-1.42584
	-0.42525	-1.42865
	-0.42497	-1.43146
	-0.424689	-1.43427
	-0.424409	-1.43708
	-0.424128	-1.43989
	-0.423848	-1.4427
	-0.423567	-1.44551
	-0.423287	-1.44832
	-0.423006	-1.45113
	-0.422726	-1.45394
	-0.422445	-1.45674
	-0.422165	-1.45955
	-0.421884	-1.46236
	-0.421604	-1.46517
	-0.421323	-1.46798
	-0.421043	-1.47079
	-0.420762	-1.4736
	-0.420482	-1.47641
	-0.420201	-1.47922
	-0.419921	-1.48203
	-0.41964	-1.48484
	-0.41936	-1.48765
	-0.419079	-1.49046
	-0.418799	-1.49327
	-0.418518	-1.49608
	-0.418238	-1.49889
	-0.417957	-1.5017
	-0.417677	-1.50451
	-0.417396	-1.50591
	-0.417116	-1.50732
	-0.416835	-1.50872
	-0.416555	-1.51013
	-0.416274	-1.51153
	-0.415994	-1.51294
	-0.415713	-1.51434
	-0.415433	-1.51575
	-0.415152	-1.51715
	-0.414872	-1.51855
	-0.414591	-1.51996
	-0.414311	-1.52136
	-0.41403	-1.52277
	-0.41375	-1.52417
	-0.41347	-1.52558
	-0.413189	-1.52698
	-0.412909	-1.52839
	-0.412628	-1.52979
	-0.412348	-1.5312
	-0.412067	-1.5326
	-0.411787	-1.53401
	-0.411506	-1.53541
	-0.411226	-1.53682
	-0.410945	-1.53822
	-0.410665	-1.53963
	-0.410384	-1.54103
	-0.410104	-1.54244
	-0.409823	-1.54384
	-0.409543	-1.54525
	-0.409262	-1.54665
	-0.408982	-1.54805
	-0.408701	-1.54946
	-0.408421	-1.55086
	-0.40814	-1.55227
	-0.40786	-1.55367
	-0.407579	-1.55508
	-0.407299	-1.55648
	-0.407018	-1.55789
	-0.406738	-1.55929
	-0.406457	-1.5607
	-0.406177	-1.5621
	-0.405896	-1.56351
	-0.405616	-1.56491
	-0.405335	-1.56632
	-0.405055	-1.56772
	-0.404774	-1.56913
	-0.404494	-1.57053
	-0.404213	-1.57194
	-0.403933	-1.57334
	-0.403652	-1.57475
	-0.403372	-1.57615
	-0.403091	-1.57755
	-0.402811	-1.57896
	-0.40253	-1.58036
	-0.40225	-1.58177
	-0.40197	-1.58317
	-0.401689	-1.58458
	-0.401409	-1.58598
	-0.401128	-1.58739
	-0.400848	-1.58879
	-0.400567	-1.5902
	-0.400287	-1.5916
	-0.400006	-1.59301
	-0.399726	-1.59441
	-0.399445	-1.59582
	-0.399165	-1.59722
	-0.398884	-1.59863
	-0.398604	-1.60003
	-0.398323	-1.60144
	-0.398043	-1.60284
	-0.397762	-1.60425
	-0.397482	-1.60565
	-0.397201	-1.60706
	-0.396921	-1.60846
	-0.39664	-1.60986
	-0.39636	-1.61127
	-0.396079	-1.61267
	-0.395799	-1.61408
	-0.395518	-1.61548
	-0.395238	-1.61689
	-0.394957	-1.61829
	-0.394677	-1.6197
	-0.394396	-1.6211
	-0.394116	-1.62251
	-0.393835	-1.62391
	-0.393555	-1.62532
	-0.393274	-1.62672
	-0.392994	-1.62813
	-0.392713	-1.62953
	-0.392433	-1.63094
	-0.392152	-1.63234
	-0.391872	-1.63375
	-0.391591	-1.63515
	-0.391311	-1.63656
	-0.39103	-1.63796
	-0.39075	-1.63936
	-0.39047	-1.64077
	-0.390189	-1.64217
	-0.389909	-1.64358
	-0.389628	-1.64498
	-0.389348	-1.64639
	-0.389067	-1.64779
	-0.388787	-1.6492
	-0.388506	-1.6506
	-0.388226	-1.65201
	-0.387945	-1.65341
	-0.387665	-1.65482
	-0.387384	-1.65622
	-0.387104	-1.65763
	-0.386823	-1.65903
	-0.386543	-1.66044
	-0.386262	-1.66184
	-0.385982	-1.66325
	-0.385701	-1.66465
	-0.385421	-1.66606
	-0.38514	-1.66746
	-0.38486	-1.66886
	-0.384579	-1.67027
	-0.384299	-1.67167
	-0.384018	-1.67308
	-0.383738	-1.67448
	-0.383457	-1.67589
	-0.383177	-1.67729
	-0.382896	-1.6787
	-0.382616	-1.6801
	-0.382335	-1.68151
	-0.382055	-1.68291
	-0.381774	-1.68432
	-0.381494	-1.68572
	-0.381213	-1.68572
	-0.380933	-1.68572
	-0.380652	-1.68572
	-0.380372	-1.68572
	-0.380091	-1.68572
	-0.379811	-1.68572
	-0.37953	-1.68572
	-0.37925	-1.68572
	-0.37897	-1.68572
	-0.378689	-1.68572
	-0.378409	-1.68572
	-0.378128	-1.68572
	-0.377848	-1.68572
	-0.377567	-1.68572
	-0.377287	-1.68572
	-0.377006	-1.68572
	-0.376726	-1.68572
	-0.376445	-1.68572
	-0.376165	-1.68572
	-0.375884	-1.68572
	-0.375604	-1.68572
	-0.375323	-1.68572
	-0.375043	-1.68572
	-0.374762	-1.68572
	-0.374482	-1.68572
	-0.374201	-1.68572
	-0.373921	-1.68572
	-0.37364	-1.68572
	-0.37336	-1.68572
	-0.373079	-1.68572
	-0.372799	-1.68572
	-0.372518	-1.68572
	-0.372238	-1.68572
	-0.371957	-1.68572
	-0.371677	-1.68572
	-0.371396	-1.68572
	-0.371116	-1.68572
	-0.370835	-1.68572
	-0.370555	-1.68572
	-0.370274	-1.68572
	-0.369994	-1.68572
	-0.369713	-1.68572
	-0.369433	-1.68572
	-0.369152	-1.68572
	-0.368872	-1.68572
	-0.368591	-1.68572
	-0.368311	-1.68572
	-0.36803	-1.68572
	-0.36775	-1.68572
	-0.36747	-1.68572
	-0.367189	-1.68572
	-0.366909	-1.68572
	-0.366628	-1.68572
	-0.366348	-1.68572
	-0.366067	-1.68572
	-0.365787	-1.68572
	-0.365506	-1.68572
	-0.365226	-1.68572
	-0.364945	-1.68572
	-0.364665	-1.68572
	-0.364384	-1.68572
	-0.364104	-1.68572
	-0.363823	-1.68572
	-0.363543	-1.68572
	-0.363262	-1.68572
	-0.362982	-1.68572
	-0.362701	-1.68572
	-0.362421	-1.68572
	-0.36214	-1.68572
	-0.36186	-1.68572
	-0.361579	-1.68572
	-0.361299	-1.68572
	-0.361018	-1.68572
	-0.360738	-1.68572
	-0.360457	-1.68572
	-0.360177	-1.68572
	-0.359896	-1.68572
	-0.359616	-1.68572
	-0.359335	-1.68572
	-0.359055	-1.68572
	-0.358774	-1.68572
	-0.358494	-1.68572
	-0.358213	-1.68572
	-0.357933	-1.68572
	-0.357652	-1.68572
	-0.357372	-1.68572
	-0.357091	-1.68572
	-0.356811	-1.68572
	-0.35653	-1.68572
	-0.35625	-1.68572
	-0.35597	-1.68572
	-0.355689	-1.68572
	-0.355409	-1.68572
	-0.355128	-1.68572
	-0.354848	-1.68572
	-0.354567	-1.68572
	-0.354287	-1.68572
	-0.354006	-1.68572
	-0.353726	-1.68572
	-0.353445	-1.68572
	-0.353165	-1.68572
	-0.352884	-1.68572
	-0.352604	-1.68572
	-0.352323	-1.68572
	-0.352043	-1.68572
	-0.351762	-1.68572
	-0.351482	-1.68572
	-0.351201	-1.68432
	-0.350921	-1.68291
	-0.35064	-1.68151
	-0.35036	-1.6801
	-0.350079	-1.6787
	-0.349799	-1.67729
	-0.349518	-1.67589
	-0.349238	-1.67448
	-0.348957	-1.67308
	-0.348677	-1.67167
	-0.348396	-1.67027
	-0.348116	-1.66886
	-0.347835	-1.66746
	-0.347555	-1.66606
	-0.347274	-1.66465
	-0.346994	-1.66325
	-0.346713	-1.66184
	-0.346433	-1.66044
	-0.346152	-1.65903
	-0.345872	-1.65763
	-0.345591	-1.65622
	-0.345311	-1.65482
	-0.34503	-1.65341
	-0.34475	-1.65201
	-0.34447	-1.6506
	-0.344189	-1.6492
	-0.343909	-1.64779
	-0.343628	-1.64639
	-0.343348	-1.64498
	-0.343067	-1.64358
	-0.342787	-1.64217
	-0.342506	-1.64077
	-0.342226	-1.63936
	-0.341945	-1.63796
	-0.341665	-1.63656
	-0.341384	-1.63515
	-0.341104	-1.63375
	-0.340823	-1.63234
	-0.340543	-1.63094
	-0.340262	-1.62953
	-0.339982	-1.62813
	-0.339701	-1.62672
	-0.339421	-1.62532
	-0.33914	-1.62391
	-0.33886	-1.62251
	-0.338579	-1.6211
	-0.338299	-1.6197
	-0.338018	-1.61829
	-0.337738	-1.61689
	-0.337457	-1.61548
	-0.337177	-1.61408
	-0.336896	-1.61267
	-0.336616	-1.61127
	-0.336335	-1.60986
	-0.336055	-1.60846
	-0.335774	-1.60706
	-0.335494	-1.60565
	-0.335213	-1.60425
	-0.334933	-1.60284
	-0.334652	-1.60144
	-0.334372	-1.60003
	-0.334091	-1.59863
	-0.333811	-1.59722
	-0.33353	-1.59582
	-0.33325	-1.59441
	-0.33297	-1.59301
	-0.332689	-1.5916
	-0.332409	-1.5902
	-0.332128	-1.58879
	-0.331848	-1.58739
	-0.331567	-1.58598
	-0.331287	-1.58458
	-0.331006	-1.58317
	-0.330726	-1.58177
	-0.330445	-1.58036
	-0.330165	-1.57896
	-0.329884	-1.57755
	-0.329604	-1.57615
	-0.329323	-1.57475
	-0.329043	-1.57334
	-0.328762	-1.57194
	-0.328482	-1.57053
	-0.328201	-1.56913
	-0.327921	-1.56772
	-0.32764	-1.56632
	-0.32736	-1.56491
	-0.327079	-1.56351
	-0.326799	-1.5621
	-0.326518	-1.5607
	-0.326238	-1.55929
	-0.325957	-1.55789
	-0.325677	-1.55648
	-0.325396	-1.55508
	-0.325116	-1.55367
	-0.324835	-1.55227
	-0.324555	-1.55086
	-0.324274	-1.54946
	-0.323994	-1.54805
	-0.323713	-1.54665
	-0.323433	-1.54525
	-0.323152	-1.54384
	-0.322872	-1.54244
	-0.322591	-1.54103
	-0.322311	-1.53963
	-0.32203	-1.53822
	-0.32175	-1.53682
	-0.32147	-1.53541
	-0.321189	-1.53401
	-0.320909	-1.5326
	-0.320628	-1.5312
	-0.320348	-1.52839
	-0.320067	-1.52558
	-0.319787	-1.52277
	-0.319506	-1.51996
	-0.319226	-1.51715
	-0.318945	-1.51434
	-0.318665	-1.51153
	-0.318384	-1.50872
	-0.318104	-1.50591
	-0.317823	-1.5031
	-0.317543	-1.50029
	-0.317262	-1.49748
	-0.316982	-1.49467
	-0.316701	-1.49186
	-0.316421	-1.48905
	-0.31614	-1.48624
	-0.31586	-1.48344
	-0.315579	-1.48063
	-0.315299	-1.47782
	-0.315018	-1.47501
	-0.314738	-1.4722
	-0.314457	-1.46939
	-0.314177	-1.46658
	-0.313896	-1.46377
	-0.313616	-1.46096
	-0.313335	-1.45815
	-0.313055	-1.45534
	-0.312774	-1.45253
	-0.312494	-1.44972
	-0.312213	-1.44691
	-0.311933	-1.4441
	-0.311652	-1.44129
	-0.311372	-1.43848
	-0.311091	-1.43567
	-0.310811	-1.43286
	-0.31053	-1.43005
	-0.31025	-1.42724
	-0.30997	-1.42444
	-0.309689	-1.42163
	-0.309409	-1.41882
	-0.309128	-1.41601
	-0.308848	-1.4132
	-0.308567	-1.41039
	-0.308287	-1.40758
	-0.308006	-1.40477
	-0.307726	-1.40196
	-0.307445	-1.39915
	-0.307165	-1.39634
	-0.306884	-1.39353
	-0.306604	-1.39072
	-0.306323	-1.38791
	-0.306043	-1.3851
	-0.305762	-1.38229
	-0.305482	-1.37948
	-0.305201	-1.37667
	-0.304921	-1.37246
	-0.30464	-1.36965
	-0.30436	-1.36684
	-0.304079	-1.36263
	-0.303799	-1.35841
	-0.303518	-1.3542
	-0.303238	-1.34998
	-0.302957	-1.34577
	-0.302677	-1.34155
	-0.302396	-1.33734
	-0.302116	-1.33313
	-0.301835	-1.32891
	-0.301555	-1.3247
	-0.301274	-1.32048
	-0.300994	-1.31627
	-0.300713	-1.31205
	-0.300433	-1.30784
	-0.300152	-1.30363
	-0.299872	-1.29941
	-0.299591	-1.2952
	-0.299311	-1.29098
	-0.29903	-1.28677
	-0.29875	-1.28255
	-0.29847	-1.27834
	-0.298189	-1.27412
	-0.297909	-1.26991
	-0.297628	-1.2657
	-0.297348	-1.26148
	-0.297067	-1.25727
	-0.296787	-1.25305
	-0.296506	-1.24884
	-0.296226	-1.24462
	-0.295945	-1.24041
	-0.295665	-1.2362
	-0.295384	-1.23198
	-0.295104	-1.22917
	-0.294823	-1.22636
	-0.294543	-1.22355
	-0.294262	-1.22074
	-0.293982	-1.21793
	-0.293701	-1.21512
	-0.293421	-1.21232
	-0.29314	-1.20951
	-0.29286	-1.2067
	-0.292579	-1.20389
	-0.292299	-1.20108
	-0.292018	-1.19827
	-0.291738	-1.19546
	-0.291457	-1.19124
	-0.291177	-1.18703
	-0.290896	-1.18281
	-0.290616	-1.1786
	-0.290335	-1.17439
	-0.290055	-1.17017
	-0.289774	-1.16596
	-0.289494	-1.16174
	-0.289213	-1.15753
	-0.288933	-1.15331
	-0.288652	-1.1491
	-0.288372	-1.14489
	-0.288091	-1.14067
	-0.287811	-1.13646
	-0.28753	-1.13224
	-0.28725	-1.12803
	-0.28697	-1.12381
	-0.286689	-1.1196
	-0.286409	-1.11539
	-0.286128	-1.11117
	-0.285848	-1.10696
	-0.285567	-1.10274
	-0.285287	-1.09853
	-0.285006	-1.09431
	-0.284726	-1.0901
	-0.284445	-1.08589
	-0.284165	-1.08167
	-0.283884	-1.07746
	-0.283604	-1.07324
	-0.283323	-1.06903
	-0.283043	-1.06481
	-0.282762	-1.0606
	-0.282482	-1.05639
	-0.282201	-1.05217
	-0.281921	-1.04796
	-0.28164	-1.04374
	-0.28136	-1.03953
	-0.281079	-1.03531
	-0.280799	-1.0311
	-0.280518	-1.02689
	-0.280238	-1.02267
	-0.279957	-1.01846
	-0.279677	-1.01424
	-0.279396	-1.01003
	-0.279116	-1.00581
	-0.278835	-1.0016
	-0.278555	-0.997386
	-0.278274	-0.993171
	-0.277994	-0.988957
	-0.277713	-0.984743
	-0.277433	-0.980528
	-0.277152	-0.976314
	-0.276872	-0.970695
	-0.276591	-0.965076
	-0.276311	-0.960862
	-0.27603	-0.955243
	-0.27575	-0.949623
	-0.27547	-0.944004
	-0.275189	-0.938385
	-0.274909	-0.932766
	-0.274628	-0.927147
	-0.274348	-0.921528
	-0.274067	-0.915909
	-0.273787	-0.91029
	-0.273506	-0.904671
	-0.273226	-0.899052
	-0.272945	-0.893433
	-0.272665	-0.887814
	-0.272384	-0.882195
	-0.272104	-0.876575
	-0.271823	-0.870956
	-0.271543	-0.866742
	-0.271262	-0.862528
	-0.270982	-0.858313
	-0.270701	-0.852694
	-0.270421	-0.847075
	-0.27014	-0.842861
	-0.26986	-0.838647
	-0.269579	-0.834432
	-0.269299	-0.830218
	-0.269018	-0.826004
	-0.268738	-0.82179
	-0.268457	-0.817575
	-0.268177	-0.813361
	-0.267896	-0.809147
	-0.267616	-0.804932
	-0.267335	-0.800718
	-0.267055	-0.796504
	-0.266774	-0.792289
	-0.266494	-0.788075
	-0.266213	-0.783861
	-0.265933	-0.779646
	-0.265652	-0.775432
	-0.265372	-0.771218
	-0.265091	-0.767004
	-0.264811	-0.762789
	-0.26453	-0.758575
	-0.26425	-0.755765
	-0.26397	-0.752956
	-0.263689	-0.750146
	-0.263409	-0.747337
	-0.263128	-0.744527
	-0.262848	-0.741718
	-0.262567	-0.738908
	-0.262287	-0.736099
	-0.262006	-0.733289
	-0.261726	-0.73048
	-0.261445	-0.72767
	-0.261165	-0.72486
	-0.260884	-0.722051
	-0.260604	-0.719241
	-0.260323	-0.716432
	-0.260043	-0.713622
	-0.259762	-0.710813
	-0.259482	-0.708003
	-0.259201	-0.705194
	-0.258921	-0.702384
	-0.25864	-0.699575
	-0.25836	-0.696765
	-0.258079	-0.693956
	-0.257799	-0.691146
	-0.257518	-0.688337
	-0.257238	-0.685527
	-0.256957	-0.682717
	-0.256677	-0.679908
	-0.256396	-0.677098
	-0.256116	-0.674289
	-0.255835	-0.671479
	-0.255555	-0.66867
	-0.255274	-0.66586
	-0.254994	-0.663051
	-0.254713	-0.660241
	-0.254433	-0.656027
	-0.254152	-0.651813
	-0.253872	-0.647598
	-0.253591	-0.643384
	-0.253311	-0.63917
	-0.25303	-0.634955
	-0.25275	-0.630741
	-0.25247	-0.626527
	-0.252189	-0.622312
	-0.251909	-0.618098
	-0.251628	-0.613884
	-0.251348	-0.609669
	-0.251067	-0.605455
	-0.250787	-0.601241
	-0.250506	-0.597027
	-0.250226	-0.592812
	-0.249945	-0.588598
	-0.249665	-0.584384
	-0.249384	-0.580169
	-0.249104	-0.575955
	-0.248823	-0.573146
	-0.248543	-0.568931
	-0.248262	-0.564717
	-0.247982	-0.561907
	-0.247701	-0.559098
	-0.247421	-0.556288
	-0.24714	-0.553479
	-0.24686	-0.550669
	-0.246579	-0.54786
	-0.246299	-0.54505
	-0.246018	-0.542241
	-0.245738	-0.539431
	-0.245457	-0.536622
	-0.245177	-0.533812
	-0.244896	-0.531002
	-0.244616	-0.528193
	-0.244335	-0.525383
	-0.244055	-0.522574
	-0.243774	-0.519764
	-0.243494	-0.516955
	-0.243213	-0.514145
	-0.242933	-0.511336
	-0.242652	-0.508526
	-0.242372	-0.505717
	-0.242091	-0.502907
	-0.241811	-0.500098
	-0.24153	-0.497288
	-0.24125	-0.494478
	-0.24097	-0.491669
	-0.240689	-0.488859
	-0.240409	-0.48605
	-0.240128	-0.48324
	-0.239848	-0.480431
	-0.239567	-0.477621
	-0.239287	-0.474812
	-0.239006	-0.472002
	-0.238726	-0.469193
	-0.238445	-0.466383
	-0.238165	-0.463574
	-0.237884	-0.460764
	-0.237604	-0.457954
	-0.237323	-0.455145
	-0.237043	-0.452335
	-0.236762	-0.449526
	-0.236482	-0.446716
	-0.236201	-0.443907
	-0.235921	-0.441097
	-0.23564	-0.438288
	-0.23536	-0.436883
	-0.235079	-0.435478
	-0.234799	-0.434073
	-0.234518	-0.432669
	-0.234238	-0.431264
	-0.233957	-0.428454
	-0.233677	-0.425645
	-0.233396	-0.422835
	-0.233116	-0.420026
	-0.232835	-0.417216
	-0.232555	-0.414407
	-0.232274	-0.411597
	-0.231994	-0.408788
	-0.231713	-0.405978
	-0.231433	-0.403169
	-0.231152	-0.400359
	-0.230872	-0.397549
	-0.230591	-0.39474
	-0.230311	-0.39193
	-0.23003	-0.389121
	-0.22975	-0.386311
	-0.22947	-0.383502
	-0.229189	-0.380692
	-0.228909	-0.377883
	-0.228628	-0.375073
	-0.228348	-0.372264
	-0.228067	-0.369454
	-0.227787	-0.366645
	-0.227506	-0.363835
	-0.227226	-0.361025
	-0.226945	-0.358216
	-0.226665	-0.355406
	-0.226384	-0.352597
	-0.226104	-0.349787
	-0.225823	-0.346978
	-0.225543	-0.344168
	-0.225262	-0.341359
	-0.224982	-0.338549
	-0.224701	-0.33574
	-0.224421	-0.33293
	-0.22414	-0.330121
	-0.22386	-0.327311
	-0.223579	-0.324501
	-0.223299	-0.321692
	-0.223018	-0.318882
	-0.222738	-0.316073
	-0.222457	-0.313263
	-0.222177	-0.310454
	-0.221896	-0.307644
	-0.221616	-0.304835
	-0.221335	-0.302025
	-0.221055	-0.299216
	-0.220774	-0.297811
	-0.220494	-0.296406
	-0.220213	-0.293597
	-0.219933	-0.292192
	-0.219652	-0.290787
	-0.219372	-0.289382
	-0.219091	-0.287978
	-0.218811	-0.286573
	-0.21853	-0.285168
	-0.21825	-0.283763
	-0.21797	-0.282358
	-0.217689	-0.280954
	-0.217409	-0.279549
	-0.217128	-0.278144
	-0.216848	-0.276739
	-0.216567	-0.275335
	-0.216287	-0.27393
	-0.216006	-0.272525
	-0.215726	-0.27112
	-0.215445	-0.268311
	-0.215165	-0.265501
	-0.214884	-0.262692
	-0.214604	-0.261287
	-0.214323	-0.259882
	-0.214043	-0.257073
	-0.213762	-0.254263
	-0.213482	-0.250049
	-0.213201	-0.245834
	-0.212921	-0.24162
	-0.21264	-0.237406
	-0.21236	-0.233192
	-0.212079	-0.228977
	-0.211799	-0.226168
	-0.211518	-0.223358
	-0.211238	-0.220549
	-0.210957	-0.217739
	-0.210677	-0.21493
	-0.210396	-0.21212
	-0.210116	-0.20931
	-0.209835	-0.206501
	-0.209555	-0.203691
	-0.209274	-0.200882
	-0.208994	-0.198072
	-0.208713	-0.195263
	-0.208433	-0.192453
	-0.208152	-0.189644
	-0.207872	-0.186834
	-0.207591	-0.184025
	-0.207311	-0.181215
	-0.20703	-0.178406
	-0.20675	-0.175596
	-0.20647	-0.172787
	-0.206189	-0.169977
	-0.205909	-0.167167
	-0.205628	-0.164358
	-0.205348	-0.161548
	-0.205067	-0.158739
	-0.204787	-0.155929
	-0.204506	-0.15312
	-0.204226	-0.15031
	-0.203945	-0.147501
	-0.203665	-0.144691
	-0.203384	-0.141882
	-0.203104	-0.139072
	-0.202823	-0.136263
	-0.202543	-0.133453
	-0.202262	-0.130643
	-0.201982	-0.127834
	-0.201701	-0.125024
	-0.201421	-0.122215
	-0.20114	-0.119405
	-0.20086	-0.116596
	-0.200579	-0.113786
	-0.200299	-0.110977
	-0.200018	-0.108167
	-0.199738	-0.105358
	-0.199457	-0.102548
	-0.199177	-0.0997386
	-0.198896	-0.096929
	-0.198616	-0.0941195
	-0.198335	-0.0927147
	-0.198055	-0.0913099
	-0.197774	-0.0899052
	-0.197494	-0.0885004
	-0.197213	-0.0870956
	-0.196933	-0.0856909
	-0.196652	-0.0842861
	-0.196372	-0.0828813
	-0.196091	-0.0814766
	-0.195811	-0.0800718
	-0.19553	-0.078667
	-0.19525	-0.0772623
	-0.19497	-0.0758575
	-0.194689	-0.0744527
	-0.194409	-0.073048
	-0.194128	-0.0716432
	-0.193848	-0.0702384
	-0.193567	-0.0688337
	-0.193287	-0.0674289
	-0.193006	-0.0660241
	-0.192726	-0.0646193
	-0.192445	-0.0632146
	-0.192165	-0.0618098
	-0.191884	-0.0590003
	-0.191604	-0.0561907
	-0.191323	-0.0533812
	-0.191043	-0.0505717
	-0.190762	-0.0477621
	-0.190482	-0.0449526
	-0.190201	-0.0421431
	-0.189921	-0.0393335
	-0.18964	-0.036524
	-0.18936	-0.0337144
	-0.189079	-0.0309049
	-0.188799	-0.0280954
	-0.188518	-0.0252858
	-0.188238	-0.0224763
	-0.187957	-0.0196668
	-0.187677	-0.0168572
	-0.187396	-0.0140477
	-0.187116	-0.0112381
	-0.186835	-0.00842861
	-0.186555	-0.00561907
	-0.186274	-0.00280954
	-0.185994	9.21138e-15
	-0.185713	0.00280954
	-0.185433	0.00561907
	-0.185152	0.00842861
	-0.184872	0.0112381
	-0.184591	0.0140477
	-0.184311	0.0168572
	-0.18403	0.0196668
	-0.18375	0.0224763
	-0.18347	0.0252858
	-0.183189	0.0280954
	-0.182909	0.0309049
	-0.182628	0.0337144
	-0.182348	0.036524
	-0.182067	0.0393335
	-0.181787	0.0421431
	-0.181506	0.0449526
	-0.181226	0.0477621
	-0.180945	0.0505717
	-0.180665	0.0533812
	-0.180384	0.0561907
	-0.180104	0.0590003
	-0.179823	0.0618098
	-0.179543	0.0646193
	-0.179262	0.0674289
	-0.178982	0.0702384
	-0.178701	0.073048
	-0.178421	0.0758575
	-0.17814	0.078667
	-0.17786	0.0800718
	-0.177579	0.0814766
	-0.177299	0.0828813
	-0.177018	0.0856909
	-0.176738	0.0885004
	-0.176457	0.0913099
	-0.176177	0.0941195
	-0.175896	0.096929
	-0.175616	0.0997386
	-0.175335	0.102548
	-0.175055	0.105358
	-0.174774	0.108167
	-0.174494	0.110977
	-0.174213	0.113786
	-0.173933	0.116596
	-0.173652	0.119405
	-0.173372	0.122215
	-0.173091	0.125024
	-0.172811	0.127834
	-0.17253	0.130643
	-0.17225	0.133453
	-0.17197	0.136263
	-0.171689	0.139072
	-0.171409	0.141882
	-0.171128	0.144691
	-0.170848	0.147501
	-0.170567	0.15031
	-0.170287	0.15312
	-0.170006	0.154525
	-0.169726	0.155929
	-0.169445	0.157334
	-0.169165	0.158739
	-0.168884	0.160144
	-0.168604	0.161548
	-0.168323	0.162953
	-0.168043	0.164358
	-0.167762	0.165763
	-0.167482	0.167167
	-0.167201	0.168572
	-0.166921	0.169977
	-0.16664	0.171382
	-0.16636	0.172787
	-0.166079	0.174191
	-0.165799	0.175596
	-0.165518	0.177001
	-0.165238	0.178406
	-0.164957	0.17981
	-0.164677	0.181215
	-0.164396	0.18262
	-0.164116	0.185429
	-0.163835	0.188239
	-0.163555	0.191049
	-0.163274	0.193858
	-0.162994	0.196668
	-0.162713	0.199477
	-0.162433	0.202287
	-0.162152	0.205096
	-0.161872	0.207906
	-0.161591	0.210715
	-0.161311	0.213525
	-0.16103	0.216334
	-0.16075	0.219144
	-0.16047	0.221953
	-0.160189	0.224763
	-0.159909	0.227572
	-0.159628	0.230382
	-0.159348	0.233192
	-0.159067	0.236001
	-0.158787	0.238811
	-0.158506	0.24162
	-0.158226	0.24443
	-0.157945	0.247239
	-0.157665	0.250049
	-0.157384	0.251454
	-0.157104	0.252858
	-0.156823	0.254263
	-0.156543	0.255668
	-0.156262	0.257073
	-0.155982	0.258477
	-0.155701	0.261287
	-0.155421	0.264096
	-0.15514	0.266906
	-0.15486	0.269716
	-0.154579	0.272525
	-0.154299	0.275335
	-0.154018	0.278144
	-0.153738	0.280954
	-0.153457	0.283763
	-0.153177	0.286573
	-0.152896	0.290787
	-0.152616	0.295001
	-0.152335	0.299216
	-0.152055	0.30343
	-0.151774	0.307644
	-0.151494	0.311859
	-0.151213	0.316073
	-0.150933	0.320287
	-0.150652	0.324501
	-0.150372	0.328716
	-0.150091	0.33293
	-0.149811	0.337144
	-0.14953	0.341359
	-0.14925	0.345573
	-0.14897	0.349787
	-0.148689	0.354002
	-0.148409	0.358216
	-0.148128	0.36243
	-0.147848	0.366645
	-0.147567	0.370859
	-0.147287	0.375073
	-0.147006	0.379287
	-0.146726	0.383502
	-0.146445	0.387716
	-0.146165	0.39193
	-0.145884	0.396145
	-0.145604	0.400359
	-0.145323	0.404573
	-0.145043	0.408788
	-0.144762	0.413002
	-0.144482	0.417216
	-0.144201	0.421431
	-0.143921	0.425645
	-0.14364	0.429859
	-0.14336	0.434073
	-0.143079	0.438288
	-0.142799	0.442502
	-0.142518	0.446716
	-0.142238	0.450931
	-0.141957	0.455145
	-0.141677	0.459359
	-0.141396	0.463574
	-0.141116	0.469193
	-0.140835	0.474812
	-0.140555	0.480431
	-0.140274	0.48605
	-0.139994	0.491669
	-0.139713	0.497288
	-0.139433	0.502907
	-0.139152	0.508526
	-0.138872	0.514145
	-0.138591	0.519764
	-0.138311	0.525383
	-0.13803	0.531002
	-0.13775	0.536622
	-0.13747	0.542241
	-0.137189	0.54786
	-0.136909	0.553479
	-0.136628	0.559098
	-0.136348	0.564717
	-0.136067	0.570336
	-0.135787	0.57455
	-0.135506	0.578765
	-0.135226	0.582979
	-0.134945	0.585788
	-0.134665	0.588598
	-0.134384	0.591407
	-0.134104	0.594217
	-0.133823	0.597027
	-0.133543	0.599836
	-0.133262	0.602646
	-0.132982	0.605455
	-0.132701	0.608265
	-0.132421	0.611074
	-0.13214	0.613884
	-0.13186	0.616693
	-0.131579	0.619503
	-0.131299	0.622312
	-0.131018	0.625122
	-0.130738	0.627931
	-0.130457	0.630741
	-0.130177	0.633551
	-0.129896	0.63636
	-0.129616	0.63917
	-0.129335	0.641979
	-0.129055	0.644789
	-0.128774	0.647598
	-0.128494	0.650408
	-0.128213	0.653217
	-0.127933	0.656027
	-0.127652	0.660241
	-0.127372	0.664455
	-0.127091	0.66867
	-0.126811	0.672884
	-0.12653	0.677098
	-0.12625	0.681313
	-0.12597	0.685527
	-0.125689	0.689741
	-0.125409	0.693956
	-0.125128	0.69817
	-0.124848	0.702384
	-0.124567	0.706598
	-0.124287	0.710813
	-0.124006	0.715027
	-0.123726	0.719241
	-0.123445	0.723456
	-0.123165	0.72767
	-0.122884	0.731884
	-0.122604	0.736099
	-0.122323	0.740313
	-0.122043	0.744527
	-0.121762	0.748742
	-0.121482	0.752956
	-0.121201	0.75717
	-0.120921	0.75998
	-0.12064	0.762789
	-0.12036	0.765599
	-0.120079	0.768408
	-0.119799	0.771218
	-0.119518	0.774027
	-0.119238	0.776837
	-0.118957	0.779646
	-0.118677	0.782456
	-0.118396	0.785266
	-0.118116	0.788075
	-0.117835	0.790885
	-0.117555	0.793694
	-0.117274	0.796504
	-0.116994	0.799313
	-0.116713	0.802123
	-0.116433	0.804932
	-0.116152	0.807742
	-0.115872	0.810551
	-0.115591	0.813361
	-0.115311	0.81617
	-0.11503	0.81898
	-0.11475	0.82179
	-0.11447	0.826004
	-0.114189	0.830218
	-0.113909	0.835837
	-0.113628	0.841456
	-0.113348	0.847075
	-0.113067	0.852694
	-0.112787	0.858313
	-0.112506	0.863933
	-0.112226	0.869552
	-0.111945	0.875171
	-0.111665	0.88079
	-0.111384	0.886409
	-0.111104	0.892028
	-0.110823	0.897647
	-0.110543	0.903266
	-0.110262	0.908885
	-0.109982	0.914504
	-0.109701	0.920123
	-0.109421	0.925742
	-0.10914	0.931361
	-0.10886	0.936981
	-0.108579	0.9426
	-0.108299	0.948219
	-0.108018	0.952433
	-0.107738	0.956647
	-0.107457	0.960862
	-0.107177	0.965076
	-0.106896	0.96929
	-0.106616	0.973504
	-0.106335	0.977719
	-0.106055	0.981933
	-0.105774	0.986147
	-0.105494	0.990362
	-0.105213	0.994576
	-0.104933	0.99879
	-0.104652	1.003
	-0.104372	1.00722
	-0.104091	1.01143
	-0.103811	1.01565
	-0.10353	1.01986
	-0.10325	1.02408
	-0.10297	1.02829
	-0.102689	1.03391
	-0.102409	1.03953
	-0.102128	1.04515
	-0.101848	1.05077
	-0.101567	1.05498
	-0.101287	1.0592
	-0.101006	1.06341
	-0.100726	1.06762
	-0.100445	1.07184
	-0.100165	1.07605
	-0.0998841	1.08027
	-0.0996037	1.08448
	-0.0993232	1.0887
	-0.0990427	1.09291
	-0.0987622	1.09712
	-0.0984817	1.10134
	-0.0982012	1.10555
	-0.0979207	1.10977
	-0.0976402	1.11398
	-0.0973598	1.1182
	-0.0970793	1.12241
	-0.0967988	1.12522
	-0.0965183	1.12803
	-0.0962378	1.13084
	-0.0959573	1.13365
	-0.0956768	1.13646
	-0.0953963	1.13927
	-0.0951159	1.14208
	-0.0948354	1.14489
	-0.0945549	1.1477
	-0.0942744	1.15051
	-0.0939939	1.15331
	-0.0937134	1.15612
	-0.0934329	1.15893
	-0.0931524	1.16174
	-0.092872	1.16455
	-0.0925915	1.16736
	-0.092311	1.17017
	-0.0920305	1.17298
	-0.09175	1.17579
	-0.0914695	1.1786
	-0.091189	1.18141
	-0.0909085	1.18422
	-0.090628	1.18703
	-0.0903476	1.18984
	-0.0900671	1.19265
	-0.0897866	1.19546
	-0.0895061	1.19967
	-0.0892256	1.20389
	-0.0889451	1.2081
	-0.0886646	1.21232
	-0.0883841	1.21653
	-0.0881037	1.22074
	-0.0878232	1.22496
	-0.0875427	1.22917
	-0.0872622	1.23339
	-0.0869817	1.2376
	-0.0867012	1.24182
	-0.0864207	1.24603
	-0.0861402	1.25024
	-0.0858598	1.25446
	-0.0855793	1.25867
	-0.0852988	1.26289
	-0.0850183	1.2657
	-0.0847378	1.26851
	-0.0844573	1.27132
	-0.0841768	1.27412
	-0.0838963	1.27693
	-0.0836159	1.27974
	-0.0833354	1.28255
	-0.0830549	1.28536
	-0.0827744	1.28817
	-0.0824939	1.29098
	-0.0822134	1.29379
	-0.0819329	1.2966
	-0.0816524	1.29941
	-0.081372	1.30222
	-0.0810915	1.30503
	-0.080811	1.30784
	-0.0805305	1.31065
	-0.08025	1.31346
	-0.0799695	1.31627
	-0.079689	1.31908
	-0.0794085	1.32189
	-0.079128	1.3247
	-0.0788476	1.32891
	-0.0785671	1.33313
	-0.0782866	1.33734
	-0.0780061	1.34155
	-0.0777256	1.34577
	-0.0774451	1.34998
	-0.0771646	1.3542
	-0.0768841	1.35841
	-0.0766037	1.36263
	-0.0763232	1.36684
	-0.0760427	1.37105
	-0.0757622	1.37527
	-0.0754817	1.37948
	-0.0752012	1.3837
	-0.0749207	1.38791
	-0.0746402	1.39213
	-0.0743598	1.39634
	-0.0740793	1.40055
	-0.0737988	1.40477
	-0.0735183	1.40758
	-0.0732378	1.41179
	-0.0729573	1.41601
	-0.0726768	1.42022
	-0.0723963	1.42444
	-0.0721159	1.42865
	-0.0718354	1.43286
	-0.0715549	1.43567
	-0.0712744	1.43848
	-0.0709939	1.44129
	-0.0707134	1.4441
	-0.0704329	1.44691
	-0.0701524	1.44972
	-0.069872	1.45253
	-0.0695915	1.45534
	-0.069311	1.45815
	-0.0690305	1.46096
	-0.06875	1.46377
	-0.0684695	1.46658
	-0.068189	1.46939
	-0.0679085	1.4722
	-0.067628	1.47501
	-0.0673476	1.47782
	-0.0670671	1.48063
	-0.0667866	1.48344
	-0.0665061	1.48624
	-0.0662256	1.48905
	-0.0659451	1.49186
	-0.0656646	1.49467
	-0.0653841	1.49748
	-0.0651037	1.50029
	-0.0648232	1.5031
	-0.0645427	1.50591
	-0.0642622	1.50872
	-0.0639817	1.51153
	-0.0637012	1.51434
	-0.0634207	1.51715
	-0.0631402	1.51996
	-0.0628598	1.52277
	-0.0625793	1.52558
	-0.0622988	1.52839
	-0.0620183	1.5312
	-0.0617378	1.53401
	-0.0614573	1.53682
	-0.0611768	1.53963
	-0.0608963	1.54244
	-0.0606159	1.54525
	-0.0603354	1.54805
	-0.0600549	1.55086
	-0.0597744	1.55367
	-0.0594939	1.55648
	-0.0592134	1.55929
	-0.0589329	1.5621
	-0.0586524	1.56491
	-0.058372	1.56632
	-0.0580915	1.56772
	-0.057811	1.56913
	-0.0575305	1.57053
	-0.05725	1.57194
	-0.0569695	1.57334
	-0.056689	1.57475
	-0.0564085	1.57615
	-0.056128	1.57755
	-0.0558476	1.57896
	-0.0555671	1.58036
	-0.0552866	1.58177
	-0.0550061	1.58317
	-0.0547256	1.58458
	-0.0544451	1.58598
	-0.0541646	1.58739
	-0.0538841	1.58879
	-0.0536037	1.5902
	-0.0533232	1.5916
	-0.0530427	1.59301
	-0.0527622	1.59441
	-0.0524817	1.59582
	-0.0522012	1.59722
	-0.0519207	1.59863
	-0.0516402	1.60003
	-0.0513598	1.60144
	-0.0510793	1.60284
	-0.0507988	1.60425
	-0.0505183	1.60565
	-0.0502378	1.60706
	-0.0499573	1.60846
	-0.0496768	1.60986
	-0.0493963	1.61127
	-0.0491159	1.61267
	-0.0488354	1.61408
	-0.0485549	1.61548
	-0.0482744	1.61689
	-0.0479939	1.61829
	-0.0477134	1.6197
	-0.0474329	1.6211
	-0.0471524	1.62251
	-0.046872	1.62391
	-0.0465915	1.62391
	-0.046311	1.62391
	-0.0460305	1.62391
	-0.04575	1.62391
	-0.0454695	1.62391
	-0.045189	1.62391
	-0.0449085	1.62391
	-0.044628	1.62391
	-0.0443476	1.62391
	-0.0440671	1.62391
	-0.0437866	1.62391
	-0.0435061	1.62391
	-0.0432256	1.62391
	-0.0429451	1.62391
	-0.0426646	1.62391
	-0.0423841	1.62391
	-0.0421037	1.62391
	-0.0418232	1.62391
	-0.0415427	1.62391
	-0.0412622	1.62391
	-0.0409817	1.62391
	-0.0407012	1.62391
	-0.0404207	1.62391
	-0.0401402	1.62391
	-0.0398598	1.62391
	-0.0395793	1.62391
	-0.0392988	1.62391
	-0.0390183	1.62532
	-0.0387378	1.62672
	-0.0384573	1.62813
	-0.0381768	1.62953
	-0.0378963	1.63094
	-0.0376159	1.63234
	-0.0373354	1.63375
	-0.0370549	1.63515
	-0.0367744	1.63656
	-0.0364939	1.63796
	-0.0362134	1.63936
	-0.0359329	1.64077
	-0.0356524	1.64217
	-0.035372	1.64358
	-0.0350915	1.64498
	-0.034811	1.64639
	-0.0345305	1.64779
	-0.03425	1.6492
	-0.0339695	1.6506
	-0.033689	1.65201
	-0.0334085	1.65201
	-0.033128	1.65201
	-0.0328476	1.65201
	-0.0325671	1.65201
	-0.0322866	1.65201
	-0.0320061	1.65201
	-0.0317256	1.65201
	-0.0314451	1.65201
	-0.0311646	1.65201
	-0.0308841	1.65201
	-0.0306037	1.65201
	-0.0303232	1.65201
	-0.0300427	1.65201
	-0.0297622	1.65201
	-0.0294817	1.65201
	-0.0292012	1.65201
	-0.0289207	1.65201
	-0.0286402	1.65201
	-0.0283598	1.65201
	-0.0280793	1.65201
	-0.0277988	1.65201
	-0.0275183	1.65201
	-0.0272378	1.65201
	-0.0269573	1.65201
	-0.0266768	1.65201
	-0.0263963	1.65201
	-0.0261159	1.65201
	-0.0258354	1.65201
	-0.0255549	1.65201
	-0.0252744	1.65201
	-0.0249939	1.65201
	-0.0247134	1.65201
	-0.0244329	1.65201
	-0.0241524	1.65201
	-0.023872	1.65201
	-0.0235915	1.65201
	-0.023311	1.65201
	-0.0230305	1.65201
	-0.02275	1.65201
	-0.0224695	1.65201
	-0.022189	1.65201
	-0.0219085	1.65201
	-0.021628	1.65201
	-0.0213476	1.65201
	-0.0210671	1.65201
	-0.0207866	1.65201
	-0.0205061	1.65201
	-0.0202256	1.65201
	-0.0199451	1.65201
	-0.0196646	1.65131
	-0.0193841	1.6506
	-0.0191037	1.6499
	-0.0188232	1.6499
	-0.0185427	1.6492
	-0.0182622	1.6485
	-0.0179817	1.64779
	-0.0177012	1.64709
	-0.0174207	1.64779
	-0.0171402	1.64709
	-0.0168598	1.64639
	-0.0165793	1.64569
	-0.0162988	1.64498
	-0.0160183	1.64428
	-0.0157378	1.64358
	-0.0154573	1.64288
	-0.0151768	1.64217
	-0.0148963	1.64147
	-0.0146159	1.64077
	-0.0143354	1.64007
	-0.0140549	1.63936
	-0.0137744	1.63866
	-0.0134939	1.63796
	-0.0132134	1.63726
	-0.0129329	1.63656
	-0.0126524	1.63585
	-0.012372	1.63515
	-0.0120915	1.63445
	-0.011811	1.63375
	-0.0115305	1.63304
	-0.01125	1.63234
	-0.0109695	1.63164
	-0.010689	1.63094
	-0.0104085	1.63023
	-0.010128	1.62953
	-0.00984756	1.62883
	-0.00956707	1.62813
	-0.00928659	1.62742
	-0.0090061	1.62672
	-0.00872561	1.62602
	-0.00844512	1.62532
	-0.00816463	1.62461
	-0.00788415	1.62391
	-0.00760366	1.62321
	-0.00732317	1.62251
	-0.00704268	1.62181
	-0.0067622	1.6211
	-0.00648171	1.6204
	-0.00620122	1.6197
	-0.00592073	1.619
	-0.00564024	1.61829
	-0.00535976	1.61759
	-0.00507927	1.61689
	-0.00479878	1.61619
	-0.00451829	1.61478
	-0.0042378	1.61338
	-0.00395732	1.61197
	-0.00367683	1.61127
	-0.00339634	1.61057
	-0.00311585	1.60986
	-0.00283537	1.60916
	-0.00255488	1.60846
	-0.00227439	1.60776
	-0.0019939	1.60706
	-0.00171341	1.60635
	-0.00143293	1.60495
	-0.00115244	1.60425
	-0.000871951	1.60354
	-0.000591463	1.60284
	-0.000310976	1.60214
	-3.04878e-05	1.60144
	0.00025	1.60073
	0.000530488	1.60003
	0.000810976	1.59933
	0.00109146	1.59863
	0.00137195	1.59792
	0.00165244	1.59722
	0.00193293	1.59652
	0.00221341	1.59582
	0.0024939	1.59511
	0.00277439	1.59441
	0.00305488	1.59371
	0.00333537	1.59301
	0.00361585	1.5923
	0.00389634	1.5916
	0.00417683	1.5909
	0.00445732	1.5902
	0.0047378	1.5895
	0.00501829	1.58879
	0.00529878	1.58809
	0.00557927	1.58669
	0.00585976	1.58528
	0.00614024	1.58388
	0.00642073	1.58317
	0.00670122	1.58177
	0.00698171	1.58036
	0.0072622	1.57896
	0.00754268	1.57755
	0.00782317	1.57615
	0.00810366	1.57475
	0.00838415	1.57334
	0.00866463	1.57194
	0.00894512	1.57053
	0.00922561	1.56913
	0.0095061	1.56772
	0.00978659	1.56632
	0.0100671	1.56491
	0.0103476	1.56351
	0.010628	1.56351
	0.0109085	1.56351
	0.011189	1.56351
	0.0114695	1.56351
	0.01175	1.56351
	0.0120305	1.56421
	0.012311	1.56491
	0.0125915	1.56561
	0.012872	1.56632
	0.0131524	1.56702
	0.0134329	1.56772
	0.0137134	1.56842
	0.0139939	1.56913
	0.0142744	1.56983
	0.0145549	1.57053
	0.0148354	1.57123
	0.0151159	1.57194
	0.0153963	1.57264
	0.0156768	1.57334
	0.0159573	1.57404
	0.0162378	1.57404
	0.0165183	1.57404
	0.0167988	1.57404
	0.0170793	1.57264
	0.0173598	1.57123
	0.0176402	1.56983
	0.0179207	1.56842
	0.0182012	1.56702
	0.0184817	1.56561
	0.0187622	1.56421
	0.0190427	1.5628
	0.0193232	1.5614
	0.0196037	1.56
	0.0198841	1.55859
	0.0201646	1.55719
	0.0204451	1.55578
	0.0207256	1.55438
	0.0210061	1.55297
	0.0212866	1.55157
	0.0215671	1.55016
	0.0218476	1.54876
	0.022128	1.54735
	0.0224085	1.54595
	0.022689	1.54454
	0.0229695	1.54314
	0.02325	1.54173
	0.0235305	1.54033
	0.023811	1.53892
	0.0240915	1.53752
	0.024372	1.53611
	0.0246524	1.53471
	0.0249329	1.5333
	0.0252134	1.5319
	0.0254939	1.5305
	0.0257744	1.52909
	0.0260549	1.52769
	0.0263354	1.52628
	0.0266159	1.52488
	0.0268963	1.52347
	0.0271768	1.52207
	0.0274573	1.52066
	0.0277378	1.51926
	0.0280183	1.51785
	0.0282988	1.51645
	0.0285793	1.51504
	0.0288598	1.51364
	0.0291402	1.51223
	0.0294207	1.51083
	0.0297012	1.50942
	0.0299817	1.50802
	0.0302622	1.50661
	0.0305427	1.50521
	0.0308232	1.5038
	0.0311037	1.5024
	0.0313841	1.501
	0.0316646	1.49959
	0.0319451	1.49748
	0.0322256	1.49538
	0.0325061	1.49327
	0.0327866	1.49116
	0.0330671	1.48905
	0.0333476	1.48695
	0.033628	1.48484
	0.0339085	1.48273
	0.034189	1.48063
	0.0344695	1.47852
	0.03475	1.47641
	0.0350305	1.4743
	0.035311	1.4722
	0.0355915	1.47009
	0.035872	1.46869
	0.0361524	1.46658
	0.0364329	1.46517
	0.0367134	1.46377
	0.0369939	1.46307
	0.0372744	1.46166
	0.0375549	1.46096
	0.0378354	1.46026
	0.0381159	1.45885
	0.0383963	1.45815
	0.0386768	1.45745
	0.0389573	1.45674
	0.0392378	1.45534
	0.0395183	1.45394
	0.0397988	1.45323
	0.0400793	1.45253
	0.0403598	1.45183
	0.0406402	1.45113
	0.0409207	1.45042
	0.0412012	1.44972
	0.0414817	1.44902
	0.0417622	1.44832
	0.0420427	1.44761
	0.0423232	1.44621
	0.0426037	1.4448
	0.0428841	1.4434
	0.0431646	1.44199
	0.0434451	1.44059
	0.0437256	1.43989
	0.0440061	1.43919
	0.0442866	1.43848
	0.0445671	1.43778
	0.0448476	1.43708
	0.045128	1.43638
	0.0454085	1.43567
	0.045689	1.43497
	0.0459695	1.43427
	0.04625	1.43357
	0.0465305	1.43286
	0.046811	1.43216
	0.0470915	1.43146
	0.047372	1.43076
	0.0476524	1.43005
	0.0479329	1.42935
	0.0482134	1.42865
	0.0484939	1.42795
	0.0487744	1.42724
	0.0490549	1.42654
	0.0493354	1.42584
	0.0496159	1.42514
	0.0498963	1.42444
	0.0501768	1.42373
	0.0504573	1.42303
	0.0507378	1.42233
	0.0510183	1.42163
	0.0512988	1.42092
	0.0515793	1.42092
	0.0518598	1.42092
	0.0521402	1.42092
	0.0524207	1.42022
	0.0527012	1.41952
	0.0529817	1.41882
	0.0532622	1.41811
	0.0535427	1.41741
	0.0538232	1.41671
	0.0541037	1.41601
	0.0543841	1.4153
	0.0546646	1.4153
	0.0549451	1.4146
	0.0552256	1.4139
	0.0555061	1.41249
	0.0557866	1.41109
	0.0560671	1.40969
	0.0563476	1.40828
	0.056628	1.40688
	0.0569085	1.40547
	0.057189	1.40407
	0.0574695	1.40266
	0.05775	1.40126
	0.0580305	1.39985
	0.058311	1.39845
	0.0585915	1.39704
	0.058872	1.39564
	0.0591524	1.39423
	0.0594329	1.39213
	0.0597134	1.39002
	0.0599939	1.38791
	0.0602744	1.3858
	0.0605549	1.3837
	0.0608354	1.38159
	0.0611159	1.37948
	0.0613963	1.37738
	0.0616768	1.37597
	0.0619573	1.37457
	0.0622378	1.37316
	0.0625183	1.37105
	0.0627988	1.36965
	0.0630793	1.36824
	0.0633598	1.36684
	0.0636402	1.36543
	0.0639207	1.36403
	0.0642012	1.36263
	0.0644817	1.36122
	0.0647622	1.35982
	0.0650427	1.35841
	0.0653232	1.35701
	0.0656037	1.3556
	0.0658841	1.3542
	0.0661646	1.35279
	0.0664451	1.35139
	0.0667256	1.34998
	0.0670061	1.34858
	0.0672866	1.34717
	0.0675671	1.34577
	0.0678476	1.34436
	0.068128	1.34226
	0.0684085	1.34015
	0.068689	1.33804
	0.0689695	1.33593
	0.06925	1.33383
	0.0695305	1.33172
	0.069811	1.32961
	0.0700915	1.32751
	0.070372	1.3254
	0.0706524	1.32329
	0.0709329	1.32118
	0.0712134	1.31908
	0.0714939	1.31697
	0.0717744	1.31486
	0.0720549	1.31135
	0.0723354	1.30854
	0.0726159	1.30573
	0.0728963	1.30292
	0.0731768	1.30011
	0.0734573	1.2973
	0.0737378	1.29449
	0.0740183	1.29168
	0.0742988	1.28887
	0.0745793	1.28607
	0.0748598	1.28326
	0.0751402	1.28045
	0.0754207	1.27764
	0.0757012	1.27483
	0.0759817	1.27202
	0.0762622	1.26921
	0.0765427	1.2664
	0.0768232	1.26359
	0.0771037	1.26078
	0.0773841	1.25797
	0.0776646	1.25516
	0.0779451	1.25235
	0.0782256	1.24954
	0.0785061	1.24673
	0.0787866	1.24392
	0.0790671	1.24111
	0.0793476	1.2383
	0.079628	1.23549
	0.0799085	1.23268
	0.080189	1.22987
	0.0804695	1.22707
	0.08075	1.22426
	0.0810305	1.22285
	0.081311	1.22145
	0.0815915	1.22004
	0.081872	1.21864
	0.0821524	1.21723
	0.0824329	1.21583
	0.0827134	1.21442
	0.0829939	1.21161
	0.0832744	1.2088
	0.0835549	1.20599
	0.0838354	1.20318
	0.0841159	1.20037
	0.0843963	1.19757
	0.0846768	1.19476
	0.0849573	1.19195
	0.0852378	1.18914
	0.0855183	1.18633
	0.0857988	1.18352
	0.0860793	1.18071
	0.0863598	1.1779
	0.0866402	1.17509
	0.0869207	1.17228
	0.0872012	1.16947
	0.0874817	1.16666
	0.0877622	1.16385
	0.0880427	1.16174
	0.0883232	1.15964
[truncated: 7,759 more rows]

## Sheet: Fig1.(c)
Fig.1(b)	x	\eta
	-0.472091	-2.28255
	-0.471811	-2.28816
	-0.47153	-2.29377
	-0.47125	-2.29798
	-0.47097	-2.30219
	-0.470689	-2.3064
	-0.470409	-2.31061
	-0.470128	-2.31482
	-0.469848	-2.31903
	-0.469567	-2.32324
	-0.469287	-2.32744
	-0.469006	-2.33165
	-0.468726	-2.33586
	-0.468445	-2.34007
	-0.468165	-2.34428
	-0.467884	-2.34849
	-0.467604	-2.3527
	-0.467323	-2.35691
	-0.467043	-2.36111
	-0.466762	-2.36392
	-0.466482	-2.36673
	-0.466201	-2.37093
	-0.465921	-2.37514
	-0.46564	-2.37935
	-0.46536	-2.38356
	-0.465079	-2.38777
	-0.464799	-2.39198
	-0.464518	-2.39619
	-0.464238	-2.4004
	-0.463957	-2.4046
	-0.463677	-2.40881
	-0.463396	-2.41302
	-0.463116	-2.41723
	-0.462835	-2.42144
	-0.462555	-2.42565
	-0.462274	-2.42986
	-0.461994	-2.43407
	-0.461713	-2.43827
	-0.461433	-2.44248
	-0.461152	-2.44669
	-0.460872	-2.4509
	-0.460591	-2.45511
	-0.460311	-2.45932
	-0.46003	-2.46493
	-0.45975	-2.47054
	-0.45947	-2.47475
	-0.459189	-2.48036
	-0.458909	-2.48597
	-0.458628	-2.49159
	-0.458348	-2.4972
	-0.458067	-2.50281
	-0.457787	-2.50842
	-0.457506	-2.51403
	-0.457226	-2.51964
	-0.456945	-2.52526
	-0.456665	-2.53087
	-0.456384	-2.53648
	-0.456104	-2.54209
	-0.455823	-2.5463
	-0.455543	-2.54911
	-0.455262	-2.55191
	-0.454982	-2.55472
	-0.454701	-2.55893
	-0.454421	-2.56313
	-0.45414	-2.56734
	-0.45386	-2.57155
	-0.453579	-2.57576
	-0.453299	-2.57997
	-0.453018	-2.58418
	-0.452738	-2.58839
	-0.452457	-2.5926
	-0.452177	-2.5968
	-0.451896	-2.60101
	-0.451616	-2.60522
	-0.451335	-2.60943
	-0.451055	-2.61364
	-0.450774	-2.61785
	-0.450494	-2.62206
	-0.450213	-2.62627
	-0.449933	-2.63047
	-0.449652	-2.63468
	-0.449372	-2.63889
	-0.449091	-2.6431
	-0.448811	-2.64731
	-0.44853	-2.65152
	-0.44825	-2.65573
	-0.44797	-2.65994
	-0.447689	-2.66414
	-0.447409	-2.66835
	-0.447128	-2.67256
	-0.446848	-2.67677
	-0.446567	-2.68098
	-0.446287	-2.68519
	-0.446006	-2.6894
	-0.445726	-2.69361
	-0.445445	-2.69641
	-0.445165	-2.70062
	-0.444884	-2.70483
	-0.444604	-2.70904
	-0.444323	-2.71325
	-0.444043	-2.71746
	-0.443762	-2.72166
	-0.443482	-2.72587
	-0.443201	-2.73008
	-0.442921	-2.73429
	-0.44264	-2.7385
	-0.44236	-2.74271
	-0.442079	-2.74692
	-0.441799	-2.75113
	-0.441518	-2.75533
	-0.441238	-2.75954
	-0.440957	-2.76375
	-0.440677	-2.76796
	-0.440396	-2.77217
	-0.440116	-2.77638
	-0.439835	-2.78059
	-0.439555	-2.7848
	-0.439274	-2.789
	-0.438994	-2.79321
	-0.438713	-2.79742
	-0.438433	-2.80163
	-0.438152	-2.80584
	-0.437872	-2.81005
	-0.437591	-2.81426
	-0.437311	-2.81847
	-0.43703	-2.82267
	-0.43675	-2.82688
	-0.43647	-2.83109
	-0.436189	-2.8353
	-0.435909	-2.83951
	-0.435628	-2.84372
	-0.435348	-2.84652
	-0.435067	-2.84933
	-0.434787	-2.85214
	-0.434506	-2.85494
	-0.434226	-2.85775
	-0.433945	-2.86055
	-0.433665	-2.86336
	-0.433384	-2.86617
	-0.433104	-2.86897
	-0.432823	-2.87178
	-0.432543	-2.87458
	-0.432262	-2.87739
	-0.431982	-2.88019
	-0.431701	-2.883
	-0.431421	-2.88581
	-0.43114	-2.88861
	-0.43086	-2.89282
	-0.430579	-2.89563
	-0.430299	-2.89843
	-0.430018	-2.90124
	-0.429738	-2.90404
	-0.429457	-2.90685
	-0.429177	-2.90966
	-0.428896	-2.91246
	-0.428616	-2.91527
	-0.428335	-2.91807
	-0.428055	-2.92088
	-0.427774	-2.92368
	-0.427494	-2.92649
	-0.427213	-2.9293
	-0.426933	-2.9321
	-0.426652	-2.93491
	-0.426372	-2.93771
	-0.426091	-2.94052
	-0.425811	-2.94333
	-0.42553	-2.94613
	-0.42525	-2.94894
	-0.42497	-2.95174
	-0.424689	-2.95455
	-0.424409	-2.95735
	-0.424128	-2.96016
	-0.423848	-2.96297
	-0.423567	-2.96577
	-0.423287	-2.96858
	-0.423006	-2.97138
	-0.422726	-2.97419
	-0.422445	-2.977
	-0.422165	-2.9798
	-0.421884	-2.98261
	-0.421604	-2.98541
	-0.421323	-2.98822
	-0.421043	-2.99102
	-0.420762	-2.99243
	-0.420482	-2.99383
	-0.420201	-2.99523
	-0.419921	-2.99664
	-0.41964	-2.99804
	-0.41936	-2.99944
	-0.419079	-3.00085
	-0.418799	-3.00225
	-0.418518	-3.00365
	-0.418238	-3.00505
	-0.417957	-3.00646
	-0.417677	-3.00786
	-0.417396	-3.00926
	-0.417116	-3.01067
	-0.416835	-3.01207
	-0.416555	-3.01347
	-0.416274	-3.01487
	-0.415994	-3.01628
	-0.415713	-3.01768
	-0.415433	-3.01908
	-0.415152	-3.02049
	-0.414872	-3.02189
	-0.414591	-3.02329
	-0.414311	-3.0247
	-0.41403	-3.0261
	-0.41375	-3.0275
	-0.41347	-3.0289
	-0.413189	-3.03031
	-0.412909	-3.03171
	-0.412628	-3.03311
	-0.412348	-3.03452
	-0.412067	-3.03592
	-0.411787	-3.03732
	-0.411506	-3.03872
	-0.411226	-3.04013
	-0.410945	-3.04153
	-0.410665	-3.04434
	-0.410384	-3.04714
	-0.410104	-3.04854
	-0.409823	-3.04995
	-0.409543	-3.05135
	-0.409262	-3.05275
	-0.408982	-3.05416
	-0.408701	-3.05556
	-0.408421	-3.05696
	-0.40814	-3.05837
	-0.40786	-3.05977
	-0.407579	-3.06117
	-0.407299	-3.06257
	-0.407018	-3.06398
	-0.406738	-3.06538
	-0.406457	-3.06678
	-0.406177	-3.06819
	-0.405896	-3.06959
	-0.405616	-3.07099
	-0.405335	-3.07239
	-0.405055	-3.0738
	-0.404774	-3.0752
	-0.404494	-3.0766
	-0.404213	-3.07801
	-0.403933	-3.07801
	-0.403652	-3.07801
	-0.403372	-3.07941
	-0.403091	-3.07941
	-0.402811	-3.07941
	-0.40253	-3.07941
	-0.40225	-3.07941
	-0.40197	-3.07941
	-0.401689	-3.07941
	-0.401409	-3.07941
	-0.401128	-3.07941
	-0.400848	-3.07941
	-0.400567	-3.07941
	-0.400287	-3.07941
	-0.400006	-3.07941
	-0.399726	-3.08081
	-0.399445	-3.08221
	-0.399165	-3.08362
	-0.398884	-3.08502
	-0.398604	-3.08502
	-0.398323	-3.08502
	-0.398043	-3.08502
	-0.397762	-3.08502
	-0.397482	-3.08502
	-0.397201	-3.08502
	-0.396921	-3.08502
	-0.39664	-3.08502
	-0.39636	-3.08502
	-0.396079	-3.08502
	-0.395799	-3.08502
	-0.395518	-3.08502
	-0.395238	-3.08502
	-0.394957	-3.08502
	-0.394677	-3.08502
	-0.394396	-3.08502
	-0.394116	-3.08502
	-0.393835	-3.08502
	-0.393555	-3.08502
	-0.393274	-3.08502
	-0.392994	-3.08502
	-0.392713	-3.08502
	-0.392433	-3.08502
	-0.392152	-3.08502
	-0.391872	-3.08502
	-0.391591	-3.08502
	-0.391311	-3.08502
	-0.39103	-3.08502
	-0.39075	-3.08502
	-0.39047	-3.08502
	-0.390189	-3.08502
	-0.389909	-3.08502
	-0.389628	-3.08502
	-0.389348	-3.08642
	-0.389067	-3.08642
	-0.388787	-3.08642
	-0.388506	-3.08642
	-0.388226	-3.08642
	-0.387945	-3.08642
	-0.387665	-3.08642
	-0.387384	-3.08642
	-0.387104	-3.08642
	-0.386823	-3.08642
	-0.386543	-3.08642
	-0.386262	-3.08642
	-0.385982	-3.08642
	-0.385701	-3.08642
	-0.385421	-3.08642
	-0.38514	-3.08502
	-0.38486	-3.08362
	-0.384579	-3.08221
	-0.384299	-3.08081
	-0.384018	-3.07941
	-0.383738	-3.07801
	-0.383457	-3.0766
	-0.383177	-3.0752
	-0.382896	-3.0738
	-0.382616	-3.07239
	-0.382335	-3.07099
	-0.382055	-3.06959
	-0.381774	-3.06819
	-0.381494	-3.06678
	-0.381213	-3.06538
	-0.380933	-3.06398
	-0.380652	-3.06257
	-0.380372	-3.06117
	-0.380091	-3.05977
	-0.379811	-3.05837
	-0.37953	-3.05696
	-0.37925	-3.05556
	-0.37897	-3.05416
	-0.378689	-3.05275
	-0.378409	-3.05135
	-0.378128	-3.04995
	-0.377848	-3.04854
	-0.377567	-3.04714
	-0.377287	-3.04574
	-0.377006	-3.04434
	-0.376726	-3.04293
	-0.376445	-3.04153
	-0.376165	-3.04013
	-0.375884	-3.03872
	-0.375604	-3.03732
	-0.375323	-3.03592
	-0.375043	-3.03452
	-0.374762	-3.03311
	-0.374482	-3.03171
	-0.374201	-3.03031
	-0.373921	-3.0289
	-0.37364	-3.0275
	-0.37336	-3.0261
	-0.373079	-3.0247
	-0.372799	-3.02329
	-0.372518	-3.02189
	-0.372238	-3.02049
	-0.371957	-3.01908
	-0.371677	-3.01768
	-0.371396	-3.01628
	-0.371116	-3.01487
	-0.370835	-3.01347
	-0.370555	-3.01207
	-0.370274	-3.01067
	-0.369994	-3.00926
	-0.369713	-3.00786
	-0.369433	-3.00646
	-0.369152	-3.00505
	-0.368872	-3.00365
	-0.368591	-3.00225
	-0.368311	-2.99944
	-0.36803	-2.99664
	-0.36775	-2.99383
	-0.36747	-2.99102
	-0.367189	-2.98822
	-0.366909	-2.98541
	-0.366628	-2.98261
	-0.366348	-2.9798
	-0.366067	-2.977
	-0.365787	-2.97419
	-0.365506	-2.97138
	-0.365226	-2.96858
	-0.364945	-2.96577
	-0.364665	-2.96297
	-0.364384	-2.96016
	-0.364104	-2.95735
	-0.363823	-2.95455
	-0.363543	-2.95174
	-0.363262	-2.94894
	-0.362982	-2.94613
	-0.362701	-2.94333
	-0.362421	-2.94052
	-0.36214	-2.93771
	-0.36186	-2.93491
	-0.361579	-2.9321
	-0.361299	-2.9293
	-0.361018	-2.92649
	-0.360738	-2.92368
	-0.360457	-2.92088
	-0.360177	-2.91807
	-0.359896	-2.91527
	-0.359616	-2.91246
	-0.359335	-2.90966
	-0.359055	-2.90685
	-0.358774	-2.90404
	-0.358494	-2.90124
	-0.358213	-2.89843
	-0.357933	-2.89563
	-0.357652	-2.89282
	-0.357372	-2.89001
	-0.357091	-2.88721
	-0.356811	-2.8844
	-0.35653	-2.8816
	-0.35625	-2.87879
	-0.35597	-2.87599
	-0.355689	-2.87318
	-0.355409	-2.87037
	-0.355128	-2.86757
	-0.354848	-2.86476
	-0.354567	-2.86196
	-0.354287	-2.85915
	-0.354006	-2.85634
	-0.353726	-2.85354
	-0.353445	-2.85073
	-0.353165	-2.84793
	-0.352884	-2.84512
	-0.352604	-2.84232
	-0.352323	-2.83951
	-0.352043	-2.8367
	-0.351762	-2.8339
	-0.351482	-2.83109
	-0.351201	-2.82688
	-0.350921	-2.82267
	-0.35064	-2.81847
	-0.35036	-2.81426
	-0.350079	-2.81005
	-0.349799	-2.80584
	-0.349518	-2.80163
	-0.349238	-2.79742
	-0.348957	-2.79321
	-0.348677	-2.789
	-0.348396	-2.7848
	-0.348116	-2.78059
	-0.347835	-2.77638
	-0.347555	-2.77217
	-0.347274	-2.76796
	-0.346994	-2.76375
	-0.346713	-2.75954
	-0.346433	-2.75533
	-0.346152	-2.75113
	-0.345872	-2.74692
	-0.345591	-2.74271
	-0.345311	-2.7385
	-0.34503	-2.73429
	-0.34475	-2.73008
	-0.34447	-2.72587
	-0.344189	-2.72166
	-0.343909	-2.71746
	-0.343628	-2.71325
	-0.343348	-2.70904
	-0.343067	-2.70483
	-0.342787	-2.70062
	-0.342506	-2.69641
	-0.342226	-2.6922
	-0.341945	-2.68799
	-0.341665	-2.68379
	-0.341384	-2.67958
	-0.341104	-2.67537
	-0.340823	-2.67116
	-0.340543	-2.66695
	-0.340262	-2.66274
	-0.339982	-2.65853
	-0.339701	-2.65432
	-0.339421	-2.65012
	-0.33914	-2.64591
	-0.33886	-2.6417
	-0.338579	-2.63749
	-0.338299	-2.63328
	-0.338018	-2.62907
	-0.337738	-2.62486
	-0.337457	-2.62065
	-0.337177	-2.61645
	-0.336896	-2.61224
	-0.336616	-2.60803
	-0.336335	-2.60382
	-0.336055	-2.59961
	-0.335774	-2.5954
	-0.335494	-2.59119
	-0.335213	-2.58698
	-0.334933	-2.58278
	-0.334652	-2.57857
	-0.334372	-2.57436
	-0.334091	-2.57015
	-0.333811	-2.56594
	-0.33353	-2.56173
	-0.33325	-2.55752
	-0.33297	-2.55331
	-0.332689	-2.54911
	-0.332409	-2.54349
	-0.332128	-2.53788
	-0.331848	-2.53227
	-0.331567	-2.52666
	-0.331287	-2.52105
	-0.331006	-2.51544
	-0.330726	-2.50982
	-0.330445	-2.50421
	-0.330165	-2.4986
	-0.329884	-2.49299
	-0.329604	-2.48738
	-0.329323	-2.48177
	-0.329043	-2.47756
	-0.328762	-2.47335
	-0.328482	-2.46914
	-0.328201	-2.46493
	-0.327921	-2.46072
	-0.32764	-2.45651
	-0.32736	-2.4523
	-0.327079	-2.44809
	-0.326799	-2.44389
	-0.326518	-2.43968
	-0.326238	-2.43547
	-0.325957	-2.43126
	-0.325677	-2.42705
	-0.325396	-2.42284
	-0.325116	-2.41863
	-0.324835	-2.41442
	-0.324555	-2.41022
	-0.324274	-2.40601
	-0.323994	-2.4018
	-0.323713	-2.39759
	-0.323433	-2.39338
	-0.323152	-2.38917
	-0.322872	-2.38496
	-0.322591	-2.38075
	-0.322311	-2.37655
	-0.32203	-2.37234
	-0.32175	-2.36813
	-0.32147	-2.36392
	-0.321189	-2.35971
	-0.320909	-2.3555
	-0.320628	-2.35129
	-0.320348	-2.34708
	-0.320067	-2.34288
	-0.319787	-2.33867
	-0.319506	-2.33446
	-0.319226	-2.33025
	-0.318945	-2.32604
	-0.318665	-2.32183
	-0.318384	-2.31762
	-0.318104	-2.31341
	-0.317823	-2.30921
	-0.317543	-2.305
	-0.317262	-2.30079
	-0.316982	-2.29658
	-0.316701	-2.29097
	-0.316421	-2.28536
	-0.31614	-2.27974
	-0.31586	-2.27413
	-0.315579	-2.26852
	-0.315299	-2.26291
	-0.315018	-2.2573
	-0.314738	-2.25169
	-0.314457	-2.24607
	-0.314177	-2.24046
	-0.313896	-2.23485
	-0.313616	-2.22924
	-0.313335	-2.22363
	-0.313055	-2.21802
	-0.312774	-2.2124
	-0.312494	-2.20679
	-0.312213	-2.20258
	-0.311933	-2.19838
	-0.311652	-2.19417
	-0.311372	-2.18996
	-0.311091	-2.18575
	-0.310811	-2.18154
	-0.31053	-2.17733
	-0.31025	-2.17312
	-0.30997	-2.16891
	-0.309689	-2.16471
	-0.309409	-2.1605
	-0.309128	-2.15629
	-0.308848	-2.15208
	-0.308567	-2.14787
	-0.308287	-2.14366
	-0.308006	-2.13945
	-0.307726	-2.13524
	-0.307445	-2.13104
	-0.307165	-2.12683
	-0.306884	-2.12262
	-0.306604	-2.11841
	-0.306323	-2.1142
	-0.306043	-2.10859
	-0.305762	-2.10298
	-0.305482	-2.09737
	-0.305201	-2.09175
	-0.304921	-2.08614
	-0.30464	-2.08053
	-0.30436	-2.07492
	-0.304079	-2.06931
	-0.303799	-2.06369
	-0.303518	-2.05808
	-0.303238	-2.05247
	-0.302957	-2.04686
	-0.302677	-2.04125
	-0.302396	-2.03564
	-0.302116	-2.03002
	-0.301835	-2.02441
	-0.301555	-2.0188
	-0.301274	-2.01319
	-0.300994	-2.00758
	-0.300713	-2.00197
	-0.300433	-1.99635
	-0.300152	-1.99074
	-0.299872	-1.98513
	-0.299591	-1.97952
	-0.299311	-1.97391
	-0.29903	-1.9683
	-0.29875	-1.96268
	-0.29847	-1.95707
	-0.298189	-1.95146
	-0.297909	-1.94585
	-0.297628	-1.94024
	-0.297348	-1.93463
	-0.297067	-1.92761
	-0.296787	-1.9206
	-0.296506	-1.91358
	-0.296226	-1.90657
	-0.295945	-1.89955
	-0.295665	-1.89254
	-0.295384	-1.88552
	-0.295104	-1.87991
	-0.294823	-1.8743
	-0.294543	-1.86869
	-0.294262	-1.86308
	-0.293982	-1.85747
	-0.293701	-1.85185
	-0.293421	-1.84624
	-0.29314	-1.84063
	-0.29286	-1.83502
	-0.292579	-1.82941
	-0.292299	-1.8238
	-0.292018	-1.81818
	-0.291738	-1.81257
	-0.291457	-1.80696
	-0.291177	-1.80135
	-0.290896	-1.79574
	-0.290616	-1.79013
	-0.290335	-1.78451
	-0.290055	-1.7789
	-0.289774	-1.77469
	-0.289494	-1.77048
	-0.289213	-1.76487
	-0.288933	-1.75926
	-0.288652	-1.75225
	-0.288372	-1.74664
	-0.288091	-1.74102
	-0.287811	-1.73541
	-0.28753	-1.7298
	-0.28725	-1.72419
	-0.28697	-1.71858
	-0.286689	-1.71297
	-0.286409	-1.70735
	-0.286128	-1.70174
	-0.285848	-1.69613
	-0.285567	-1.69052
	-0.285287	-1.68491
	-0.285006	-1.67929
	-0.284726	-1.67368
	-0.284445	-1.66807
	-0.284165	-1.66246
	-0.283884	-1.65685
	-0.283604	-1.65124
	-0.283323	-1.64562
	-0.283043	-1.64001
	-0.282762	-1.6344
	-0.282482	-1.62879
	-0.282201	-1.62318
	-0.281921	-1.61757
	-0.28164	-1.61195
	-0.28136	-1.60634
	-0.281079	-1.60073
	-0.280799	-1.59512
	-0.280518	-1.58951
	-0.280238	-1.58249
	-0.279957	-1.57548
	-0.279677	-1.56846
	-0.279396	-1.56145
	-0.279116	-1.55444
	-0.278835	-1.54742
	-0.278555	-1.54041
	-0.278274	-1.53339
	-0.277994	-1.52638
	-0.277713	-1.51936
	-0.277433	-1.51235
	-0.277152	-1.50533
	-0.276872	-1.49832
	-0.276591	-1.4913
	-0.276311	-1.48569
	-0.27603	-1.48008
	-0.27575	-1.47447
	-0.27547	-1.46886
	-0.275189	-1.46325
	-0.274909	-1.45763
	-0.274628	-1.45202
	-0.274348	-1.44641
	-0.274067	-1.4408
	-0.273787	-1.43519
	-0.273506	-1.42958
	-0.273226	-1.42396
	-0.272945	-1.41835
	-0.272665	-1.41274
	-0.272384	-1.40713
	-0.272104	-1.40152
	-0.271823	-1.39591
	-0.271543	-1.39029
	-0.271262	-1.38328
	-0.270982	-1.37626
	-0.270701	-1.36925
	-0.270421	-1.36224
	-0.27014	-1.35522
	-0.26986	-1.34821
	-0.269579	-1.34119
	-0.269299	-1.33418
	-0.269018	-1.32716
	-0.268738	-1.32015
	-0.268457	-1.31313
	-0.268177	-1.30612
	-0.267896	-1.2991
	-0.267616	-1.29209
	-0.267335	-1.28507
	-0.267055	-1.27806
	-0.266774	-1.27105
	-0.266494	-1.26403
	-0.266213	-1.25702
	-0.265933	-1.25
	-0.265652	-1.24299
	-0.265372	-1.23597
	-0.265091	-1.22896
	-0.264811	-1.22194
	-0.26453	-1.21493
	-0.26425	-1.20791
	-0.26397	-1.2009
	-0.263689	-1.19388
	-0.263409	-1.18687
	-0.263128	-1.17986
	-0.262848	-1.17284
	-0.262567	-1.16583
	-0.262287	-1.15881
	-0.262006	-1.1518
	-0.261726	-1.14478
	-0.261445	-1.13637
	-0.261165	-1.12795
	-0.260884	-1.11953
	-0.260604	-1.11252
	-0.260323	-1.1055
	-0.260043	-1.09849
	-0.259762	-1.09147
	-0.259482	-1.08446
	-0.259201	-1.07744
	-0.258921	-1.07043
	-0.25864	-1.06341
	-0.25836	-1.0564
	-0.258079	-1.04938
	-0.257799	-1.04237
	-0.257518	-1.03535
	-0.257238	-1.02834
	-0.256957	-1.02133
	-0.256677	-1.01431
	-0.256396	-1.0073
	-0.256116	-1.00028
	-0.255835	-0.993267
	-0.255555	-0.986253
	-0.255274	-0.979238
	-0.254994	-0.972223
	-0.254713	-0.965209
	-0.254433	-0.958194
	-0.254152	-0.95118
	-0.253872	-0.944165
	-0.253591	-0.93715
	-0.253311	-0.930136
	-0.25303	-0.923121
	-0.25275	-0.916107
	-0.25247	-0.909092
	-0.252189	-0.902077
	-0.251909	-0.89366
	-0.251628	-0.885242
	-0.251348	-0.876825
	-0.251067	-0.868407
	-0.250787	-0.85999
	-0.250506	-0.851572
	-0.250226	-0.843155
	-0.249945	-0.83614
	-0.249665	-0.829126
	-0.249384	-0.822111
	-0.249104	-0.815096
	-0.248823	-0.808082
	-0.248543	-0.801067
	-0.248262	-0.794053
	-0.247982	-0.787038
	-0.247701	-0.780023
	-0.247421	-0.773009
	-0.24714	-0.765994
	-0.24686	-0.75898
	-0.246579	-0.751965
	-0.246299	-0.74495
	-0.246018	-0.737936
	-0.245738	-0.730921
	-0.245457	-0.723907
	-0.245177	-0.716892
	-0.244896	-0.709877
	-0.244616	-0.702863
	-0.244335	-0.695848
	-0.244055	-0.688834
	-0.243774	-0.681819
	-0.243494	-0.674804
	-0.243213	-0.666387
	-0.242933	-0.657969
	-0.242652	-0.649552
	-0.242372	-0.641134
	-0.242091	-0.632717
	-0.241811	-0.624299
	-0.24153	-0.615882
	-0.24125	-0.607464
	-0.24097	-0.60045
	-0.240689	-0.593435
	-0.240409	-0.58642
	-0.240128	-0.579406
	-0.239848	-0.572391
	-0.239567	-0.565377
	-0.239287	-0.558362
	-0.239006	-0.551347
	-0.238726	-0.544333
	-0.238445	-0.537318
	-0.238165	-0.530304
	-0.237884	-0.523289
	-0.237604	-0.516274
	-0.237323	-0.50926
	-0.237043	-0.502245
	-0.236762	-0.495231
	-0.236482	-0.488216
	-0.236201	-0.481201
	-0.235921	-0.474187
	-0.23564	-0.467172
	-0.23536	-0.460158
	-0.235079	-0.453143
	-0.234799	-0.446128
	-0.234518	-0.437711
	-0.234238	-0.429293
	-0.233957	-0.420876
	-0.233677	-0.411055
	-0.233396	-0.401235
	-0.233116	-0.392818
	-0.232835	-0.3844
	-0.232555	-0.377385
	-0.232274	-0.368968
	-0.231994	-0.36055
	-0.231713	-0.352133
	-0.231433	-0.343715
	-0.231152	-0.335298
	-0.230872	-0.32688
	-0.230591	-0.318463
	-0.230311	-0.310045
	-0.23003	-0.301628
	-0.22975	-0.29321
	-0.22947	-0.284793
	-0.229189	-0.276375
	-0.228909	-0.267958
	-0.228628	-0.25954
	-0.228348	-0.251123
	-0.228067	-0.242705
	-0.227787	-0.234288
	-0.227506	-0.22587
	-0.227226	-0.217453
	-0.226945	-0.207632
	-0.226665	-0.197812
	-0.226384	-0.187991
	-0.226104	-0.178171
	-0.225823	-0.16835
	-0.225543	-0.15853
	-0.225262	-0.148709
	-0.224982	-0.138889
	-0.224701	-0.129069
	-0.224421	-0.119248
	-0.22414	-0.110831
	-0.22386	-0.102413
	-0.223579	-0.0939956
	-0.223299	-0.0855781
	-0.223018	-0.0771606
	-0.222738	-0.0687431
	-0.222457	-0.0603256
	-0.222177	-0.051908
	-0.221896	-0.0434905
	-0.221616	-0.035073
	-0.221335	-0.0266555
	-0.221055	-0.018238
	-0.220774	-0.00982044
	-0.220494	-0.00140292
	-0.220213	0.0070146
	-0.219933	0.0154321
	-0.219652	0.0252526
	-0.219372	0.035073
	-0.219091	0.0448934
	-0.218811	0.0547139
	-0.21853	0.0645343
	-0.21825	0.0729518
	-0.21797	0.0813693
	-0.217689	0.0897869
	-0.217409	0.0982044
	-0.217128	0.106622
	-0.216848	0.115039
	-0.216567	0.123457
	-0.216287	0.131874
	-0.216006	0.140292
	-0.215726	0.148709
	-0.215445	0.157127
	-0.215165	0.164142
	-0.214884	0.171156
	-0.214604	0.178171
	-0.214323	0.185185
	-0.214043	0.1922
	-0.213762	0.199215
	-0.213482	0.206229
	-0.213201	0.213244
	-0.212921	0.220258
	-0.21264	0.227273
	-0.21236	0.234288
	-0.212079	0.241302
	-0.211799	0.248317
	-0.211518	0.255331
	-0.211238	0.262346
	-0.210957	0.269361
	-0.210677	0.277778
	-0.210396	0.286196
	-0.210116	0.294613
	-0.209835	0.303031
	-0.209555	0.311448
	-0.209274	0.319866
	-0.208994	0.328283
	-0.208713	0.336701
	-0.208433	0.345118
	-0.208152	0.353536
	-0.207872	0.361953
	-0.207591	0.370371
	-0.207311	0.378788
	-0.20703	0.387206
	-0.20675	0.395623
	-0.20647	0.404041
	-0.206189	0.412458
	-0.205909	0.420876
	-0.205628	0.429293
	-0.205348	0.436308
	-0.205067	0.443323
	-0.204787	0.450337
	-0.204506	0.457352
	-0.204226	0.464366
	-0.203945	0.471381
	-0.203665	0.478396
	-0.203384	0.48541
	-0.203104	0.492425
	-0.202823	0.499439
	-0.202543	0.506454
	-0.202262	0.513469
	-0.201982	0.520483
	-0.201701	0.527498
	-0.201421	0.535915
	-0.20114	0.544333
	-0.20086	0.55275
	-0.200579	0.561168
	-0.200299	0.569585
	-0.200018	0.578003
	-0.199738	0.58642
	-0.199457	0.594838
	-0.199177	0.603256
	-0.198896	0.611673
	-0.198616	0.620091
	-0.198335	0.628508
	-0.198055	0.636926
	-0.197774	0.645343
	-0.197494	0.653761
	-0.197213	0.662178
	-0.196933	0.670596
	-0.196652	0.679013
	-0.196372	0.687431
	-0.196091	0.695848
	-0.195811	0.702863
	-0.19553	0.709877
	-0.19525	0.716892
	-0.19497	0.723907
	-0.194689	0.730921
	-0.194409	0.737936
	-0.194128	0.74495
	-0.193848	0.751965
	-0.193567	0.75898
	-0.193287	0.765994
	-0.193006	0.773009
	-0.192726	0.780023
	-0.192445	0.787038
	-0.192165	0.794053
	-0.191884	0.80247
	-0.191604	0.810888
	-0.191323	0.819305
	-0.191043	0.827723
	-0.190762	0.83614
	-0.190482	0.844558
	-0.190201	0.852975
	-0.189921	0.861393
	-0.18964	0.86981
	-0.18936	0.878228
	-0.189079	0.886645
	-0.188799	0.895063
	-0.188518	0.90348
	-0.188238	0.911898
	-0.187957	0.920315
	-0.187677	0.928733
	-0.187396	0.93715
	-0.187116	0.944165
	-0.186835	0.95118
	-0.186555	0.958194
	-0.186274	0.965209
	-0.185994	0.972223
	-0.185713	0.979238
	-0.185433	0.986253
	-0.185152	0.993267
	-0.184872	1.00028
	-0.184591	1.0073
	-0.184311	1.01431
	-0.18403	1.02133
	-0.18375	1.02834
	-0.18347	1.03535
	-0.183189	1.04237
	-0.182909	1.04938
	-0.182628	1.0564
	-0.182348	1.06341
	-0.182067	1.07043
	-0.181787	1.07744
	-0.181506	1.08446
	-0.181226	1.09287
	-0.180945	1.10129
	-0.180665	1.10971
	-0.180384	1.11813
	-0.180104	1.12654
	-0.179823	1.13496
	-0.179543	1.14338
	-0.179262	1.1518
	-0.178982	1.16021
	-0.178701	1.16863
	-0.178421	1.17565
	-0.17814	1.18266
	-0.17786	1.18968
	-0.177579	1.19669
	-0.177299	1.20371
	-0.177018	1.21072
	-0.176738	1.21773
	-0.176457	1.22475
	-0.176177	1.23176
	-0.175896	1.23878
	-0.175616	1.24579
	-0.175335	1.25281
	-0.175055	1.25982
	-0.174774	1.26684
	-0.174494	1.27385
	-0.174213	1.28087
	-0.173933	1.28788
	-0.173652	1.29489
	-0.173372	1.30191
	-0.173091	1.30892
	-0.172811	1.31594
	-0.17253	1.32295
	-0.17225	1.32997
	-0.17197	1.33698
	-0.171689	1.344
	-0.171409	1.35101
	-0.171128	1.35803
	-0.170848	1.36364
	-0.170567	1.36925
	-0.170287	1.37486
	-0.170006	1.38188
	-0.169726	1.38889
	-0.169445	1.39591
	-0.169165	1.40292
	-0.168884	1.40993
	-0.168604	1.41695
	-0.168323	1.42396
	-0.168043	1.43098
	-0.167762	1.43799
	-0.167482	1.44501
	-0.167201	1.45202
	-0.166921	1.45904
	-0.16664	1.46605
	-0.16636	1.47307
	-0.166079	1.47868
	-0.165799	1.48429
	-0.165518	1.4913
	-0.165238	1.49832
	-0.164957	1.50533
	-0.164677	1.51094
	-0.164396	1.51656
	-0.164116	1.52217
	-0.163835	1.52778
	-0.163555	1.53199
	-0.163274	1.5362
	-0.162994	1.54041
	-0.162713	1.54461
	-0.162433	1.54882
	-0.162152	1.55444
	-0.161872	1.56005
	-0.161591	1.56566
	-0.161311	1.57127
	-0.16103	1.57688
	-0.16075	1.58249
	-0.16047	1.58811
	-0.160189	1.59372
	-0.159909	1.59933
	-0.159628	1.60494
	-0.159348	1.61055
	-0.159067	1.61616
	-0.158787	1.62178
	-0.158506	1.62739
	-0.158226	1.633
	-0.157945	1.63861
	-0.157665	1.64422
	-0.157384	1.64983
	-0.157104	1.65545
	-0.156823	1.66106
	-0.156543	1.66667
	-0.156262	1.67228
	-0.155982	1.67929
	-0.155701	1.68631
	-0.155421	1.69332
	-0.15514	1.70034
	-0.15486	1.70735
	-0.154579	1.71297
	-0.154299	1.71858
	-0.154018	1.72419
	-0.153738	1.7298
	-0.153457	1.73541
	-0.153177	1.74102
	-0.152896	1.74664
	-0.152616	1.75225
	-0.152335	1.75786
	-0.152055	1.76347
	-0.151774	1.76908
	-0.151494	1.77469
	-0.151213	1.78031
	-0.150933	1.78592
	-0.150652	1.79153
	-0.150372	1.79714
	-0.150091	1.80275
	-0.149811	1.80836
	-0.14953	1.81398
	-0.14925	1.81959
	-0.14897	1.8252
	-0.148689	1.83081
	-0.148409	1.83642
	-0.148128	1.84203
	-0.147848	1.84765
	-0.147567	1.85326
	-0.147287	1.85887
	-0.147006	1.86448
	-0.146726	1.87009
	-0.146445	1.8757
	-0.146165	1.88132
	-0.145884	1.88693
	-0.145604	1.89254
	-0.145323	1.89675
	-0.145043	1.90096
	-0.144762	1.90517
	-0.144482	1.90937
	-0.144201	1.91358
	-0.143921	1.91779
	-0.14364	1.922
	-0.14336	1.92621
	-0.143079	1.93042
	-0.142799	1.93463
	-0.142518	1.93884
	-0.142238	1.94304
	-0.141957	1.94725
	-0.141677	1.95146
	-0.141396	1.95567
	-0.141116	1.95988
	-0.140835	1.96409
	-0.140555	1.9683
	-0.140274	1.97251
	-0.139994	1.97671
	-0.139713	1.98092
	-0.139433	1.98513
	-0.139152	1.98934
	-0.138872	1.99355
	-0.138591	1.99776
	-0.138311	2.00197
	-0.13803	2.00618
	-0.13775	2.01038
	-0.13747	2.01459
	-0.137189	2.0188
	-0.136909	2.02301
	-0.136628	2.02722
	-0.136348	2.03283
	-0.136067	2.03844
	-0.135787	2.04265
	-0.135506	2.04686
	-0.135226	2.05107
	-0.134945	2.05528
	-0.134665	2.05949
	-0.134384	2.06369
	-0.134104	2.0679
	-0.133823	2.07211
	-0.133543	2.07632
	-0.133262	2.08053
	-0.132982	2.08474
	-0.132701	2.08895
	-0.132421	2.09316
	-0.13214	2.09737
	-0.13186	2.10157
	-0.131579	2.10578
	-0.131299	2.10999
	-0.131018	2.1142
	-0.130738	2.11841
	-0.130457	2.12262
	-0.130177	2.12683
	-0.129896	2.13104
	-0.129616	2.13524
	-0.129335	2.13945
	-0.129055	2.14366
	-0.128774	2.14787
	-0.128494	2.15208
	-0.128213	2.15629
	-0.127933	2.1605
	-0.127652	2.16471
	-0.127372	2.16891
	-0.127091	2.17312
	-0.126811	2.17733
	-0.12653	2.18154
	-0.12625	2.18575
	-0.12597	2.18996
	-0.125689	2.19417
	-0.125409	2.19838
	-0.125128	2.20118
	-0.124848	2.20399
	-0.124567	2.20679
	-0.124287	2.2096
	-0.124006	2.2124
	-0.123726	2.21521
	-0.123445	2.21802
	-0.123165	2.22082
	-0.122884	2.22363
	-0.122604	2.22643
	-0.122323	2.22924
	-0.122043	2.23205
	-0.121762	2.23485
	-0.121482	2.23766
	-0.121201	2.24046
	-0.120921	2.24327
	-0.12064	2.24607
	-0.12036	2.24888
	-0.120079	2.25169
	-0.119799	2.25449
	-0.119518	2.25589
	-0.119238	2.2573
	-0.118957	2.2587
	-0.118677	2.2601
	-0.118396	2.26151
	-0.118116	2.26291
	-0.117835	2.26431
	-0.117555	2.26572
	-0.117274	2.26712
	-0.116994	2.26852
	-0.116713	2.26992
	-0.116433	2.27133
	-0.116152	2.27273
	-0.115872	2.27413
	-0.115591	2.27554
	-0.115311	2.27694
	-0.11503	2.27834
	-0.11475	2.27974
	-0.11447	2.28115
	-0.114189	2.28255
	-0.113909	2.28255
	-0.113628	2.28255
	-0.113348	2.28255
	-0.113067	2.28255
	-0.112787	2.28255
	-0.112506	2.28255
	-0.112226	2.28255
	-0.111945	2.28255
	-0.111665	2.28255
	-0.111384	2.28255
	-0.111104	2.28395
	-0.110823	2.28536
	-0.110543	2.28676
	-0.110262	2.28816
	-0.109982	2.29097
	-0.109701	2.29377
	-0.109421	2.29518
	-0.10914	2.29658
	-0.10886	2.29798
	-0.108579	2.30079
	-0.108299	2.30359
	-0.108018	2.3064
	-0.107738	2.30921
	-0.107457	2.31201
	-0.107177	2.31482
	-0.106896	2.31762
	-0.106616	2.32043
	-0.106335	2.32324
	-0.106055	2.32604
	-0.105774	2.32885
	-0.105494	2.33165
	-0.105213	2.33446
	-0.104933	2.33726
	-0.104652	2.34007
	-0.104372	2.34288
	-0.104091	2.34568
	-0.103811	2.34849
	-0.10353	2.35129
	-0.10325	2.3541
	-0.10297	2.35691
	-0.102689	2.35971
	-0.102409	2.36252
	-0.102128	2.36532
	-0.101848	2.36813
	-0.101567	2.37093
	-0.101287	2.37374
	-0.101006	2.37655
	-0.100726	2.37935
	-0.100445	2.38216
	-0.100165	2.38496
	-0.0998841	2.38637
	-0.0996037	2.38777
	-0.0993232	2.38917
	-0.0990427	2.39058
	-0.0987622	2.39198
	-0.0984817	2.39338
	-0.0982012	2.39478
	-0.0979207	2.39619
	-0.0976402	2.39759
	-0.0973598	2.39899
	-0.0970793	2.4004
	-0.0967988	2.4018
	-0.0965183	2.4032
	-0.0962378	2.4046
	-0.0959573	2.40601
	-0.0956768	2.40741
	-0.0953963	2.40881
	-0.0951159	2.41022
	-0.0948354	2.41162
	-0.0945549	2.41302
	-0.0942744	2.41442
	-0.0939939	2.41583
	-0.0937134	2.41723
	-0.0934329	2.41863
	-0.0931524	2.42004
	-0.092872	2.42144
	-0.0925915	2.42284
	-0.092311	2.42425
	-0.0920305	2.42565
	-0.09175	2.42705
	-0.0914695	2.42845
	-0.091189	2.42986
	-0.0909085	2.43126
	-0.090628	2.43266
	-0.0903476	2.43407
	-0.0900671	2.43547
	-0.0897866	2.43687
	-0.0895061	2.43827
	-0.0892256	2.43968
	-0.0889451	2.44108
	-0.0886646	2.44248
	-0.0883841	2.44389
	-0.0881037	2.44529
	-0.0878232	2.44669
	-0.0875427	2.44809
	-0.0872622	2.4495
	-0.0869817	2.4509
	-0.0867012	2.4523
	-0.0864207	2.45371
	-0.0861402	2.45511
	-0.0858598	2.45651
	-0.0855793	2.45792
	-0.0852988	2.45932
	-0.0850183	2.46072
	-0.0847378	2.46212
	-0.0844573	2.46353
	-0.0841768	2.46493
	-0.0838963	2.46774
	-0.0836159	2.47054
	-0.0833354	2.47194
	-0.0830549	2.47475
	-0.0827744	2.47756
	-0.0824939	2.48036
	-0.0822134	2.48317
	-0.0819329	2.48597
	-0.0816524	2.48878
	-0.081372	2.49159
	-0.0810915	2.49439
	-0.080811	2.4972
	-0.0805305	2.5
	-0.08025	2.50141
	-0.0799695	2.50281
	-0.079689	2.50421
	-0.0794085	2.50561
	-0.079128	2.50702
	-0.0788476	2.50842
	-0.0785671	2.50982
	-0.0782866	2.51123
	-0.0780061	2.51263
	-0.0777256	2.51403
	-0.0774451	2.51544
	-0.0771646	2.51684
	-0.0768841	2.51824
	-0.0766037	2.51964
	-0.0763232	2.52105
	-0.0760427	2.52245
	-0.0757622	2.52385
	-0.0754817	2.52526
	-0.0752012	2.52666
	-0.0749207	2.52806
	-0.0746402	2.52946
	-0.0743598	2.53087
	-0.0740793	2.53227
	-0.0737988	2.53367
	-0.0735183	2.53367
	-0.0732378	2.53367
	-0.0729573	2.53367
	-0.0726768	2.53367
	-0.0723963	2.53367
	-0.0721159	2.53367
	-0.0718354	2.53367
	-0.0715549	2.53367
	-0.0712744	2.53367
	-0.0709939	2.53508
	-0.0707134	2.53648
	-0.0704329	2.53788
	-0.0701524	2.53928
	-0.069872	2.54069
	-0.0695915	2.54209
	-0.069311	2.54349
	-0.0690305	2.5449
	-0.06875	2.5463
	-0.0684695	2.5477
	-0.068189	2.54911
	-0.0679085	2.55051
	-0.067628	2.55191
	-0.0673476	2.55331
	-0.0670671	2.55472
	-0.0667866	2.55612
	-0.0665061	2.55752
	-0.0662256	2.55893
	-0.0659451	2.56033
	-0.0656646	2.56173
	-0.0653841	2.56313
	-0.0651037	2.56454
	-0.0648232	2.56594
	-0.0645427	2.56734
	-0.0642622	2.56875
	-0.0639817	2.57015
	-0.0637012	2.57155
	-0.0634207	2.57436
	-0.0631402	2.57716
	-0.0628598	2.57997
	-0.0625793	2.58278
	-0.0622988	2.58558
	-0.0620183	2.58839
	-0.0617378	2.59119
	-0.0614573	2.594
	-0.0611768	2.5968
	-0.0608963	2.59961
	-0.0606159	2.60242
	-0.0603354	2.60522
	-0.0600549	2.60662
	-0.0597744	2.60803
	-0.0594939	2.60943
	-0.0592134	2.61083
	-0.0589329	2.61224
	-0.0586524	2.61364
	-0.058372	2.61504
	-0.0580915	2.61645
	-0.057811	2.61785
	-0.0575305	2.61925
	-0.05725	2.62065
	-0.0569695	2.62206
	-0.056689	2.62346
	-0.0564085	2.62486
	-0.056128	2.62627
	-0.0558476	2.62767
	-0.0555671	2.62907
	-0.0552866	2.63047
	-0.0550061	2.63047
	-0.0547256	2.63047
	-0.0544451	2.63047
	-0.0541646	2.63047
	-0.0538841	2.63047
	-0.0536037	2.63047
	-0.0533232	2.63047
	-0.0530427	2.62907
	-0.0527622	2.62767
	-0.0524817	2.62627
	-0.0522012	2.62486
	-0.0519207	2.62346
	-0.0516402	2.62206
	-0.0513598	2.62065
	-0.0510793	2.61925
	-0.0507988	2.61785
	-0.0505183	2.61645
	-0.0502378	2.61504
	-0.0499573	2.61364
	-0.0496768	2.61224
	-0.0493963	2.61083
	-0.0491159	2.60943
	-0.0488354	2.60803
	-0.0485549	2.60662
	-0.0482744	2.60522
	-0.0479939	2.60382
	-0.0477134	2.60242
	-0.0474329	2.60101
	-0.0471524	2.59961
	-0.046872	2.59821
	-0.0465915	2.5968
	-0.046311	2.5954
	-0.0460305	2.594
	-0.04575	2.5926
	-0.0454695	2.59119
	-0.045189	2.58979
	-0.0449085	2.58839
	-0.044628	2.58698
	-0.0443476	2.58558
	-0.0440671	2.58418
	-0.0437866	2.58278
	-0.0435061	2.58137
	-0.0432256	2.57997
	-0.0429451	2.57857
	-0.0426646	2.57716
	-0.0423841	2.57576
	-0.0421037	2.57576
	-0.0418232	2.57576
	-0.0415427	2.57576
	-0.0412622	2.57576
	-0.0409817	2.57576
	-0.0407012	2.57576
	-0.0404207	2.57576
	-0.0401402	2.57576
	-0.0398598	2.57576
	-0.0395793	2.57576
	-0.0392988	2.57576
	-0.0390183	2.57576
	-0.0387378	2.57576
	-0.0384573	2.57576
	-0.0381768	2.57576
	-0.0378963	2.57576
	-0.0376159	2.57576
	-0.0373354	2.57576
	-0.0370549	2.57576
	-0.0367744	2.57576
	-0.0364939	2.57436
	-0.0362134	2.57295
	-0.0359329	2.57155
	-0.0356524	2.57015
	-0.035372	2.56875
	-0.0350915	2.56734
	-0.034811	2.56594
	-0.0345305	2.56313
	-0.03425	2.56033
	-0.0339695	2.55612
	-0.033689	2.55191
	-0.0334085	2.55191
	-0.033128	2.55191
	-0.0328476	2.55051
	-0.0325671	2.54911
	-0.0322866	2.5477
	-0.0320061	2.5463
	-0.0317256	2.5449
	-0.0314451	2.54349
	-0.0311646	2.54069
	-0.0308841	2.53788
	-0.0306037	2.53508
	-0.0303232	2.53227
	-0.0300427	2.52946
	-0.0297622	2.52666
	-0.0294817	2.52526
	-0.0292012	2.52385
	-0.0289207	2.52245
	-0.0286402	2.52105
	-0.0283598	2.51964
	-0.0280793	2.51684
	-0.0277988	2.51263
	-0.0275183	2.50842
	-0.0272378	2.50561
	-0.0269573	2.50141
	-0.0266768	2.4972
	-0.0263963	2.49299
	-0.0261159	2.48878
	-0.0258354	2.48457
	-0.0255549	2.48036
	-0.0252744	2.47615
	-0.0249939	2.47335
	-0.0247134	2.47054
	-0.0244329	2.46774
	-0.0241524	2.46493
	-0.023872	2.46212
	-0.0235915	2.45932
	-0.023311	2.45651
	-0.0230305	2.45371
	-0.02275	2.4509
	-0.0224695	2.44809
	-0.022189	2.44529
	-0.0219085	2.44248
	-0.021628	2.43827
	-0.0213476	2.43407
	-0.0210671	2.42986
	-0.0207866	2.42565
	-0.0205061	2.42144
	-0.0202256	2.41723
	-0.0199451	2.41302
	-0.0196646	2.40741
	-0.0193841	2.4018
	-0.0191037	2.39619
	-0.0188232	2.39058
	-0.0185427	2.38496
	-0.0182622	2.37935
	-0.0179817	2.37374
	-0.0177012	2.36813
	-0.0174207	2.36322
	-0.0171402	2.35831
	-0.0168598	2.3534
	-0.0165793	2.34849
	-0.0162988	2.34358
	-0.0160183	2.33867
	-0.0157378	2.33446
	-0.0154573	2.33025
	-0.0151768	2.32604
	-0.0148963	2.32043
	-0.0146159	2.31482
	-0.0143354	2.3085
	-0.0140549	2.30219
	-0.0137744	2.29588
	-0.0134939	2.28957
	-0.0132134	2.28325
	-0.0129329	2.27694
	-0.0126524	2.27063
	-0.012372	2.26431
	-0.0120915	2.258
	-0.011811	2.25169
	-0.0115305	2.24467
	-0.01125	2.23836
	-0.0109695	2.23134
	-0.010689	2.22503
	-0.0104085	2.21872
	-0.010128	2.2124
	-0.00984756	2.20609
	-0.00956707	2.20118
	-0.00928659	2.19627
	-0.0090061	2.19136
	-0.00872561	2.18645
	-0.00844512	2.18154
	-0.00816463	2.17523
	-0.00788415	2.16821
	-0.00760366	2.1612
	-0.00732317	2.15418
	-0.00704268	2.14717
	-0.0067622	2.14015
	-0.00648171	2.13244
	-0.00620122	2.12472
	-0.00592073	2.11701
	-0.00564024	2.10929
	-0.00535976	2.10157
	-0.00507927	2.09456
	-0.00479878	2.08754
	-0.00451829	2.07983
	-0.0042378	2.07211
	-0.00395732	2.0658
	-0.00367683	2.05878
	-0.00339634	2.05177
	-0.00311585	2.04476
	-0.00283537	2.03774
	-0.00255488	2.03073
	-0.00227439	2.02371
	-0.0019939	2.0167
	-0.00171341	2.00968
	-0.00143293	2.00267
	-0.00115244	1.99565
	-0.000871951	1.98864
	-0.000591463	1.98162
	-0.000310976	1.97461
	-3.04878e-05	1.96689
	0.00025	1.95918
	0.000530488	1.95146
	0.000810976	1.94375
	0.00109146	1.93603
	0.00137195	1.92831
	0.00165244	1.9206
	0.00193293	1.91288
	0.00221341	1.90517
	0.0024939	1.89745
	0.00277439	1.88903
	0.00305488	1.88202
	0.00333537	1.8743
	0.00361585	1.86658
	0.00389634	1.85887
	0.00417683	1.85115
	0.00445732	1.84344
	0.0047378	1.83572
	0.00501829	1.828
	0.00529878	1.82029
	0.00557927	1.81257
	0.00585976	1.80415
	0.00614024	1.79574
	0.00642073	1.78662
	0.00670122	1.7775
	0.00698171	1.76838
	0.0072622	1.75926
	0.00754268	1.75014
	0.00782317	1.74102
	0.00810366	1.7319
	0.00838415	1.72279
	0.00866463	1.71297
	0.00894512	1.70314
	0.00922561	1.69332
	0.0095061	1.6835
	0.00978659	1.67368
	0.0100671	1.66386
	0.0103476	1.65404
	0.010628	1.64422
	0.0109085	1.6344
	0.011189	1.62388
	0.0114695	1.61336
	0.01175	1.60284
	0.0120305	1.59231
	0.012311	1.58109
	0.0125915	1.56987
	0.012872	1.55935
	0.0131524	1.54882
	0.0134329	1.5383
	0.0137134	1.52708
	0.0139939	1.51445
	0.0142744	1.50183
	0.0145549	1.4892
	0.0148354	1.47657
	0.0151159	1.46395
	0.0153963	1.45132
	0.0156768	1.43869
	0.0159573	1.42607
	0.0162378	1.41344
	0.0165183	1.40011
	0.0167988	1.38608
	0.0170793	1.37206
	0.0173598	1.35803
	0.0176402	1.344
	0.0179207	1.32997
	0.0182012	1.31594
	0.0184817	1.30191
	0.0187622	1.28788
	0.0190427	1.27385
	0.0193232	1.25982
	0.0196037	1.2472
	0.0198841	1.23457
	0.0201646	1.22194
	0.0204451	1.20932
	0.0207256	1.19669
	0.0210061	1.18406
	0.0212866	1.17144
	0.0215671	1.16021
	0.0218476	1.14899
	0.022128	1.13847
	0.0224085	1.12795
	0.022689	1.11322
	0.0229695	1.09849
	0.02325	1.08516
	0.0235305	1.07183
	0.023811	1.0578
	0.0240915	1.04377
	0.024372	1.02974
	0.0246524	1.01571
	0.0249329	1.00309
	0.0252134	0.990461
	0.0254939	0.977835
	0.0257744	0.965209
	0.0260549	0.952583
	0.0263354	0.939956
	0.0266159	0.925927
	0.0268963	0.911898
	0.0271768	0.897869
	0.0274573	0.883839
	0.0277378	0.86981
	0.0280183	0.857184
	0.0282988	0.844558
	0.0285793	0.831931
	0.0288598	0.819305
	0.0291402	0.806679
	0.0294207	0.794053
	0.0297012	0.781426
	0.0299817	0.7688
	0.0302622	0.756174
	0.0305427	0.743547
	0.0308232	0.730921
	0.0311037	0.716892
	0.0313841	0.702863
	0.0316646	0.688834
	0.0319451	0.674804
	0.0322256	0.660775
	0.0325061	0.646746
	0.0327866	0.632717
	0.0330671	0.618688
	0.0333476	0.604658
	0.033628	0.590629
	0.0339085	0.575899
	0.034189	0.561168
	0.0344695	0.548542
	0.03475	0.535214
	0.0350305	0.522588
	0.035311	0.509961
	0.0355915	0.496634
	0.035872	0.483306
	0.0361524	0.469277
	0.0364329	0.45665
	0.0367134	0.444024
	0.0369939	0.431398
	0.0372744	0.418772
	0.0375549	0.406145
	0.0378354	0.393519
	0.0381159	0.380893
	0.0383963	0.368266
	0.0386768	0.356342
	0.0389573	0.344417
	0.0392378	0.332492
	0.0395183	0.320567
	0.0397988	0.308642
	0.0400793	0.296718
	0.0403598	0.284091
	0.0406402	0.271465
	0.0409207	0.258839
	0.0412012	0.246212
	0.0414817	0.233586
	0.0417622	0.221661
	0.0420427	0.209737
	0.0423232	0.197812
	0.0426037	0.185887
	0.0428841	0.173962
	0.0431646	0.162037
	0.0434451	0.150112
	0.0437256	0.138188
	0.0440061	0.126263
	0.0442866	0.114338
	0.0445671	0.103115
	0.0448476	0.0911898
	0.045128	0.0799664
	0.0454085	0.0680416
	0.045689	0.0561168
	0.0459695	0.044192
	0.04625	0.0322672
	0.0465305	0.0189394
	0.046811	0.00561168
	0.0470915	-0.00771606
	0.047372	-0.0210438
	0.0476524	-0.0343715
	0.0479329	-0.0462964
	0.0482134	-0.0575197
	0.0484939	-0.0687431
	0.0487744	-0.0799664
	0.0490549	-0.0911898
	0.0493354	-0.102413
	0.0496159	-0.112935
	0.0498963	-0.123457
	0.0501768	-0.133979
	0.0504573	-0.144501
	0.0507378	-0.155023
	0.0510183	-0.166246
	0.0512988	-0.177469
	0.0515793	-0.187991
	0.0518598	-0.198513
	0.0521402	-0.209035
	0.0524207	-0.218855
	0.0527012	-0.228676
	0.0529817	-0.238496
	0.0532622	-0.248317
	0.0535427	-0.258137
	0.0538232	-0.267958
	0.0541037	-0.27848
	0.0543841	-0.289001
	0.0546646	-0.299523
	0.0549451	-0.310045
	0.0552256	-0.320567
	0.0555061	-0.330388
	0.0557866	-0.34091
	0.0560671	-0.35073
	0.0563476	-0.36055
	0.056628	-0.370371
	0.0569085	-0.380191
	0.057189	-0.390012
	0.0574695	-0.399832
	0.05775	-0.409653
	0.0580305	-0.419473
	0.058311	-0.429293
	0.0585915	-0.439114
	0.058872	-0.448233
	0.0591524	-0.457352
	0.0594329	-0.465769
	0.0597134	-0.474187
	0.0599939	-0.482604
	0.0602744	-0.491022
	0.0605549	-0.499439
	0.0608354	-0.507857
	0.0611159	-0.516976
	0.0613963	-0.526095
	0.0616768	-0.535214
	0.0619573	-0.543631
	0.0622378	-0.552049
	0.0625183	-0.559765
	0.0627988	-0.567481
	0.0630793	-0.575197
	0.0633598	-0.582913
	0.0636402	-0.590629
	0.0639207	-0.598345
	0.0642012	-0.606061
	0.0644817	-0.613777
	0.0647622	-0.620792
	0.0650427	-0.627807
	0.0653232	-0.634821
	0.0656037	-0.641836
	0.0658841	-0.64885
	0.0661646	-0.655865
	0.0664451	-0.66288
	0.0667256	-0.669894
	0.0670061	-0.676909
	0.0672866	-0.683222
	0.0675671	-0.689535
	0.0678476	-0.695848
	0.068128	-0.702161
	0.0684085	-0.707773
	0.068689	-0.713385
	0.0689695	-0.719698
	0.06925	-0.726011
	0.0695305	-0.732324
	0.069811	-0.737936
	0.0700915	-0.743547
	0.070372	-0.749159
	0.0706524	-0.754771
	0.0709329	-0.760383
	0.0712134	-0.765994
	0.0714939	-0.771606
	0.0717744	-0.777218
	0.0720549	-0.782829
	0.0723354	-0.788441
	0.0726159	-0.793351
	0.0728963	-0.79756
	0.0731768	-0.801769
	0.0734573	-0.805977
	0.0737378	-0.810186
	0.0740183	-0.814395
	0.0742988	-0.818604
	0.0745793	-0.822812
	0.0748598	-0.827021
	0.0751402	-0.83123
	0.0754207	-0.835439
	0.0757012	-0.839647
	0.0759817	-0.843856
	0.0762622	-0.848065
	0.0765427	-0.852274
	0.0768232	-0.856483
	0.0771037	-0.860691
	0.0773841	-0.8649
	0.0776646	-0.869109
	0.0779451	-0.873318
	0.0782256	-0.876825
	0.0785061	-0.880332
	0.0787866	-0.883839
	0.0790671	-0.887347
	0.0793476	-0.890854
	0.079628	-0.894361
	0.0799085	-0.897167
	0.080189	-0.899973
	0.0804695	-0.902779
	0.08075	-0.905585
	0.0810305	-0.908391
	0.081311	-0.911196
	0.0815915	-0.914002
	0.081872	-0.916808
	0.0821524	-0.919614
	0.0824329	-0.92242
	0.0827134	-0.925226
	0.0829939	-0.928031
	0.0832744	-0.930837
	0.0835549	-0.933643
	0.0838354	-0.936449
	0.0841159	-0.939255
	0.0843963	-0.942061
	0.0846768	-0.944866
	0.0849573	-0.947672
	0.0852378	-0.950478
	0.0855183	-0.953284
	0.0857988	-0.95609
	0.0860793	-0.958896
	0.0863598	-0.961702
	0.0866402	-0.964507
	0.0869207	-0.967313
	0.0872012	-0.970119
	0.0874817	-0.972925
	0.0877622	-0.975731
	0.0880427	-0.978537
	0.0883232	-0.981342
[truncated: 7,779 more rows]

## Sheet: Fig.2(a)
Fig.2(a)	linear disp. rel.			color map
	f	k/2\pi		f	k/2\pi	data
	5.13058	-15.7579		0	-15.7579	-6.76593	-5.01432	-5.36275	-4.97596	-5.41358	-5.76732	-5.18419	-5.06904	-4.85207	-5.41476	-5.44656	-5.36388	-5.40953	-5.51805	-6.01529	-5.42746	-5.22865	-6.07972	-5.71651	-5.27064	-5.75927	-6.12274	-6.31849	-6.59997	-6.50193	-6.71516	-6.92837	-7.17339	-6.45079	-6.74966	-6.81455	-6.51769	-6.62755	-8.14443	-6.60204	-6.46756	-7.6923	-7.37286	-7.28239	-7.40496	-8.10439	-7.66028	-7.55706	-8.49864
	5.12477	-15.7263		0.00327815	-15.3997	-8.36388	-8.23583	-8.15611	-8.55248	-9.39095	-8.78871	-9.15648	-8.36944	-7.99251	-8.2297	-8.7745	-8.48817	-8.44293	-9.53079	-8.53957	-8.83575	-8.64203	-8.16143	-8.60155	-9.42598	-9.88826	-8.54054	-8.48547	-8.89981	-8.78545	-8.78388	-10.8745	-9.03067	-9.66013	-9.68297	-8.72607	-8.49277	-9.38373	-9.46577	-9.20551	-10.1096	-9.33172	-9.00424	-9.39079	-10.8588	-10.6933	-9.57389	-8.92962	-9.04945
	5.11896	-15.6948		0.0065563	-15.0416	-8.61626	-8.48927	-8.42962	-9.12906	-8.83537	-8.81088	-9.36642	-9.16271	-9.21257	-10.3266	-10.1173	-9.42066	-8.83662	-9.59551	-9.246	-9.09723	-9.58751	-9.23541	-9.85515	-9.57597	-10.0578	-11.4376	-11.8236	-9.72698	-9.18295	-8.85889	-9.60849	-10.33	-12.5416	-10.3117	-9.39871	-9.12932	-10.3801	-10.1932	-9.51863	-10.0876	-9.84891	-9.42928	-9.75604	-10.8855	-13.4638	-10.624	-10.1643	-10.9923
	5.11314	-15.6632		0.00983445	-14.6835	-9.01942	-9.35829	-8.6056	-8.99193	-9.21638	-8.81847	-10.5044	-9.23843	-9.30833	-9.88224	-9.99695	-9.37573	-9.26745	-9.33877	-9.32269	-9.85992	-10.0367	-9.52427	-9.80207	-9.59443	-9.77149	-11.3654	-10.3201	-9.21517	-9.16101	-9.07193	-9.81091	-9.82405	-10.0257	-9.53686	-9.10319	-9.03283	-10.2792	-10.0306	-9.29202	-9.71055	-10.19	-9.98219	-10.8545	-11.2111	-10.5285	-9.55831	-9.73798	-10.6525
	5.10733	-15.6317		0.0131126	-14.3253	-10.0347	-10.2591	-9.61913	-8.81496	-9.31995	-9.38668	-9.58425	-9.24482	-8.70143	-8.99048	-9.177	-9.54652	-9.41714	-9.59874	-9.50911	-9.08386	-9.57004	-9.27444	-9.20613	-9.36936	-9.81172	-9.83627	-9.93776	-9.03452	-9.11775	-10.2913	-12.5743	-9.92577	-10.7522	-10.0792	-10.0887	-9.75993	-10.7002	-9.6819	-10.225	-11.0872	-9.93222	-9.62635	-9.70603	-9.86933	-10.3003	-11.2268	-9.9939	-10.0394
	5.1015	-15.6001		0.0163908	-13.9672	-9.44612	-9.28979	-9.42918	-8.70094	-8.4855	-9.33392	-9.45106	-9.23803	-10.0318	-9.66009	-10.644	-9.01913	-8.78454	-9.13387	-8.95021	-9.13063	-10.6481	-11.3433	-10.0451	-11.4439	-9.4037	-9.52331	-9.72281	-9.51369	-10.5734	-10.8164	-10.9006	-11.3924	-10.5351	-9.76936	-9.52116	-9.69647	-10.6578	-10.9659	-10.2043	-9.78931	-10.5791	-10.9138	-10.6789	-10.4746	-10.5311	-10.4826	-10.5221	-10.9933
	5.09568	-15.5686		0.0196689	-13.6091	-10.8198	-11.5727	-12.2242	-10.561	-9.36092	-9.95508	-9.41698	-8.8016	-8.90427	-10.6037	-9.60383	-9.80122	-10.2051	-11.1299	-10.0302	-10.2475	-9.9812	-10.4161	-9.06132	-9.11289	-9.35174	-9.82412	-9.55947	-9.79279	-9.91965	-10.6326	-10.5728	-10.5985	-9.96927	-9.45564	-9.96839	-10.182	-10.0983	-10.261	-10.3109	-10.4867	-10.8408	-10.5551	-10.4056	-10.7053	-10.6944	-11.1205	-11.4192	-11.4124
	5.08985	-15.537		0.0229471	-13.2509	-9.93415	-9.8109	-9.65485	-9.66949	-9.9401	-9.21497	-10.1784	-10.0558	-10.4144	-9.99795	-9.6462	-10.0268	-9.31051	-10.0737	-10.6115	-9.50415	-10.1651	-10.5954	-10.6191	-9.85845	-9.76283	-10.0304	-9.95963	-9.60946	-10.254	-9.67415	-10.0653	-11.7874	-10.476	-9.76517	-9.35913	-9.99778	-12.0471	-10.5747	-9.75083	-9.83564	-10.2345	-10.6853	-10.3917	-10.5409	-10.5628	-10.585	-11.1899	-12.5104
	5.08403	-15.5055		0.0262252	-12.8928	-10.0756	-9.72826	-10.6866	-10.602	-9.00475	-9.02963	-9.41612	-9.50842	-10.232	-9.11715	-9.2071	-10.3138	-10.0462	-11.1696	-10.2024	-10.411	-10.4081	-11.1489	-10.1134	-10.3414	-9.52489	-9.53183	-9.70344	-9.373	-9.54804	-9.6651	-10.971	-9.89797	-10.3599	-9.58445	-9.51349	-10.911	-10.4146	-11.3504	-10.4813	-10.3687	-11.6301	-12.0976	-10.6602	-10.6047	-10.6164	-10.523	-10.6672	-11.4764
	5.07819	-15.4739		0.0295034	-12.5347	-10.0027	-10.3363	-9.36582	-9.39516	-9.07158	-9.14068	-9.68874	-9.86955	-9.87641	-9.04479	-9.30535	-9.42965	-9.35011	-10.0838	-9.76775	-9.83287	-9.86567	-9.96127	-10.3116	-10.8869	-9.83857	-9.79266	-9.93381	-9.9368	-10.0468	-9.75699	-9.92996	-11.3934	-10.1143	-9.58389	-9.50242	-10.069	-10.5203	-11.361	-11.5857	-10.846	-10.3233	-10.3975	-10.4747	-10.627	-11.7795	-10.8749	-11.0344	-12.3184
	5.07236	-15.4424		0.0327815	-12.1765	-9.43543	-10.1805	-9.2972	-10.4494	-9.55187	-9.93245	-10.0052	-9.76229	-9.47471	-9.72139	-9.90546	-9.62957	-10.325	-10.145	-9.93604	-10.749	-9.2785	-9.24838	-10.2494	-9.85714	-9.26847	-9.15055	-9.24173	-9.70305	-10.323	-9.69638	-9.84751	-10.7443	-10.5959	-10.0988	-10.0009	-11.4611	-10.8176	-10.8801	-10.4863	-10.72	-10.4567	-10.6066	-10.2387	-10.2986	-11.1038	-11.2406	-10.7854	-10.609
	5.06652	-15.4108		0.0360597	-11.8184	-11.4717	-9.69423	-9.52319	-9.81725	-9.18004	-9.09196	-10.471	-10.4774	-10.3746	-10.1858	-9.96329	-10.9269	-10.3049	-9.60811	-9.79173	-9.18349	-8.81277	-9.7602	-9.62507	-9.24451	-9.24069	-9.52332	-9.9145	-9.91222	-9.79922	-9.93396	-11.347	-10.2948	-9.52936	-10.0937	-10.3964	-11.3434	-10.6584	-11.1077	-11.2428	-13.5367	-10.8839	-10.5677	-10.4932	-10.5217	-11.4954	-11.5453	-11.7535	-11.0831
	5.06068	-15.3793		0.0393378	-11.4603	-9.84016	-9.47517	-9.29079	-9.92189	-9.84597	-10.6087	-9.78846	-9.31798	-9.22798	-9.5095	-10.341	-10.3066	-10.3724	-9.58624	-9.36933	-9.57631	-9.43863	-9.50083	-9.71004	-9.55707	-9.88835	-10.6458	-10.2565	-10.5426	-10.3086	-9.9568	-10.9207	-9.92119	-9.44538	-9.69843	-10.8515	-10.9559	-10.6281	-10.7941	-10.5791	-11.2698	-11.1409	-10.6995	-10.3145	-10.4524	-12.3914	-11.3185	-10.973	-10.8186
	5.05484	-15.3478		0.042616	-11.1021	-10.2154	-9.44247	-8.68824	-9.0353	-9.72684	-9.1585	-9.48803	-9.50918	-9.46346	-9.68312	-9.23278	-10.1448	-9.89988	-10.1269	-9.75082	-9.86222	-10.1376	-10.3439	-10.3044	-11.6766	-10.8843	-11.7143	-10.8475	-11.967	-10.1401	-10.6259	-10.4973	-10.2929	-10.6574	-11.6836	-10.6053	-10.6048	-11.0578	-11.0447	-11.049	-10.8944	-12.1687	-11.2588	-11.6061	-10.9159	-10.8672	-10.9014	-11.2603	-12.752
	5.04899	-15.3162		0.0458941	-10.744	-9.78435	-9.85728	-9.49809	-10.4657	-10.3735	-10.3231	-10.7447	-10.2713	-9.28262	-9.66737	-11.1349	-10.0594	-9.08615	-9.58749	-9.36608	-9.24682	-9.43696	-9.68801	-9.73943	-9.57184	-9.65794	-10.6426	-10.6515	-10.2065	-10.4543	-9.99441	-10.6448	-10.4094	-10.5303	-10.2561	-10.4523	-11.5328	-10.6501	-11.3246	-11.6275	-11.222	-10.8761	-10.3682	-10.8479	-11.3873	-12.2656	-12.3638	-12.5416	-11.5744
	5.04314	-15.2847		0.0491723	-10.3859	-10.2185	-9.87409	-9.44375	-9.74241	-9.19668	-9.15313	-9.47673	-9.46792	-9.57344	-10.6792	-9.96884	-10.3021	-9.96813	-9.11494	-9.16506	-9.24979	-9.16321	-9.09653	-9.79572	-9.74797	-9.19991	-9.73689	-10.6293	-11.3306	-10.6201	-10.8866	-11.2068	-10.4331	-9.81777	-10.1478	-10.0784	-10.8709	-12.5971	-13.2826	-12.9376	-11.0727	-10.7246	-10.9138	-12.6949	-12.6182	-11.7966	-11.3629	-11.085	-12.0167
	5.03729	-15.2531		0.0524504	-10.0277	-9.62324	-9.36216	-9.2435	-10.2496	-8.51932	-8.51084	-9.38983	-9.64691	-9.25084	-9.48183	-9.95749	-9.84051	-9.91319	-9.7199	-9.52071	-9.39674	-10.2072	-9.8979	-10.2956	-10.177	-9.88491	-13.0221	-10.1617	-11.02	-11.3309	-11.7516	-10.6143	-9.95586	-11.5913	-10.9287	-12.4027	-10.9573	-10.2846	-10.9202	-11.1709	-11.2269	-11.1149	-10.9871	-11.4086	-11.4849	-11.588	-11.8664	-11.4896	-12.2624
	5.03144	-15.2216		0.0557286	-9.6696	-9.23094	-9.73476	-9.78548	-9.83506	-10.7581	-9.36103	-9.89977	-10.3613	-10.494	-11.4809	-11.375	-10.4045	-10.2592	-9.71443	-9.62605	-9.72895	-10.3008	-9.6185	-9.39875	-9.97998	-10.1945	-11.032	-10.9471	-12.2511	-10.9033	-12.1047	-10.9454	-10.4345	-10.7146	-10.979	-10.4665	-11.5095	-9.91642	-10.2583	-11.5029	-11.2226	-12.8552	-10.9578	-11.0069	-11.1211	-12.2435	-12.3617	-11.4237	-11.2809
	5.02558	-15.19		0.0590067	-9.31147	-9.40779	-10.9964	-9.15097	-9.27076	-9.27624	-9.19115	-10.7557	-10.0414	-10.2325	-9.90882	-10.3613	-9.66719	-9.10392	-9.36823	-9.78203	-9.61648	-9.708	-9.5997	-10.1878	-11.5708	-9.79899	-9.80353	-10.6	-10.1169	-10.003	-10.9718	-10.4212	-10.0542	-10.4896	-10.9947	-11.4311	-11.3739	-11.0675	-11.1441	-10.6566	-10.8134	-11.0072	-10.8525	-11.0787	-11.9529	-11.3993	-10.8835	-10.846	-11.7491
	5.01972	-15.1585		0.0622849	-8.95333	-9.27852	-8.92618	-9.47334	-10.0623	-9.77967	-9.91444	-9.43544	-9.27889	-9.5924	-9.64165	-9.89261	-10.7565	-9.22642	-9.03919	-9.52338	-9.63712	-10.4535	-9.71911	-9.78764	-11.4758	-9.93535	-10.1917	-11.6605	-10.8375	-10.2775	-10.634	-11.6681	-10.7234	-11.1588	-10.9166	-10.4638	-11.6444	-10.5019	-11.1629	-10.521	-10.2029	-11.6582	-10.8933	-11.0575	-11.0857	-11.8613	-11.066	-11.1157	-12.0609
	5.01386	-15.1269		0.065563	-8.5952	-9.83162	-9.44461	-9.31382	-9.92502	-9.78502	-9.79059	-10.1633	-9.85805	-10.7214	-9.87869	-9.98884	-10.0567	-9.43888	-9.40269	-10.1229	-9.84687	-9.69729	-10.5338	-10.5374	-10.6347	-10.9217	-10.154	-9.8713	-9.96176	-10.3095	-10.4688	-10.4644	-11.6426	-10.4975	-10.5556	-10.5698	-10.9561	-10.8334	-12.4499	-12.5652	-11.6775	-11.264	-10.9527	-10.9835	-11.1295	-12.6784	-11.6768	-11.7241	-11.5082
	5.00799	-15.0954		0.0688412	-8.23707	-10.0378	-9.93544	-9.35761	-9.08826	-10.2301	-9.42779	-9.88677	-9.36986	-9.90645	-10.7377	-9.70482	-9.83227	-9.72951	-9.15085	-9.66106	-9.92756	-10.8083	-10.7167	-10.4593	-10.0775	-9.8888	-10.1025	-10.1503	-10.6003	-12.5559	-10.81	-10.2568	-10.5099	-11.6782	-9.96915	-9.75979	-10.9005	-11.2993	-10.8214	-10.7061	-11.9171	-11.0596	-10.749	-11.0954	-11.9832	-11.5613	-11.1399	-11.7418	-11.5488
	5.00212	-15.0638		0.0721193	-7.87893	-9.41961	-9.32647	-9.03379	-9.99403	-9.50084	-9.2269	-10.142	-9.96615	-10.4294	-10.1816	-10.8886	-10.7907	-11.6024	-9.98767	-9.89316	-10.4097	-10.2578	-9.77114	-10.4553	-12.0493	-10.4425	-12.0593	-11.2757	-11.5313	-11.0689	-10.1335	-10.1007	-10.4427	-11.355	-10.5303	-11.2238	-10.6896	-10.3812	-12.661	-10.9446	-11.1504	-10.5897	-10.9068	-12.0642	-11.9097	-11.7937	-11.0716	-11.4391	-11.0443
	4.99625	-15.0323		0.0753975	-7.5208	-11.074	-10.1231	-9.0992	-9.0131	-9.29429	-9.32973	-9.8073	-9.63571	-10.0864	-9.95435	-10.2861	-10.1471	-9.47623	-9.36686	-9.58034	-9.71361	-9.79398	-9.3907	-9.62668	-9.66486	-9.76619	-11.2486	-10.245	-10.6951	-10.9664	-10.9322	-11.8314	-11.5246	-10.5937	-11.302	-12.362	-10.2711	-10.3789	-11.6979	-10.8246	-10.8783	-10.7989	-10.7204	-10.7668	-11.1827	-13.1205	-11.0796	-11.3203	-11.4682
	4.99038	-15.0007		0.0786756	-7.16267	-10.1671	-9.95171	-9.38765	-9.7635	-9.61029	-8.74771	-8.93069	-9.64319	-9.57161	-10.1088	-9.77719	-10.2076	-10.3039	-9.69847	-10.9001	-9.69745	-9.58241	-10.2093	-10.4807	-10.4783	-10.4324	-10.7475	-10.9062	-10.3382	-10.9634	-12.0238	-11.962	-10.4332	-9.9042	-10.1818	-10.9	-10.4994	-10.228	-10.6382	-10.7411	-10.8216	-11.7952	-10.5575	-10.8936	-11.7117	-12.3222	-11.8036	-11.8149	-11.2456
	4.9845	-14.9692		0.0819538	-6.80453	-9.84022	-9.51873	-10.774	-9.40505	-9.44672	-9.88041	-9.97633	-10.3275	-10.545	-9.83014	-10.8966	-10.2947	-9.6243	-9.53649	-10.2	-10.3237	-10.3133	-10.1427	-10.2702	-10.2605	-9.83358	-10.1523	-11.6899	-10.33	-10.0475	-9.98081	-10.0438	-10.1593	-11.0907	-10.5251	-10.4011	-12.2956	-11.0811	-10.4983	-10.1862	-11.07	-11.2765	-10.8679	-11.0677	-11.6838	-11.5759	-11.4777	-12.297	-10.8323
	4.97862	-14.9376		0.0852319	-6.4464	-10.2555	-9.95409	-9.89495	-9.40735	-10.0668	-9.63008	-10.4147	-9.32037	-9.03762	-9.91083	-10.964	-10.2879	-9.44799	-9.32031	-9.79361	-9.73805	-9.42548	-9.60939	-9.63747	-10.2109	-9.93565	-10.2282	-10.1914	-10.3206	-10.6835	-10.5224	-10.6963	-10.7515	-10.3037	-10.0705	-10.2765	-11.7545	-11.1229	-11.9297	-10.8598	-10.9085	-11.1825	-11.0066	-11.1774	-11.9215	-11.5884	-11.7299	-13.1174	-10.6697
	4.97273	-14.9061		0.0885101	-6.08827	-10.1351	-9.28361	-9.78992	-10.3469	-9.24471	-9.4682	-10.2007	-9.4026	-9.53272	-10.1718	-9.64031	-11.1552	-9.12401	-9.70048	-10.4294	-10.7693	-10.5312	-10.9832	-11.664	-10.6142	-10.109	-10.2352	-11.4766	-11.9896	-10.4468	-10.9703	-11.3128	-11.1614	-10.4302	-11.1308	-11.3353	-10.6393	-10.5902	-11.1991	-10.622	-10.3267	-10.7938	-11.6641	-11.9864	-11.5652	-12.3263	-12.4494	-12.384	-10.5178
	4.96684	-14.8745		0.0917882	-5.73013	-9.71457	-9.4481	-9.02445	-9.42492	-9.24342	-9.52232	-9.95683	-11.3535	-11.1815	-10.8187	-10.1543	-9.99388	-10.1218	-10.8577	-10.334	-11.0048	-10.9568	-12.2936	-10.5492	-10.6116	-12.1195	-10.5182	-10.2624	-10.5466	-10.8604	-10.3924	-10.5507	-11.1569	-10.3606	-10.81	-11.8573	-10.8403	-10.4777	-10.9476	-10.5552	-10.9292	-14.2587	-12.3653	-12.6217	-12.1794	-11.565	-11.9484	-12.405	-10.0303
	4.96095	-14.843		0.0950664	-5.372	-12.491	-10.6065	-9.8396	-9.26923	-8.94147	-8.85321	-8.86008	-8.99927	-9.28264	-9.74397	-10.1859	-10.7972	-9.72279	-10.16	-9.64739	-9.23339	-9.48853	-9.83246	-9.81612	-10.0155	-9.61344	-10.0514	-10.4174	-10.0464	-10.5224	-10.4796	-9.92373	-10.6548	-11.1891	-11.0408	-10.7539	-12.2189	-11.4494	-11.518	-12.4594	-11.5093	-11.7369	-11.9255	-12.3362	-11.9856	-11.6512	-11.2502	-11.4008	-10.1226
	4.95506	-14.8114		0.0983445	-5.01387	-11.0315	-10.2081	-9.97125	-9.56689	-9.6031	-9.81993	-10.6916	-10.1628	-11.0767	-10.5406	-10.1284	-10.08	-11.1125	-10.2455	-9.6927	-9.34173	-9.72562	-9.93213	-9.92725	-9.98827	-10.3767	-10.6547	-10.3887	-10.2398	-10.2453	-11.7989	-10.8391	-10.2629	-9.77831	-10.4374	-11.6453	-10.5936	-10.8568	-10.8719	-11.1394	-10.3459	-10.8721	-11.3952	-12.1753	-12.0741	-11.1436	-11.3436	-11.3447	-10.2115
	4.94916	-14.7799		0.101623	-4.65573	-10.6809	-9.90727	-10.7308	-9.81824	-9.86253	-9.70266	-9.62265	-9.597	-9.5973	-10.7383	-9.9532	-9.81489	-9.87309	-9.88149	-9.98519	-10.0577	-9.866	-10.275	-11.5214	-10.2228	-10.2189	-10.1826	-10.9313	-10.5735	-10.1067	-10.2961	-9.94578	-10.7163	-10.5576	-10.3516	-10.762	-10.6179	-10.319	-11.0055	-10.8068	-11.2955	-11.3263	-10.9106	-11.5086	-11.7463	-11.7095	-11.8595	-12.1231	-10.7499
	4.94326	-14.7484		0.104901	-4.2976	-10.5258	-10.3269	-9.72113	-10.1163	-9.93617	-9.8401	-10.9769	-10.9388	-10.2048	-10.047	-11.2619	-10.9774	-9.88585	-9.34064	-9.58378	-9.84009	-10.4031	-12.035	-10.8305	-10.4675	-10.1661	-10.0511	-10.1026	-10.9501	-10.2772	-10.6446	-10.5268	-9.93596	-10.2541	-10.3597	-10.7958	-12.049	-10.7341	-11.2828	-10.8201	-10.9122	-11.2879	-11.3829	-11.72	-12.0998	-11.7625	-12.3082	-11.5821	-10.5994
	4.93736	-14.7168		0.108179	-3.93947	-9.5546	-9.22888	-9.43508	-10.2863	-9.46032	-9.63623	-11.3368	-10.0134	-10.0361	-10.3988	-9.66558	-9.75365	-9.65267	-9.28078	-9.59321	-10.1417	-11.187	-11.7188	-11.7736	-11.4761	-10.8776	-11.1839	-10.1481	-10.2497	-10.2115	-10.6792	-10.8578	-11.1617	-10.3325	-10.1896	-10.5993	-10.9355	-11.2419	-12.3231	-11.5107	-11.2517	-10.942	-10.9614	-11.1444	-11.5675	-11.433	-11.3819	-11.6172	-11.0303
	4.93146	-14.6853		0.111457	-3.58133	-10.3576	-10.4766	-9.93366	-9.94408	-9.49449	-10.2678	-10.2617	-9.64697	-10.4208	-9.99806	-9.51599	-10.1888	-10.8509	-9.99289	-9.87258	-9.93256	-11.0259	-10.0748	-10.289	-12.071	-10.1183	-9.86346	-10.5041	-10.3734	-10.7428	-11.9516	-12.0517	-10.4672	-9.89679	-10.1761	-10.91	-10.7866	-10.3003	-12.3739	-10.6267	-10.476	-11.1522	-11.1441	-11.9314	-12.2052	-11.5595	-12.3066	-12.4093	-11.1469
	4.92555	-14.6537		0.114735	-3.2232	-10.2266	-10.6333	-11.0348	-11.705	-10.2091	-9.63492	-10.7956	-9.87609	-9.67291	-10.0765	-10.4822	-10.0723	-10.9614	-11.298	-11.6216	-10.3538	-9.93319	-10.3585	-10.5004	-10.3592	-10.1799	-10.5442	-11.1327	-10.7838	-10.9857	-10.3421	-10.8785	-12.0958	-10.614	-10.321	-10.1632	-11.3251	-11.6526	-10.752	-10.6209	-11.2326	-11.508	-12.1092	-11.2008	-11.6564	-11.9751	-11.8793	-12.7348	-11.5529
	4.91963	-14.6222		0.118013	-2.86507	-9.815	-9.69889	-9.28657	-9.76579	-10.2043	-9.63032	-11.377	-9.57471	-9.48159	-10.0584	-10.6329	-10.6472	-10.974	-9.7188	-10.2257	-10.3965	-10.5664	-10.107	-9.94104	-10.9062	-10.12	-10.0991	-10.4045	-10.5888	-10.2608	-11.4263	-10.5782	-10.615	-11.041	-10.9184	-11.5454	-11.312	-11.8278	-11.1526	-10.4734	-11.5687	-11.1911	-11.2342	-12.2206	-12.257	-11.5952	-11.7734	-12.0296	-11.6356
	4.91372	-14.5906		0.121292	-2.50693	-10.3108	-10.7777	-14.3755	-9.64944	-9.45143	-9.74164	-10.2605	-9.49741	-9.17192	-9.45746	-10.2678	-9.64316	-9.56513	-9.62036	-10.7091	-10.5667	-9.86082	-10.4541	-10.3896	-11.8199	-10.1898	-10.0593	-10.6175	-11.4469	-12.9336	-11.0647	-10.8243	-10.5572	-10.0354	-10.4744	-11.9635	-10.8752	-10.9276	-10.6955	-10.2563	-10.8054	-12.2523	-11.3368	-11.8667	-12.1807	-12.0585	-11.8903	-11.688	-11.3534
	4.9078	-14.5591		0.12457	-2.1488	-9.31728	-9.46859	-10.5996	-10.0701	-9.88154	-10.5716	-9.90813	-10.3701	-10.2298	-10.5086	-10.0143	-9.74196	-9.69747	-9.512	-9.90998	-9.87215	-9.64394	-9.98356	-11.2277	-9.76683	-9.78174	-10.7201	-10.9798	-10.6058	-11.8919	-11.7691	-11.2317	-10.6636	-10.4649	-10.5155	-10.8379	-11.4161	-10.6556	-11.2626	-11.7991	-11.3576	-11.4595	-10.6688	-11.2533	-12.483	-12.5351	-11.9631	-11.7924	-11.5419
	4.90187	-14.5275		0.127848	-1.79067	-9.78391	-9.6712	-10.0943	-9.93247	-9.10238	-9.13881	-11.1109	-9.6878	-9.22778	-9.26606	-9.71988	-10.0763	-9.77778	-9.478	-11.1472	-9.79819	-9.96158	-10.2487	-9.65436	-9.55787	-10.2013	-10.1309	-10.9534	-10.1661	-10.0516	-9.90309	-10.7411	-11.5125	-11.5142	-11.339	-10.4565	-10.371	-11.1633	-10.7698	-10.3347	-10.762	-11.2909	-10.7626	-11.7941	-14.5444	-12.7761	-12.4597	-11.7373	-11.3998
	4.89595	-14.496		0.131126	-1.43253	-9.5327	-9.26493	-10.0041	-10.4427	-9.98862	-10.4401	-10.936	-11.1027	-11.1849	-10.1816	-10.3679	-11.6608	-11.537	-10.2629	-10.2786	-10.8894	-10.371	-11.0775	-10.548	-9.79362	-9.84985	-11.8427	-10.0326	-10.5111	-11.2009	-10.2969	-10.1593	-10.38	-10.3983	-10.2074	-10.1805	-10.9164	-10.4662	-11.2408	-11.1831	-11.3473	-11.6001	-11.7364	-12.1272	-11.8397	-11.6745	-12.2355	-12.2009	-11.9823
	4.89002	-14.4644		0.134404	-1.0744	-11.8029	-11.4509	-10.2302	-10.3644	-10.0993	-9.50097	-10.8495	-10.6293	-11.0067	-11.216	-10.8978	-9.67957	-9.41892	-9.09655	-9.65247	-10.965	-9.74337	-9.62378	-9.84853	-10.0731	-11.4619	-11.1714	-11.1531	-11.2108	-10.5809	-11.2778	-12.1825	-10.8546	-10.3365	-10.3788	-10.8705	-12.6166	-11.7697	-11.6312	-10.9302	-11.2655	-11.8496	-11.6581	-11.9055	-11.9613	-12.5042	-12.3965	-12.1165	-11.9733
	4.88409	-14.4329		0.137682	-0.716267	-9.81397	-10.1994	-10.7397	-10.1764	-10.0653	-11.0243	-9.86793	-10.1086	-10.3034	-12.1573	-10.538	-10.9079	-11.5466	-10.0455	-9.76764	-9.9657	-9.71135	-9.84416	-10.4956	-11.2215	-10.4817	-11.0147	-11.7061	-12.1303	-11.0437	-11.0264	-10.3318	-10.5069	-10.1694	-10.473	-10.7898	-13.8219	-11.3361	-11.577	-10.9629	-11.2733	-11.9716	-11.0228	-11.3118	-11.7743	-12.2377	-11.9974	-11.77	-12.211
	4.87815	-14.4013		0.14096	-0.358133	-10.2343	-10.0445	-9.74831	-9.84804	-9.80335	-10.3671	-10.2807	-11.2489	-11.5342	-10.182	-9.88317	-10.4527	-10.1121	-9.83413	-11.2223	-9.95165	-9.38021	-9.72244	-10.5528	-11.1719	-10.5977	-12.0641	-9.87312	-9.76328	-10.2787	-10.7344	-11.4688	-10.9731	-11.0842	-11.1502	-11.1491	-11.7947	-10.9478	-12.1156	-12.1423	-11.2166	-11.7468	-11.5789	-12.8792	-11.4492	-12.0897	-12.681	-11.6678	-11.8713
	4.87221	-14.3698		0.144239	0	-10.4432	-10.8766	-10.1294	-9.53379	-9.178	-9.03772	-9.79418	-10.2161	-9.73618	-9.83622	-9.67551	-9.93114	-10.8921	-9.82847	-9.83694	-9.6078	-9.77333	-9.7338	-9.89767	-10.2074	-10.1593	-10.1892	-10.5323	-11.6656	-10.7564	-10.5622	-11.4109	-10.7327	-10.4935	-11.3522	-10.7812	-10.3477	-10.6742	-12.772	-11.0833	-11.4263	-11.3266	-11.2768	-11.2581	-11.638	-12.6614	-12.1089	-13.1277	-12.2877
	4.86627	-14.3382		0.147517	0.358133	-10.4112	-10.1911	-9.46822	-10.0163	-9.71243	-9.16821	-10.2212	-9.58215	-9.46667	-10.1329	-12.6915	-10.6204	-10.2425	-10.2122	-10.2762	-10.0469	-10.3071	-10.0733	-10.1778	-11.1227	-10.9999	-10.9664	-10.8325	-11.1169	-11.0636	-11.0897	-12.1084	-10.8376	-10.239	-10.6781	-11.7424	-10.6718	-10.9505	-11.0805	-10.6839	-10.8531	-11.9983	-11.4395	-11.3081	-12.2468	-12.0218	-11.8321	-12.3872	-11.9588
	4.86032	-14.3067		0.150795	0.716267	-12.0682	-10.7912	-10.4752	-9.8438	-10.0224	-10.1259	-9.75368	-10.28	-9.71129	-9.17305	-9.84856	-10.2363	-9.96179	-10.3677	-9.95954	-9.60745	-10.0133	-11.3675	-11.4318	-11.5956	-10.5841	-10.635	-10.5323	-10.4946	-10.0918	-10.8919	-11.9688	-10.6922	-10.6765	-11.8641	-13.2671	-11.6881	-11.851	-11.3411	-11.0724	-11.4985	-11.5909	-11.2492	-10.9851	-11.2231	-12.1682	-11.6777	-13.6774	-12.4396
	4.85437	-14.2751		0.154073	1.0744	-9.64904	-9.55811	-10.0708	-9.30017	-9.09456	-9.18353	-9.47111	-9.64719	-9.75438	-10.4652	-10.3486	-10.3588	-9.9447	-9.86438	-10.9499	-11.2138	-11.2032	-11.7277	-11.2346	-10.9958	-10.3238	-10.6541	-12.0282	-10.9418	-10.2243	-11.2917	-11.1003	-11.4912	-10.4792	-10.8386	-11.3299	-12.1116	-12.0864	-12.1484	-11.6899	-12.5587	-11.7867	-11.8421	-12.9675	-12.8762	-11.9374	-12.6695	-11.8428	-12.2522
	4.84842	-14.2436		0.157351	1.43253	-9.56151	-9.65619	-9.63777	-9.74473	-9.18754	-9.27275	-10.4113	-10.2058	-10.3413	-10.5596	-9.44845	-9.66542	-11.8632	-10.1869	-10.8391	-9.82966	-9.75921	-9.78103	-9.92801	-10.9232	-10.6408	-10.3675	-10.6127	-11.1498	-10.8373	-10.5256	-10.7776	-10.9881	-10.9099	-10.8393	-11.449	-12.6306	-10.9749	-10.9668	-11.6051	-11.1243	-11.158	-11.7921	-11.703	-11.5026	-11.9337	-12.4486	-12.5394	-12.6311
	4.84246	-14.2121		0.160629	1.79067	-9.97254	-9.82344	-9.42829	-9.1737	-9.31827	-9.42079	-9.46596	-10.6362	-10.6663	-10.1273	-9.78833	-11.7499	-10.2809	-10.4688	-10.5092	-9.91363	-9.76828	-9.92365	-10.7879	-10.2564	-10.2206	-11.4144	-12.4394	-11.1842	-10.7995	-11.8089	-11.6207	-11.7843	-10.7356	-11.4249	-10.9631	-10.7288	-11.8482	-11.2867	-11.4129	-12.4581	-11.5044	-11.7522	-12.3095	-14.2034	-12.5907	-11.9231	-12.4448	-11.8005
	4.8365	-14.1805		0.163908	2.1488	-9.33447	-9.93902	-9.21498	-9.27829	-9.96689	-10.6921	-11.2424	-10.3728	-9.69377	-10.0602	-9.80557	-9.46803	-9.59805	-10.4185	-10.9278	-10.1213	-9.54982	-9.65835	-10.1419	-11.7367	-10.0049	-9.74072	-10.4473	-12.2618	-10.6651	-10.7365	-11.107	-11.8668	-10.8788	-11.2895	-11.2784	-10.7819	-10.8232	-11.4045	-10.8145	-10.7587	-11.0563	-11.3653	-11.2164	-11.2953	-12.38	-12.5628	-12.2864	-12.6168
	4.83054	-14.149		0.167186	2.50693	-10.1558	-10.0105	-9.77582	-9.59823	-10.1873	-10.58	-10.5196	-9.88079	-9.62718	-9.70558	-12.7747	-10.0125	-9.74432	-9.19019	-9.66783	-9.86015	-10.2191	-11.2739	-10.2122	-10.1859	-11.1006	-10.445	-11.0661	-10.816	-11.4292	-10.1872	-10.1398	-10.7253	-11.3296	-10.8505	-11.0632	-10.7587	-12.3607	-11.6038	-11.1769	-12.2361	-11.5353	-11.1327	-11.1191	-11.3613	-12.2554	-13.3385	-11.9186	-12.0466
	4.82457	-14.1174		0.170464	2.86507	-9.99385	-9.63447	-9.39573	-9.96533	-10.5679	-10.1698	-10.0679	-10.4811	-10.2809	-10.9959	-9.91448	-10.1795	-10.6751	-11.075	-10.3375	-9.9336	-10.8306	-11.7308	-11.5037	-10.903	-10.3361	-10.3121	-10.7108	-11.1935	-10.8606	-11.1751	-12.4203	-11.604	-11.084	-10.4621	-10.4884	-11.2327	-11.2264	-11.1181	-11.1853	-11.0527	-11.2474	-11.6076	-11.9215	-12.5901	-12.2952	-12.3911	-12.3986	-12.4865
	4.8186	-14.0859		0.173742	3.2232	-10.4561	-10.2942	-10.68	-10.3697	-9.56225	-9.66914	-11.4107	-9.52264	-9.17384	-9.55917	-10.9482	-10.491	-9.8781	-9.58799	-10.0582	-10.8098	-10.9584	-11.4285	-10.3261	-11.1896	-11.9708	-11.6972	-12.3841	-10.9453	-11.6626	-10.4306	-10.0292	-10.1254	-10.901	-10.8848	-10.9845	-10.8934	-10.5016	-12.7726	-11.0031	-11.6267	-14.959	-11.4496	-11.3669	-12.3533	-11.4629	-11.5965	-12.0536	-12.8544
	4.81262	-14.0543		0.17702	3.58133	-9.41858	-9.67062	-9.96792	-10.761	-10.4242	-9.76357	-10.5211	-9.97073	-9.52097	-9.92851	-10.4834	-10.6663	-10.647	-9.4585	-9.9834	-10.5082	-10.4767	-11.4836	-10.1896	-10.9826	-10.495	-10.5102	-10.5621	-12.1206	-11.2927	-11.545	-11.5003	-10.631	-10.4688	-10.649	-12.1286	-10.7556	-10.3568	-10.3865	-11.1037	-12.0331	-11.6131	-11.8482	-11.0912	-11.5824	-13.0969	-12.6548	-13.7808	-13.2475
	4.80664	-14.0228		0.180298	3.93947	-9.26627	-9.65824	-12.2012	-10.0329	-9.60164	-10.0094	-9.96091	-9.68369	-10.6322	-10.6066	-10.2504	-12.6666	-9.987	-10.2944	-10.5735	-10.1267	-11.2348	-10.6235	-10.3006	-10.6158	-10.7154	-10.8625	-10.6815	-10.6752	-11.7665	-10.2973	-10.4312	-10.883	-10.5422	-10.6247	-12.0673	-11.7646	-11.1124	-11.2198	-14.949	-11.267	-11.4121	-11.1452	-10.885	-11.5144	-12.5407	-12.6611	-11.9486	-12.8727
	4.80066	-13.9912		0.183576	4.2976	-11.2563	-9.82131	-9.29361	-9.58407	-10.866	-9.87039	-10.0681	-10.6051	-10.1532	-9.66929	-10.1668	-10.0561	-10.0716	-10.6319	-10.3817	-10.5548	-9.86852	-9.7433	-10.2027	-10.88	-12.0665	-10.6596	-11.1909	-10.6008	-9.89047	-10.2534	-10.7382	-11.8316	-10.5094	-10.5368	-11.558	-10.8615	-10.7275	-12.0599	-11.5617	-12.1349	-12.5203	-11.6527	-11.9607	-11.7956	-11.7794	-12.1757	-11.7166	-11.9705
	4.79467	-13.9597		0.186855	4.65573	-10.7707	-9.62487	-9.56501	-9.27553	-9.32551	-9.55557	-9.55659	-9.91092	-10.1726	-9.87744	-10.2529	-11.4544	-9.59245	-9.55596	-10.6501	-11.3298	-11.1943	-10.1156	-10.5246	-10.4976	-11.0007	-10.763	-10.5746	-10.5825	-10.6413	-10.0475	-10.522	-11.339	-12.2565	-12.1349	-11.0853	-12.2412	-10.9798	-13.5194	-11.0546	-11.1867	-11.9862	-11.637	-12.1022	-11.7273	-11.8857	-11.8087	-12.4116	-13.1721
	4.78868	-13.9281		0.190133	5.01387	-10.8678	-9.83389	-10.1996	-10.2312	-10.244	-9.29847	-9.36558	-9.34628	-9.35789	-9.66252	-10.2751	-11.4905	-10.9598	-11.2269	-10.5539	-10.4866	-10.3791	-9.77273	-9.89135	-12.2405	-10.3757	-10.6333	-11.4381	-11.2069	-12.1077	-10.967	-10.722	-12.4723	-11.0835	-10.7122	-10.7886	-10.9522	-10.8304	-11.0177	-11.5887	-11.963	-11.9249	-12.3701	-11.7581	-12.1215	-12.1755	-12.0789	-12.5506	-12.4014
	4.78269	-13.8966		0.193411	5.372	-9.83489	-11.4317	-9.94025	-9.98123	-10.2411	-9.88208	-10.2021	-10.0598	-10.0035	-12.3506	-10.5389	-11.247	-11.6265	-10.381	-10.4027	-11.7369	-10.796	-10.5104	-11.8623	-10.1474	-10.2841	-10.5268	-11.0033	-11.0388	-10.3579	-10.9706	-10.5293	-10.1482	-10.8741	-11.18	-12.0383	-13.1338	-11.6642	-11.0926	-10.9862	-11.7665	-12.0819	-12.1448	-11.2634	-11.3584	-11.6673	-12.1253	-13.2536	-12.3635
	4.77669	-13.865		0.196689	5.73013	-9.65059	-10.6319	-9.53847	-9.65865	-9.91349	-9.93439	-9.85942	-9.33304	-9.23886	-10.6401	-10.1265	-10.6112	-12.7197	-10.8457	-11.0447	-10.1683	-9.77877	-9.86502	-10.5862	-11.0055	-10.6714	-10.4328	-10.5742	-10.7631	-11.7048	-10.279	-10.2271	-10.2602	-10.8785	-11.4748	-10.9178	-10.8931	-11.9059	-11.7115	-11.5716	-13.6502	-12.4274	-11.442	-11.0923	-11.7887	-11.8607	-12.468	-12.4001	-12.7627
	4.77069	-13.8335		0.199967	6.08827	-10.2643	-11.3605	-11.0241	-10.5435	-9.70853	-9.38566	-9.9873	-10.8084	-9.94236	-9.99628	-10.8505	-10.4197	-10.4704	-10.5214	-10.2527	-10.1416	-10.3673	-10.6348	-11.7754	-11.6653	-10.8631	-11.6823	-10.8795	-10.5638	-10.5758	-11.7184	-10.7746	-10.7678	-10.9588	-12.4149	-10.9397	-10.9411	-11.5714	-11.5535	-11.8491	-12.5088	-12.8858	-14.4431	-12.4597	-13.1433	-11.7694	-12.1755	-12.3726	-13.839
	4.76468	-13.8019		0.203245	6.4464	-10.4164	-12.036	-11.1538	-11.7264	-10.1804	-9.80627	-10.1536	-9.78437	-9.49588	-9.86188	-10.3338	-10.7637	-9.70504	-10.0673	-10.5548	-11.0105	-10.575	-10.6361	-10.7343	-12.0568	-10.0446	-9.72993	-10.5434	-11.6197	-10.9569	-10.6472	-10.448	-11.3212	-11.0249	-10.6976	-11.1664	-12.1406	-11.19	-11.1805	-11.5658	-12.9703	-12.5048	-11.624	-11.6792	-12.1439	-13.8023	-13.203	-12.2345	-13.0871
	4.75867	-13.7704		0.206524	6.80453	-9.74882	-9.92929	-12.6732	-10.1128	-9.56569	-9.42925	-9.99323	-10.51	-10.0572	-10.2507	-9.62346	-10.0139	-10.1222	-10.1243	-10.1207	-10.4112	-14.1791	-10.5657	-10.3741	-12.4809	-11.4539	-11.0842	-10.1764	-10.042	-10.2567	-10.3315	-11.3183	-11.1498	-11.4901	-11.2398	-11.2241	-11.1776	-11.4105	-12.4328	-12.4126	-11.6772	-11.8558	-11.4834	-11.4645	-12.5733	-14.1584	-13.1552	-12.3176	-13.2456
	4.75266	-13.7388		0.209802	7.16267	-9.63691	-12.5228	-10.1151	-10.2077	-10.1261	-11.7166	-10.5724	-10.3139	-10.1288	-9.78565	-9.35798	-9.10456	-9.25548	-10.2393	-10.2875	-11.1871	-11.1113	-9.7907	-10.2874	-11.189	-10.9957	-13.1542	-10.9843	-10.8656	-11.3466	-11.0335	-11.3694	-10.3816	-10.6248	-11.7032	-12.592	-12.0255	-11.4184	-11.2943	-11.6961	-12.3339	-11.3918	-11.4297	-12.376	-12.8676	-12.0998	-12.6634	-13.7043	-13.0963
	4.74664	-13.7073		0.21308	7.5208	-10.0317	-9.89802	-10.008	-9.39161	-9.47205	-9.96639	-10.2843	-10.5768	-9.59425	-9.47494	-10.0419	-11.5655	-10.6666	-10.6717	-13.0464	-11.2923	-10.1228	-9.96798	-11.3296	-12.2378	-10.5726	-11.3604	-10.5574	-10.1347	-10.1428	-10.6676	-11.3725	-11.4299	-10.7218	-10.8626	-13.1765	-11.8409	-12.2449	-11.7643	-10.9513	-11.1417	-11.8581	-12.0206	-11.8085	-13.2926	-14.3229	-14.0325	-13.4221	-13.3746
	4.74062	-13.6757		0.216358	7.87893	-10.5214	-10.7051	-10.1967	-9.47451	-9.70504	-10.3185	-10.1717	-10.0886	-11.0316	-11.2255	-11.4994	-11.1208	-10.3286	-10.3691	-12.473	-10.8426	-11.1267	-10.8755	-10.4101	-9.86772	-10.1396	-11.7972	-11.2195	-11.319	-10.6678	-10.1296	-11.0331	-12.1988	-11.9895	-11.1752	-11.5994	-11.6839	-12.1579	-11.9908	-10.8911	-10.9226	-10.7911	-10.9647	-11.383	-12.8262	-11.5655	-11.3453	-12.5486	-13.4936
	4.7346	-13.6442		0.219636	8.23707	-9.7913	-9.46717	-10.0707	-9.88324	-9.61207	-10.5227	-10.8868	-10.4594	-9.99752	-11.4204	-10.7737	-10.2738	-10.2736	-10.3869	-10.4787	-10.4535	-10.0889	-9.97686	-9.77548	-10.2954	-10.136	-9.6862	-10.4714	-11.0347	-10.224	-10.1765	-10.5265	-11.0919	-10.9966	-10.7077	-12.0489	-10.7335	-10.727	-12.5067	-12.4793	-12.7507	-12.8628	-11.6961	-13.2512	-11.9265	-12.9135	-14.1415	-12.0118	-12.3578
	4.72857	-13.6127		0.222914	8.5952	-10.7481	-11.951	-11.0875	-12.2778	-10.1302	-9.80561	-10.2586	-12.4675	-11.0735	-10.9238	-11.7813	-10.2608	-10.6847	-10.9237	-10.1976	-10.5499	-10.8685	-10.065	-9.91151	-11.0042	-11.841	-10.7936	-11.2391	-10.9826	-10.5716	-11.1945	-12.4831	-11.5772	-10.6436	-10.8048	-11.522	-12.3564	-11.2078	-12.2052	-10.7251	-10.8302	-11.5268	-11.0845	-11.3539	-12.7619	-14.4128	-12.4344	-12.575	-12.2192
	4.72253	-13.5811		0.226192	8.95333	-11.0038	-11.0207	-10.6159	-9.88483	-9.79871	-9.31308	-9.30497	-10.031	-9.14042	-9.53526	-11.2854	-10.4983	-10.3549	-10.8911	-10.6494	-10.1146	-10.0612	-10.0261	-9.63708	-10.1786	-10.2191	-9.74275	-10.2019	-12.4224	-11.6418	-10.9662	-10.2729	-10.8125	-11.8852	-11.872	-10.924	-10.9169	-10.9425	-11.4216	-13.5775	-13.6421	-11.7263	-12.3172	-12.1068	-13.5299	-12.8064	-13.0995	-12.1032	-12.0313
	4.7165	-13.5496		0.229471	9.31147	-10.2968	-10.0419	-10.2975	-10.1312	-11.0719	-9.87172	-10.1543	-12.0805	-10.2497	-9.9865	-10.2701	-10.3699	-10.2401	-9.97626	-9.7635	-9.7152	-10.0707	-10.2377	-10.504	-11.119	-11.036	-11.9851	-10.7776	-12.1159	-11.0861	-11.0722	-11.28	-10.5124	-11.0572	-10.9176	-11.9478	-11.0768	-10.8993	-11.0611	-10.9182	-11.3448	-13.8511	-12.5231	-13.3934	-12.5128	-12.4037	-12.6321	-12.4149	-12.1902
	4.71045	-13.518		0.232749	9.6696	-11.0374	-9.65818	-10.2147	-10.4967	-10.5837	-12.1776	-10.4909	-12.6234	-10.6467	-10.3022	-9.77501	-10.5564	-10.5425	-10.3771	-10.7825	-11.3631	-10.2266	-10.3075	-11.5748	-10.1489	-10.0692	-9.88537	-9.8379	-10.6489	-11.1121	-12.0825	-10.7221	-10.9007	-10.6831	-10.4151	-10.8541	-11.0191	-10.8423	-11.2227	-12.2778	-11.3973	-11.552	-10.9482	-12.3941	-12.5094	-12.6337	-12.3147	-12.5801	-12.0775
	4.70441	-13.4865		0.236027	10.0277	-10.4416	-11.7753	-9.95927	-10.2086	-10.1788	-9.54816	-10.1492	-10.3515	-9.87158	-9.92029	-10.2326	-10.5788	-12.711	-10.0351	-10.4644	-11.3813	-10.5094	-10.924	-11.0771	-10.5404	-10.1036	-10.5406	-12.1224	-11.9844	-11.5073	-11.5435	-11.3066	-11.5064	-11.4767	-11.2518	-11.9884	-11.5882	-11.2504	-12.0125	-10.857	-11.0095	-13.6407	-12.2425	-13.2541	-13.0285	-11.846	-11.5456	-12.5104	-11.6935
	4.69836	-13.4549		0.239305	10.3859	-11.1376	-9.99005	-10.0422	-9.51404	-10.0817	-11.2224	-11.0641	-12.3355	-11.3658	-10.894	-10.3266	-10.8036	-10.9595	-9.98253	-9.90167	-11.3075	-12.7019	-10.8368	-10.9818	-11.558	-10.5413	-10.4748	-10.2058	-10.0762	-11.9413	-10.7278	-11.0466	-10.0789	-10.0629	-10.3703	-10.8749	-11.6255	-10.9542	-11.0888	-12.575	-12.1835	-11.607	-11.2344	-12.0995	-11.769	-12.3921	-11.8851	-12.8637	-12.2153
	4.69231	-13.4234		0.242583	10.744	-11.4241	-11.5962	-9.84356	-9.26502	-9.68426	-10.948	-10.0367	-9.903	-11.2459	-10.0481	-10.242	-11.6359	-10.7396	-9.82969	-10.0768	-9.89874	-9.60854	-9.84171	-10.2998	-11.2	-10.8597	-10.325	-10.2235	-10.4898	-10.4547	-10.229	-10.8157	-10.517	-10.8349	-12.3911	-12.1458	-11.0368	-11.8088	-11.5211	-11.1489	-11.7639	-11.729	-12.0986	-11.5529	-11.4732	-11.8942	-11.9136	-11.9584	-11.6169
	4.68625	-13.3918		0.245861	11.1021	-10.1156	-10.9	-10.2567	-9.96928	-11.8667	-10.4839	-10.5362	-10.3618	-9.93653	-9.77618	-10.2821	-10.3702	-10.129	-10.6615	-10.4168	-10.6834	-12.9381	-10.1927	-9.81169	-10.2625	-10.4119	-10.6696	-10.3837	-10.522	-10.7419	-10.8724	-11.0953	-11.5236	-11.1026	-10.6738	-10.9984	-11.316	-10.8444	-10.6472	-10.6833	-11.5778	-11.2324	-11.4075	-12.168	-12.1897	-12.2543	-11.8956	-12.6744	-11.9924
	4.68018	-13.3603		0.249139	11.4603	-10.4091	-10.2498	-9.6799	-9.51195	-9.90578	-10.2345	-10.2195	-10.9783	-10.3809	-10.8404	-10.7128	-10.8941	-10.3869	-10.7211	-10.7551	-11.0187	-11.0268	-11.3382	-11.1062	-10.4283	-10.4112	-10.9915	-10.9841	-10.3943	-10.9887	-11.2933	-11.5382	-11.3915	-10.6868	-10.7639	-11.324	-11.4649	-11.8125	-14.1854	-11.3156	-11.2055	-13.2238	-12.7301	-12.419	-12.6196	-12.5714	-14.1024	-12.6087	-11.8445
	4.67412	-13.3287		0.252418	11.8184	-10.8465	-9.92726	-10.6966	-10.6588	-10.3461	-10.7203	-10.3531	-11.4076	-10.0965	-9.96015	-12.5092	-10.2501	-10.4874	-10.8344	-9.95163	-10.0623	-9.87988	-10.3537	-12.0432	-11.3578	-11.096	-11.4699	-12.0324	-10.9793	-10.905	-11.0351	-11.8789	-10.9778	-11.8093	-11.0449	-10.8851	-11.4214	-11.2835	-11.7425	-10.5327	-10.9946	-12.6301	-11.851	-11.4534	-11.3575	-11.5714	-11.7801	-12.7151	-11.4717
	4.66805	-13.2972		0.255696	12.1765	-9.46555	-9.34187	-9.52808	-10.007	-11.0265	-10.423	-10.011	-10.202	-9.78495	-10.6793	-11.1459	-11.1181	-10.3478	-10.029	-10.3398	-11.9835	-12.1296	-10.8822	-10.9267	-11.3733	-12.3238	-10.872	-10.7544	-10.6346	-10.2734	-10.3951	-11.2738	-11.6681	-10.763	-10.79	-11.3523	-11.1733	-12.759	-11.1643	-10.9554	-12.1144	-12.3875	-13.0909	-11.776	-11.5347	-11.7788	-13.6882	-11.9069	-11.2341
	4.66197	-13.2656		0.258974	12.5347	-9.71149	-9.5952	-11.2997	-9.54674	-9.72675	-11.1172	-10.3052	-10.2087	-10.2058	-10.8872	-9.92708	-9.7994	-9.97849	-10.1219	-10.5326	-11.1775	-10.7874	-10.5107	-10.2023	-10.1296	-10.4393	-11.9847	-10.7233	-11.1291	-10.3976	-10.8578	-11.0695	-11.243	-10.414	-10.0624	-10.2085	-10.6662	-11.2856	-11.6472	-11.7994	-11.3356	-11.6892	-11.7868	-11.8939	-11.7538	-12.2535	-11.7203	-11.8271	-11.3747
	4.65589	-13.2341		0.262252	12.8928	-10.8411	-10.7383	-10.0803	-10.6231	-10.528	-10.445	-11.4888	-10.2095	-9.99069	-11.1033	-10.4929	-10.4731	-11.5573	-10.4957	-10.0739	-11.4159	-10.7448	-11.0366	-10.4463	-10.9421	-11.1221	-12.0089	-11.9677	-11.339	-13.1595	-11.8432	-11.9278	-11.0411	-11.3768	-11.8191	-11.6938	-11.1395	-11.808	-11.848	-11.4758	-12.2291	-12.65	-11.761	-10.9087	-11.3218	-12.6876	-12.8354	-12.1596	-11.2884
	4.64981	-13.2025		0.26553	13.2509	-10.3272	-12.7488	-10.5922	-10.1368	-10.1834	-9.68825	-9.94931	-10.643	-10.2912	-10.0883	-10.5221	-11.17	-10.1777	-9.87418	-9.88128	-11.5093	-9.84289	-9.84044	-10.9923	-10.4676	-10.2189	-10.5292	-10.3811	-10.451	-10.781	-11.1158	-11.4421	-11.5776	-11.0124	-10.2805	-10.7547	-12.2752	-12.1415	-11.2037	-11.9455	-12.6876	-12.0158	-11.2439	-11.6566	-12.1408	-12.1957	-11.8403	-11.8133	-11.3001
	4.64372	-13.171		0.268808	13.6091	-9.39823	-10.164	-10.3301	-10.9365	-11.7253	-9.98275	-9.8927	-10.004	-9.99365	-11.609	-10.0655	-11.0192	-10.1288	-10.6056	-12.0021	-11.5832	-10.7491	-11.2832	-11.1459	-10.8226	-12.0651	-10.5242	-10.5524	-12.3595	-10.8752	-10.4973	-10.5837	-10.7859	-10.9455	-11.7204	-11.1923	-10.8447	-11.2339	-11.2963	-11.0822	-12.0051	-11.3026	-11.0268	-12.7855	-12.9738	-11.8045	-11.7922	-11.9125	-11.219
	4.63763	-13.1394		0.272087	13.9672	-10.8131	-11.6647	-11.919	-10.4735	-10.1237	-10.243	-11.3257	-10.5866	-10.1673	-9.72749	-9.93613	-10.4975	-11.3552	-10.0086	-10.9119	-10.3946	-11.0243	-10.0654	-10.2111	-10.6439	-10.9646	-10.4843	-10.3612	-10.3758	-10.2366	-10.6085	-12.2783	-11.6398	-12.0246	-12.4335	-11.966	-12.3088	-11.2832	-11.3897	-11.3137	-11.5763	-12.031	-11.8113	-11.9153	-12.1856	-12.3153	-12.5462	-11.3791	-10.8508
	4.63153	-13.1079		0.275365	14.3253	-10.5611	-10.0011	-9.67183	-9.85636	-10.5981	-10.4014	-10.1966	-10.3328	-10.0768	-10.8504	-10.6649	-9.80868	-10.0418	-11.1874	-11.5964	-11.2669	-11.0627	-10.163	-9.562	-9.67819	-11.2255	-10.3672	-10.6667	-12.2962	-10.9515	-10.4221	-10.2961	-11.3719	-11.4579	-11.1047	-11.7186	-11.7058	-13.7176	-11.8989	-11.7371	-11.4832	-11.901	-11.0836	-11.6277	-11.2132	-11.9381	-12.9964	-11.6434	-10.9876
	4.62543	-13.0763		0.278643	14.6835	-11.1527	-12.5169	-10.8237	-10.1503	-10.1122	-10.4087	-9.85859	-9.98075	-10.8293	-12.0749	-10.3563	-10.4149	-9.9128	-10.0163	-9.64106	-9.70111	-10.345	-11.5591	-10.6855	-11.062	-12.2104	-11.0986	-10.374	-10.5528	-10.6986	-11.6097	-11.4288	-10.7841	-10.8271	-10.5276	-10.3905	-10.7169	-10.7342	-11.2647	-11.2417	-10.9547	-10.8796	-11.1079	-13.6117	-11.7539	-12.15	-12.5659	-11.8057	-11.0322
	4.61932	-13.0448		0.281921	15.0416	-9.77574	-9.84711	-10.3758	-10.4499	-10.5121	-11.5635	-10.8796	-9.86507	-10.1294	-10.2974	-10.2346	-10.0151	-9.77562	-10.5716	-10.1887	-10.4646	-12.2088	-10.5903	-10.8033	-10.7476	-10.4215	-10.5566	-10.7933	-10.4487	-9.94494	-10.5058	-11.3581	-12.539	-10.8664	-10.691	-11.4815	-11.5842	-11.1485	-11.9227	-11.693	-11.4453	-11.0497	-11.3337	-11.558	-12.2556	-12.6249	-14.0267	-11.699	-10.9338
	4.61321	-13.0133		0.285199	15.3997	-10.6282	-11.1228	-10.5496	-9.88535	-11.0647	-10.1731	-10.0551	-10.1548	-9.18092	-9.82834	-10.2748	-9.90283	-9.62135	-9.75662	-10.5295	-10.6942	-10.1297	-10.8502	-10.7426	-10.7644	-12.3944	-10.7384	-10.8758	-10.5768	-10.0343	-10.4555	-10.9521	-10.9635	-12.1209	-11.5625	-11.2015	-12.5856	-11.5023	-11.4034	-12.3923	-11.9736	-11.0391	-10.8395	-11.1649	-11.5109	-14.8688	-11.8003	-11.5193	-11.0015
	4.60709	-12.9817		0.288477	15.7579	-9.63365	-9.6528	-10.1732	-10.9529	-10.9458	-12.7366	-10.5691	-10.8272	-9.73729	-9.92406	-11.7233	-10.8782	-10.4978	-9.91093	-10.3133	-12.4795	-11.2295	-11.9214	-10.958	-10.2308	-10.4663	-11.9685	-10.3051	-10.204	-11.2309	-10.3439	-10.156	-11.3886	-11.0613	-11.1191	-11.9492	-11.8232	-12.3744	-11.5725	-11.6962	-11.7565	-11.2542	-11.3242	-12.6766	-12.7508	-12.0045	-11.3683	-11.0625	-10.7399
	4.60097	-12.9502		0.291755		-11.3575	-10.8627	-10.5506	-11.5023	-10.5148	-10.3054	-10.9202	-10.3261	-9.76757	-9.89081	-9.73089	-10.0615	-9.83802	-9.46021	-10.3591	-11.4173	-10.5367	-10.171	-10.1703	-10.6557	-11.5264	-11.8987	-11.0996	-10.5378	-10.8859	-11.2867	-10.506	-10.6075	-10.5781	-10.8249	-12.2172	-11.0199	-11.8392	-11.8324	-11.8358	-12.9353	-11.5488	-11.5978	-12.9003	-12.4362	-11.8631	-11.6692	-11.0475	-10.6918
	4.59485	-12.9186		0.295034		-9.31392	-9.31216	-9.51832	-9.76785	-10.9544	-10.4643	-11.2714	-12.3725	-11.3389	-11.2038	-11.5501	-10.3599	-9.97377	-10.4995	-10.6123	-10.1992	-10.8607	-11.197	-10.7675	-10.4944	-10.974	-11.127	-13.3526	-11.3458	-11.0042	-11.5238	-10.8071	-10.4255	-10.4559	-10.8127	-11.3409	-11.5875	-12.9191	-11.3535	-11.0868	-11.2442	-11.3063	-11.7349	-14.668	-12.249	-12.3789	-11.8019	-11.157	-10.8095
	4.58872	-12.8871		0.298312		-9.63743	-10.2021	-10.0248	-9.99203	-10.4688	-10.0943	-9.91879	-10.683	-10.3346	-9.524	-9.67597	-10.4088	-10.6108	-9.58876	-9.28913	-9.60929	-10.4849	-10.6372	-10.1956	-9.99542	-9.89062	-10.1882	-11.6173	-11.2246	-10.3402	-10.633	-11.8322	-11.8242	-12.0288	-11.7116	-12.1377	-10.9099	-10.7111	-10.5736	-10.7966	-11.2824	-11.4754	-11.5445	-11.9724	-12.1372	-12.8221	-12.6829	-11.2989	-10.7958
	4.58258	-12.8555		0.30159		-11.2689	-10.2571	-10.007	-11.5545	-10.3167	-9.76323	-9.42235	-9.29396	-9.37679	-9.55761	-11.0595	-10.7352	-9.91021	-10.5945	-10.9653	-10.4118	-10.1139	-10.7865	-11.6954	-10.071	-9.94252	-9.73844	-10.2735	-10.5994	-10.627	-11.7907	-11.1273	-10.9663	-10.6494	-11.4002	-11.6028	-11.328	-11.2594	-10.9248	-10.7635	-11.3072	-11.9214	-12.0726	-13.0476	-12.7029	-11.9652	-11.9537	-10.9974	-10.6137
	4.57644	-12.824		0.304868		-10.0242	-10.3221	-9.52365	-9.64227	-11.5926	-9.67374	-9.46493	-9.57594	-10.4315	-10.5846	-11.2345	-10.476	-11.4282	-9.4716	-9.55261	-10.6072	-10.483	-10.2004	-10.8669	-10.7158	-10.3957	-11.4176	-11.0998	-10.8139	-11.5958	-10.8203	-10.8338	-12.3971	-11.439	-10.7175	-10.9585	-10.7163	-10.3822	-10.7847	-11.8277	-11.3589	-11.047	-11.2885	-11.6856	-12.0296	-11.6741	-11.5364	-10.7725	-10.5997
	4.5703	-12.7924		0.308146		-9.76689	-10.4578	-12.1476	-10.1836	-9.50071	-9.58358	-9.72485	-10.124	-9.93569	-10.5535	-10.5156	-10.326	-10.7184	-9.90313	-10.3443	-11.2932	-10.8671	-11.3881	-10.7037	-11.4392	-10.6738	-10.2791	-10.6766	-10.5223	-10.9108	-11.8535	-11.5997	-10.7893	-11.1569	-11.6092	-12.6605	-11.3117	-12.9886	-11.6552	-11.4439	-12.1449	-12.0872	-12.461	-13.8911	-13.3431	-12.3666	-11.9524	-11.0192	-10.6656
	4.56415	-12.7609		0.311424		-9.57364	-11.0905	-9.88544	-10.2869	-10.0099	-9.76825	-10.196	-11.065	-10.4455	-10.7673	-9.72557	-9.83616	-9.95198	-10.0826	-9.98919	-10.2829	-10.3444	-10.3249	-10.3244	-11.3495	-10.8735	-10.1869	-10.111	-10.0917	-10.0501	-10.377	-11.1269	-12.015	-10.9418	-11.6834	-11.2379	-12.0498	-12.2947	-12.9411	-13.4269	-11.6745	-11.5	-11.4531	-11.0552	-11.3943	-12.1634	-11.6708	-10.7299	-10.5132
	4.558	-12.7293		0.314703		-10.0748	-10.6726	-10.22	-10.996	-9.99841	-9.79355	-10.0315	-10.0935	-10.0451	-10.5314	-10.4787	-9.97681	-10.5966	-11.6187	-10.6657	-10.3216	-10.3621	-10.4933	-10.4883	-10.3586	-10.8772	-11.3528	-11.6807	-11.1092	-10.8182	-10.8783	-10.8316	-10.7269	-10.7597	-11.0182	-11.2227	-11.5295	-11.2462	-12.1734	-11.2983	-11.251	-12.9171	-11.7645	-12.5979	-12.1423	-12.657	-13.3012	-10.8296	-10.4962
	4.55184	-12.6978		0.317981		-9.84472	-9.85015	-9.14918	-9.54189	-9.88159	-11.0585	-10.3872	-9.99977	-9.49518	-9.91368	-11.2418	-10.569	-9.94285	-9.82957	-10.09	-10.7597	-10.3361	-10.8662	-11.4928	-10.4935	-10.6525	-11.2371	-10.4817	-11.2313	-12.2982	-11.6729	-11.3173	-10.7534	-10.6695	-11.1423	-10.9375	-10.9437	-10.9736	-10.6318	-10.5482	-11.4197	-12.1389	-12.2275	-12.0269	-12.1867	-13.2903	-12.2291	-10.6162	-10.3188
	4.54567	-12.6662		0.321259		-10.3388	-10.7265	-11.4344	-9.92627	-9.87291	-10.6772	-10.2518	-9.89888	-9.97248	-9.8656	-9.78645	-9.61569	-9.94252	-10.275	-11.7721	-10.2509	-10.2729	-10.9386	-11.0451	-12.2891	-11.0169	-10.9991	-11.2655	-11.7534	-11.4792	-11.4577	-11.5039	-11.1828	-11.2606	-11.19	-10.7736	-10.9989	-11.7307	-11.7001	-10.8762	-10.9668	-11.8689	-11.3085	-11.5517	-12.0312	-12.3681	-11.6465	-10.5113	-10.3322
	4.53951	-12.6347		0.324537		-9.86808	-9.782	-9.88496	-10.3286	-11.2497	-10.2394	-10.3782	-10.5272	-11.0346	-10.1944	-10.5525	-10.269	-9.69277	-10.452	-11.3479	-12.0001	-11.5685	-10.3464	-9.82346	-9.93164	-10.455	-9.7753	-10.8329	-10.9117	-11.6883	-11.5532	-11.7931	-11.9075	-10.6124	-11.127	-12.6559	-13.0431	-11.0157	-10.4491	-10.6849	-10.9711	-10.8703	-11.7527	-11.2393	-11.2914	-11.7694	-11.2343	-10.304	-10.26
	4.53333	-12.6031		0.327815		-10.0639	-10.164	-10.196	-10.7943	-11.079	-10.3135	-9.9311	-9.84864	-9.74316	-10.857	-9.74136	-9.80408	-10.7927	-10.2947	-9.85633	-10.0504	-9.89954	-9.7258	-10.6584	-10.1204	-9.83134	-10.2909	-10.489	-10.7284	-11.1644	-10.9493	-10.7272	-11.1475	-12.1746	-11.891	-12.1025	-11.18	-11.6624	-11.1025	-10.6551	-10.7021	-11.8944	-12.2181	-11.7044	-12.4274	-12.025	-13.0072	-10.365	-10.2612
	4.52715	-12.5716		0.331093		-9.83972	-9.5288	-9.55805	-9.71878	-10.1938	-10.2591	-9.7175	-9.70158	-9.82303	-9.70933	-10.0435	-10.6536	-11.4361	-10.5329	-9.68622	-9.95441	-11.5408	-10.6901	-10.6232	-9.69774	-10.4648	-11.1845	-12.65	-10.8801	-12.2102	-10.8603	-10.6425	-11.0227	-11.9382	-11.0243	-11.423	-11.5836	-10.8923	-10.7005	-11.4959	-12.1986	-12.7594	-11.7061	-11.5137	-11.8409	-11.9964	-11.3876	-10.2296	-10.206
	4.52097	-12.54		0.334371		-10.4394	-9.79557	-9.36313	-10.4171	-10.3657	-10.472	-10.0003	-9.52555	-9.713	-10.1719	-10.2207	-10.2877	-10.4575	-10.0921	-9.98785	-10.7909	-10.2953	-10.2217	-10.0796	-10.3771	-10.3403	-11.0682	-11.0703	-11.0493	-11.3578	-10.9149	-11.2812	-11.4387	-11.1593	-10.8455	-11.1889	-11.4951	-10.9511	-11.0109	-11.404	-11.2548	-11.5727	-12.23	-12.1053	-14.1883	-11.8933	-11.3786	-10.093	-10.0874
	4.51478	-12.5085		0.33765		-10.1607	-10.1436	-9.89338	-9.34927	-9.31693	-9.84739	-10.0406	-9.9705	-10.6419	-10.9447	-10.1095	-9.91851	-11.452	-10.6263	-10.0304	-10.8607	-10.8613	-10.6508	-11.0255	-10.6869	-10.3342	-10.3157	-10.3723	-10.3372	-10.1989	-10.359	-11.2067	-10.4409	-10.5881	-11.9742	-10.7727	-11.3807	-11.2289	-11.0155	-11.462	-11.4793	-11.3894	-11.1957	-11.2854	-11.8395	-12.3458	-11.685	-10.0777	-10.0792
	4.50859	-12.4769		0.340928		-10.781	-10.3016	-10.4055	-9.80096	-9.8894	-10.625	-10.4848	-11.091	-10.7208	-10.4826	-10.9649	-10.763	-10.8358	-11.026	-11.5385	-10.4682	-10.4364	-10.0096	-9.6883	-9.83801	-10.0846	-11.2688	-10.4132	-10.4235	-11.794	-11.3919	-11.3501	-11.2481	-11.2293	-11.0672	-11.4956	-10.7355	-10.5171	-11.3535	-11.9093	-11.5891	-12.3261	-12.2719	-11.6542	-12.0399	-13.2738	-11.5362	-9.96792	-10.0334
	4.50239	-12.4454		0.344206		-10.3795	-10.3211	-10.2754	-9.88939	-9.95565	-10.1828	-9.90466	-10.1379	-11.2543	-10.2929	-10.3659	-10.8704	-10.9811	-10.665	-10.5507	-11.2699	-11.5795	-10.4665	-10.2239	-10.7004	-10.7494	-10.8457	-10.2297	-10.3631	-10.5511	-11.5328	-11.283	-10.6382	-10.9665	-14.3258	-12.544	-10.9089	-10.9807	-11.2312	-10.928	-11.4779	-13.8655	-12.5383	-11.6961	-11.6551	-12.1236	-11.6189	-9.91537	-9.95383
	4.49618	-12.4139		0.347484		-9.69424	-11.0814	-9.78457	-9.89219	-11.2844	-10.6538	-9.95289	-10.4202	-11.8638	-10.574	-10.2978	-11.4046	-10.6792	-9.97505	-9.9272	-10.3168	-10.2133	-11.4325	-10.822	-10.7799	-10.6627	-10.562	-10.7477	-11.0646	-10.2883	-10.3642	-11.2092	-11.9733	-12.074	-12.0687	-10.9759	-11.3183	-10.86	-11.0646	-11.7548	-12.2434	-12.5113	-11.6694	-12.1522	-12.976	-14.4494	-11.6141	-9.90718	-9.91313
	4.48997	-12.3823		0.350762		-9.99204	-11.0057	-10.9628	-11.4429	-10.228	-9.83503	-10.3875	-10.9276	-11.797	-11.0921	-13.7672	-10.6458	-10.8887	-10.5884	-10.2154	-9.92631	-10.253	-10.5578	-10.6866	-11.309	-11.4474	-10.2852	-10.8534	-11.2753	-11.1671	-11.2419	-10.8466	-11.1127	-11.5479	-10.8741	-10.8664	-10.425	-10.7018	-11.5801	-11.3228	-13.4593	-11.597	-11.09	-11.6057	-12.9235	-12.0926	-12.0965	-9.79398	-9.89171
	4.48376	-12.3508		0.35404		-10.3587	-10.3959	-9.86489	-9.39386	-9.59324	-10.359	-10.9828	-11.3125	-10.4542	-9.80539	-10.2382	-10.5932	-10.1746	-9.75984	-9.39193	-9.54868	-9.81078	-10.3432	-11.121	-12.3259	-10.6404	-13.1964	-10.4915	-10.7632	-10.6425	-10.4448	-11.3559	-11.3834	-11.0105	-10.6505	-12.8562	-11.6605	-11.0965	-11.0866	-11.1596	-12.1993	-11.715	-11.834	-11.8639	-12.4074	-12.4466	-11.5173	-9.68609	-9.80025
	4.47754	-12.3192		0.357318		-10.5779	-10.2065	-10.0591	-11.8807	-10.7346	-10.6622	-10.633	-10.4578	-10.6237	-10.8848	-10.2283	-10.224	-10.206	-10.4686	-10.8834	-9.90011	-9.76266	-10.102	-10.6389	-10.0104	-10.0714	-11.0254	-10.8288	-10.6024	-11.2651	-10.7632	-11.0354	-11.7233	-10.9503	-10.9174	-11.2819	-10.9024	-11.7071	-13.6824	-12.3445	-12.5972	-12.5137	-13.0044	-11.8915	-11.3305	-11.7018	-11.4793	-9.64537	-9.76157
	4.47131	-12.2877		0.360597		-9.37071	-9.64064	-11.0671	-10.2384	-9.76416	-9.72633	-9.88492	-9.94052	-9.71826	-9.84297	-10.5167	-10.9222	-10.5097	-10.1598	-10.1665	-9.80435	-9.9941	-10.5772	-10.5727	-10.4326	-10.3535	-10.3077	-10.7462	-11.0249	-12.2711	-10.4561	-10.5753	-11.8599	-10.3314	-10.3976	-11.2948	-12.4637	-11.9716	-12.4967	-11.0113	-10.8238	-11.8836	-12.3234	-11.8168	-11.9543	-11.8657	-11.7172	-9.60934	-9.77331
	4.46508	-12.2561		0.363875		-9.26988	-9.24417	-9.98318	-10.7279	-9.95892	-11.5989	-9.84525	-9.68329	-9.76116	-10.3469	-11.2233	-10.7933	-10.6393	-10.2651	-10.2307	-11.5866	-11.2503	-12.0338	-11.4179	-11.7254	-10.462	-10.6387	-13.4035	-11.2761	-10.6682	-10.4682	-10.6023	-10.7416	-10.9361	-11.3458	-11.8595	-11.4189	-10.9531	-11.4809	-11.6362	-10.9971	-10.8727	-12.4142	-11.348	-11.8486	-13.736	-11.3879	-9.55201	-9.73559
	4.45885	-12.2246		0.367153		-9.97636	-9.23478	-9.36415	-10.4317	-10.6991	-10.1943	-9.92186	-10.5189	-10.4042	-10.1474	-9.50169	-9.70916	-10.7757	-9.91441	-10.0532	-10.5739	-10.5446	-9.98597	-10.0794	-11.0601	-10.7702	-11.014	-10.8061	-11.0657	-11.1369	-11.2533	-11.5781	-11.8081	-10.7666	-10.5299	-10.676	-11.1678	-11.3793	-11.4262	-12.6033	-11.3921	-12.0114	-14.0245	-12.2737	-13.1435	-11.8544	-11.5524	-9.52114	-9.6699
	4.45261	-12.193		0.370431		-9.84631	-9.89765	-9.93343	-9.83736	-10.7906	-9.98643	-9.49653	-10.1512	-11.2527	-11.0251	-9.9986	-9.81402	-10.4859	-9.83364	-10.8897	-10.5831	-10.5237	-11.2205	-10.2922	-11.4976	-10.5828	-10.605	-12.7821	-10.8788	-11.0186	-11.9782	-11.4257	-12.6524	-10.9788	-11.1242	-12.7285	-11.4731	-12.2744	-12.4314	-11.9158	-11.4044	-11.8919	-11.8266	-11.7739	-11.7837	-11.9071	-11.415	-9.48678	-9.68886
	4.44636	-12.1615		0.373709		-10.7491	-10.2184	-10.3801	-10.8102	-10.6004	-10.2428	-12.454	-10.9112	-13.7078	-10.8629	-10.5365	-10.9241	-10.2963	-10.4035	-12.2373	-10.7646	-10.559	-10.9467	-10.578	-10.3116	-10.323	-9.51025	-9.85297	-10.8269	-10.2312	-10.3355	-10.7254	-11.6154	-11.2035	-10.766	-10.8859	-11.5661	-11.8477	-12.7178	-11.5335	-10.8536	-11.3255	-13.7197	-12.6671	-12.1344	-11.7466	-11.5565	-9.45072	-9.62994
	4.44011	-12.1299		0.376987		-10.1218	-10.4354	-10.3911	-10.2531	-10.4012	-10.1588	-10.0257	-9.81247	-9.95092	-10.2604	-10.8127	-10.4734	-10.3263	-10.5486	-10.3854	-11.3097	-10.8089	-10.1885	-10.399	-10.696	-10.7303	-11.7839	-10.3992	-10.6184	-10.1558	-10.461	-12.686	-11.7033	-11.594	-11.9469	-11.942	-11.3172	-11.402	-11.2487	-11.0361	-11.9206	-11.9099	-12.2568	-12.9984	-13.4418	-12.4561	-11.3042	-9.38103	-9.54434
	4.43385	-12.0984		0.380266		-10.1609	-9.99718	-10.1096	-9.91077	-10.6464	-11.2638	-10.3977	-11.2877	-11.6133	-11.2693	-10.702	-10.1808	-10.8186	-11.0659	-11.6496	-12.3573	-11.0813	-11.2795	-10.3234	-9.96554	-10.343	-12.3633	-11.1342	-11.1159	-11.0308	-11.1717	-11.1535	-11.1289	-10.8097	-10.3767	-10.7425	-11.4222	-10.8993	-12.168	-13.7472	-11.0254	-11.3962	-12.5018	-12.9032	-13.2474	-12.2345	-11.0165	-9.33224	-9.54602
	4.42758	-12.0668		0.383544		-10.8965	-10.1345	-11.0318	-10.6217	-10.8673	-10.9936	-10.0772	-9.7477	-9.76307	-9.62384	-9.69162	-10.6949	-10.3758	-11.0152	-10.8626	-11.0365	-10.5276	-10.0907	-9.89681	-10.0559	-10.3927	-11.3216	-10.6625	-10.7697	-11.8211	-10.8285	-10.2906	-12.4897	-10.4756	-10.4373	-11.0306	-11.504	-10.6464	-11.1263	-11.7	-10.8784	-11.7166	-11.2466	-12.1057	-12.3559	-11.8249	-11.3224	-9.29931	-9.48375
	4.42131	-12.0353		0.386822		-10.7393	-10.0543	-9.98531	-9.86885	-9.72317	-9.64376	-9.63504	-10.3485	-12.0274	-10.5581	-9.9407	-10.2056	-10.278	-10.2023	-12.0881	-10.9468	-10.8805	-12.0143	-10.6284	-11.0024	-11.2178	-10.8342	-11.1736	-10.5709	-10.1101	-10.5027	-10.9811	-10.5815	-10.3719	-10.8168	-12.4303	-12.7086	-11.5457	-11.3565	-11.9395	-11.301	-11.4562	-12.5681	-11.5651	-11.886	-13.155	-11.1137	-9.31683	-9.51853
	4.41504	-12.0037		0.3901		-11.3881	-10.1164	-10.1257	-9.94402	-10.156	-10.935	-10.3229	-10.0845	-11.0997	-10.555	-9.72692	-9.70493	-10.5639	-10.5863	-9.91902	-10.6587	-10.7143	-9.91607	-10.0854	-10.1638	-9.68698	-9.57281	-10.5559	-10.4185	-10.2296	-10.9022	-11.349	-11.2043	-10.6137	-11.0869	-12.4192	-11.578	-11.3402	-11.1073	-10.5188	-11.4004	-13.3563	-11.3407	-11.9159	-13.0958	-12.1953	-11.0302	-9.2654	-9.44248
	4.40876	-11.9722		0.393378		-10.2967	-10.5008	-10.0528	-10.1454	-11.4745	-10.3174	-10.215	-10.9283	-11.7307	-11.0947	-10.3271	-10.0157	-10.4637	-12.4176	-10.4101	-9.66046	-9.65435	-10.3924	-10.7874	-10.4515	-10.5056	-11.0269	-10.643	-10.7297	-10.767	-12.0714	-11.7133	-10.951	-11.9638	-11.4126	-10.9447	-11.5004	-11.2629	-13.5294	-11.1231	-11.3532	-11.5675	-11.8413	-11.3529	-11.9368	-11.8137	-11.1108	-9.2306	-9.4086
	4.40247	-11.9406		0.396656		-10.0889	-10.2647	-9.74186	-9.31454	-9.32433	-9.65797	-10.2279	-12.757	-10.35	-10.0571	-10.5275	-11.3749	-11.757	-10.1193	-9.60063	-9.74014	-9.9723	-10.53	-10.3022	-11.1096	-11.4651	-11.0811	-10.4807	-10.3385	-10.3266	-11.3789	-11.4793	-11.444	-10.8904	-10.9847	-11.0615	-12.5696	-11.9176	-11.103	-10.8815	-10.7641	-11.64	-12.7961	-12.7098	-13.6023	-12.0864	-10.9207	-9.15214	-9.3306
	4.39618	-11.9091		0.399934		-10.5339	-10.3278	-10.5873	-12.0039	-10.0276	-9.99312	-10.7317	-11.9208	-10.7786	-10.7135	-10.028	-11.0234	-11.0676	-11.5202	-9.92498	-9.50149	-9.77775	-12.0103	-11.1862	-10.85	-10.4139	-11.1886	-12.4182	-11.972	-12.7191	-11.4046	-11.2371	-11.7568	-11.1658	-11.1913	-11.6364	-10.8072	-11.1532	-12.1297	-11.5904	-10.98	-11.2347	-11.2669	-11.5641	-11.705	-11.7009	-10.6836	-9.1052	-9.29264
	4.38988	-11.8776		0.403213		-10.3952	-10.0293	-10.9077	-11.7244	-10.552	-10.3073	-10.3131	-10.9541	-10.2437	-10.1022	-10.1949	-10.6691	-11.1798	-11.3491	-10.5588	-10.1322	-10.0063	-10.6096	-10.6652	-10.7719	-10.1677	-10.7712	-11.1691	-11.1178	-10.7688	-10.4365	-11.0047	-10.9388	-10.194	-10.2437	-11.0901	-11.3103	-12.2684	-11.6877	-10.915	-10.594	-11.6378	-11.5471	-11.9703	-12.6778	-11.8457	-10.8284	-9.09609	-9.24776
	4.38357	-11.846		0.406491		-10.7777	-10.9237	-9.67446	-9.12072	-9.12391	-9.49971	-9.97806	-10.235	-10.1747	-10.6425	-11.3252	-12.2279	-11.1794	-11.3802	-11.4783	-10.2184	-9.9142	-10.7329	-11.7944	-10.7492	-10.5495	-10.5054	-11.0038	-11.2476	-10.7306	-10.8167	-11.668	-10.5412	-10.3027	-10.6307	-10.5496	-10.584	-12.3209	-12.118	-10.6944	-10.5632	-11.183	-11.2406	-11.8164	-11.9324	-11.9567	-10.6417	-9.0054	-9.14476
	4.37726	-11.8145		0.409769		-9.48559	-9.50036	-10.5761	-10.3315	-9.57893	-9.41871	-9.69624	-11.2414	-11.4985	-10.6836	-10.6493	-12.3857	-11.0668	-11.6914	-10.6783	-10.8834	-10.3542	-10.3265	-10.3021	-10.6633	-11.3254	-12.0211	-10.9109	-10.8439	-11.3722	-10.6241	-10.7259	-12.4387	-11.1459	-11.1071	-12.0464	-11.2706	-11.722	-10.6407	-10.058	-10.2676	-12.0193	-11.5578	-11.3971	-11.6533	-12.0686	-10.5865	-8.94036	-9.06317
	4.37095	-11.7829		0.413047		-10.1829	-10.1395	-10.4534	-10.3947	-10.7366	-10.1972	-9.84971	-10.2652	-10.4701	-11.7165	-11.3566	-11.0837	-10.6138	-10.182	-10.4149	-10.0151	-10.1822	-10.4959	-9.67448	-10.5422	-10.1422	-9.92716	-10.5894	-10.5981	-10.3332	-10.2792	-11.1587	-11.3077	-11.9544	-13.369	-11.835	-11.1034	-12.3607	-12.1644	-10.852	-10.359	-11.9355	-11.2102	-12.4585	-12.0733	-11.4712	-10.5782	-8.87813	-9.00184
	4.36462	-11.7514		0.416325		-9.60495	-9.60915	-10.4496	-10.1763	-10.1785	-10.6103	-10.3584	-10.4187	-9.93124	-10.5365	-10.5429	-10.472	-10.1488	-10.5953	-10.4679	-10.3986	-10.5921	-10.4603	-9.81399	-9.92059	-10.6657	-10.8085	-10.4658	-11.578	-10.2964	-9.94772	-10.0345	-10.878	-11.1786	-10.5282	-10.8347	-11.9047	-10.852	-12.1172	-12.2103	-10.4824	-10.7728	-10.8778	-11.7404	-11.7277	-11.549	-10.3744	-8.8181	-8.9362
	4.3583	-11.7198		0.419603		-11.8903	-10.1378	-9.85742	-9.33417	-9.85285	-11.0338	-10.4561	-10.9351	-11.1056	-11.0038	-10.5044	-10.4673	-10.2824	-10.5192	-11.316	-10.175	-9.97427	-10.9554	-10.6216	-10.8643	-10.1113	-10.1904	-10.2708	-10.8366	-10.7876	-10.0957	-10.1366	-10.6469	-10.3985	-10.1394	-10.6151	-10.5039	-11.236	-12.2816	-11.1941	-10.3917	-11.3271	-10.8666	-11.3383	-11.6522	-11.7269	-10.2959	-8.76039	-8.86013
	4.35196	-11.6883		0.422881		-10.4329	-10.6675	-9.79387	-9.80744	-11.8679	-10.2247	-11.7159	-10.6751	-10.363	-10.311	-11.0475	-10.2392	-10.1468	-9.74374	-9.85901	-10.4001	-11.1065	-11.7813	-10.3746	-9.88141	-11.0081	-10.6368	-10.3489	-10.1056	-10.1175	-9.77637	-9.7345	-10.1278	-10.9568	-10.7792	-10.8093	-10.8855	-10.8495	-10.7128	-10.8321	-10.7219	-10.8105	-10.8334	-12.1241	-11.9909	-11.6864	-10.2566	-8.68718	-8.76473
	4.34562	-11.6567		0.42616		-10.3547	-10.365	-11.0468	-10.8999	-10.0465	-9.81843	-9.78146	-10.3718	-11.5719	-10.193	-10.4112	-10.4248	-10.3995	-9.48371	-9.76094	-10.6846	-10.2842	-10.5426	-9.87535	-10.0501	-10.8716	-10.5442	-10.4159	-10.7799	-10.0263	-9.79568	-9.85238	-10.4264	-12.1131	-11.6304	-11.6354	-11.4245	-11.2278	-11.144	-10.9026	-11.0236	-10.8564	-10.8933	-11.8617	-11.6239	-12.1753	-10.0758	-8.61428	-8.69116
	4.33927	-11.6252		0.429438		-10.8236	-10.449	-10.4854	-9.60896	-9.46201	-10.1796	-9.06019	-9.9146	-10.0973	-10.2494	-10.7637	-11.7935	-9.99612	-9.52714	-9.47259	-9.9271	-10.5838	-10.035	-9.71884	-10.0888	-10.2932	-10.771	-10.8912	-10.2167	-9.88672	-9.95482	-9.95707	-10.2593	-11.9296	-12.61	-10.8781	-10.6081	-10.6671	-10.7882	-10.6449	-10.928	-10.7763	-10.6686	-11.3601	-11.1465	-11.0903	-10.0134	-8.55626	-8.63567
	4.33292	-11.5936		0.432716		-9.77877	-9.74741	-9.62681	-9.46662	-9.73095	-10.4437	-9.92264	-9.5247	-9.75849	-10.2569	-10.7683	-10.9127	-10.9392	-11.2851	-10.1946	-10.2497	-10.183	-10.4466	-10.6381	-10.2296	-11.2704	-10.6109	-10.2669	-10.0772	-10.2653	-9.93204	-9.97211	-10.6016	-10.4468	-11.2107	-10.5568	-10.2639	-10.3061	-10.8167	-10.394	-10.0799	-10.325	-11.1382	-11.6414	-11.5118	-10.9749	-9.95254	-8.49604	-8.55819
	4.32656	-11.5621		0.435994		-11.9108	-9.74048	-9.58829	-10.5569	-10.77	-10.5284	-9.77787	-10.8069	-10.3661	-9.92694	-10.9263	-10.0735	-10.0895	-10.4692	-9.86882	-11.7895	-10.4497	-11.0663	-11.1557	-10.3723	-10.562	-11.6021	-11.0462	-10.5049	-10.2002	-9.90643	-9.52683	-9.76739	-11.6412	-11.13	-10.2837	-10.6585	-10.8606	-10.6307	-10.2928	-10.0213	-10.2625	-10.574	-10.9867	-10.8398	-11.7141	-9.78446	-8.41909	-8.47465
	4.32019	-11.5305		0.439272		-10.7854	-10.4014	-9.69519	-9.78828	-9.68315	-10.3626	-10.327	-9.88878	-10.2488	-10.3373	-9.72251	-9.83236	-10.2586	-9.82265	-10.2764	-10.8968	-10.0954	-9.81453	-9.55705	-9.85622	-9.85739	-10.473	-11.1409	-10.3799	-9.78565	-9.51676	-9.46055	-9.68411	-10.8538	-12.0777	-10.5351	-10.2347	-10.5517	-11.0751	-10.3949	-9.89027	-10.2552	-10.9368	-10.7683	-10.7582	-11.4631	-9.70134	-8.34848	-8.41696
	4.31382	-11.499		0.44255		-9.65781	-10.0823	-10.3043	-9.76684	-10.639	-10.5769	-10.6241	-10.1979	-9.43002	-10.7424	-10.3748	-10.3897	-10.2026	-9.91074	-10.1085	-9.80724	-9.77379	-11.2254	-9.97917	-10.0218	-10.8705	-10.6636	-10.4854	-10.1223	-9.7805	-9.45044	-9.43197	-9.93644	-12.1825	-11.5077	-10.0574	-9.98828	-9.94732	-10.7484	-10.339	-9.83249	-10.3711	-11.0285	-11.1715	-10.9563	-10.9217	-9.57002	-8.28842	-8.3786
	4.30744	-11.4674		0.445829		-11.9662	-9.5335	-9.09533	-9.69521	-11.2174	-9.93225	-9.90469	-10.3254	-11.1127	-10.8482	-10.0166	-10.1108	-10.6852	-10.9383	-10.0299	-9.3524	-9.56382	-10.8877	-9.721	-9.55575	-9.92738	-11.0328	-10.9361	-9.94009	-9.39784	-9.05144	-9.28077	-9.83621	-10.8652	-13.0837	-9.93692	-9.85516	-10.4172	-10.891	-10.2159	-9.81699	-10.3072	-10.5366	-10.7615	-11.3954	-11.0774	-9.43525	-8.2254	-8.31193
	4.30106	-11.4359		0.449107		-10.8222	-10.5631	-9.90056	-9.76419	-11.334	-9.6022	-9.56479	-9.98496	-9.52706	-10.3135	-11.2945	-10.4622	-10.6071	-10.9525	-10.6374	-9.67514	-10.0054	-10.1971	-9.45177	-9.60629	-9.86672	-10.7634	-10.4462	-10.1001	-9.54589	-9.20156	-9.0709	-9.23039	-10.4039	-11.6628	-10.2912	-9.73112	-9.74705	-10.3034	-9.85423	-9.49044	-10.1095	-10.6752	-10.5674	-10.605	-11.1503	-9.35281	-8.17059	-8.26437
	4.29466	-11.4043		0.452385		-12.2843	-10.0569	-9.38318	-9.43363	-11.1541	-9.54159	-9.39453	-11.8769	-9.606	-9.72532	-11.3313	-10.7504	-10.2259	-10.2158	-10.7486	-11.0209	-10.2803	-9.87719	-9.61158	-10.0696	-9.8893	-10.4859	-10.3521	-10.2578	-9.61482	-9.15068	-9.15631	-9.32934	-10.43	-11.563	-10.0475	-9.44025	-9.48874	-10.0243	-9.91439	-9.46589	-9.92548	-10.7841	-10.5596	-10.608	-11.0733	-9.23146	-8.10722	-8.21997
	4.28827	-11.3728		0.455663		-9.78513	-10.4268	-10.1222	-9.56072	-10.3256	-9.91722	-9.80769	-9.85136	-9.27968	-9.73854	-10.5478	-10.3142	-10.1326	-10.0113	-10.1484	-9.81942	-9.47839	-10.0701	-9.98133	-10.6498	-10.1575	-10.1793	-10.806	-10.5038	-9.6108	-9.07398	-9.10529	-9.57955	-11.2488	-11.5489	-9.81217	-9.42939	-9.64697	-10.1625	-9.66462	-9.24364	-9.90949	-10.931	-10.4655	-10.567	-10.9571	-9.15302	-8.05734	-8.17613
	4.28186	-11.3412		0.458941		-9.74501	-10.1349	-9.38263	-9.92055	-10.0471	-9.28527	-9.50364	-10.7467	-9.96745	-10.6734	-10.9049	-11.4484	-10.0137	-9.61272	-10.1514	-9.93314	-9.53114	-10.8717	-9.7471	-9.77075	-9.42679	-10.025	-11.0165	-9.95487	-9.37814	-8.98221	-9.02523	-9.54835	-10.8611	-11.3161	-9.67004	-9.27868	-9.43186	-10.0293	-9.81926	-9.2478	-9.80376	-10.7289	-10.629	-10.906	-10.9206	-9.06174	-8.00634	-8.1389
	4.27545	-11.3097		0.462219		-9.7535	-10.4243	-10.8654	-10.9034	-10.4924	-9.25556	-9.72471	-10.3346	-9.57837	-10.5069	-10.598	-10.3588	-11.6638	-11.2941	-11.3041	-10.2465	-10.0281	-10.368	-9.97161	-9.88745	-9.69791	-10.6771	-10.3686	-10.0552	-9.3606	-8.9971	-9.02776	-9.53367	-11.0635	-11.3844	-10.0801	-9.36325	-9.35763	-10.0075	-9.73308	-9.25301	-9.78909	-10.7324	-10.6567	-10.9398	-10.7292	-8.98575	-7.95306	-8.11496
	4.26903	-11.2782		0.465497		-10.0249	-10.7768	-9.77809	-9.49743	-10.2184	-9.33874	-9.71705	-10.8668	-9.76222	-9.73848	-9.86146	-10.9638	-10.6789	-9.94861	-9.8573	-9.83544	-10.2623	-9.48324	-9.26167	-9.84377	-9.66164	-10.217	-10.0928	-9.87817	-9.21044	-8.87502	-8.97829	-9.59761	-11.0801	-10.6349	-10.1756	-9.2993	-9.11064	-9.58069	-9.60004	-9.12807	-9.62835	-10.7381	-10.6785	-11.1696	-10.7092	-8.91346	-7.90632	-8.09686
	4.26261	-11.2466		0.468776		-10.5823	-12.5687	-10.3514	-9.51837	-10.0565	-9.0555	-9.05379	-9.98151	-9.3332	-9.52283	-9.45796	-9.60485	-10.0546	-10.033	-9.60623	-9.28073	-9.65342	-11.5798	-11.0784	-10.1394	-9.38399	-9.73811	-10.792	-9.69372	-9.24605	-9.09678	-9.07962	-9.51523	-11.4337	-11.1858	-10.1203	-9.28248	-9.27701	-9.93322	-9.62927	-9.04672	-9.59111	-10.9182	-10.5445	-10.9714	-10.9224	-8.83107	-7.86548	-8.07454
	4.25617	-11.2151		0.472054		-10.2517	-10.5679	-10.1487	-9.26275	-10.0566	-9.00642	-9.25682	-10.8346	-9.43893	-9.68746	-10.2965	-10.8902	-10.7658	-9.78463	-9.93411	-9.67212	-9.82381	-11.1866	-10.4961	-9.4415	-9.20583	-9.43615	-9.64393	-9.41818	-9.13277	-9.03546	-9.10659	-9.53617	-12.7892	-11.1898	-9.7591	-9.14531	-9.15304	-9.75082	-9.60664	-9.13604	-9.70548	-11.0941	-11.221	-10.9145	-10.5309	-8.79594	-7.83079	-8.07086
	4.24973	-11.1835		0.475332		-9.4495	-9.76574	-10.9975	-9.72621	-9.0364	-8.91849	-9.18641	-9.34384	-9.18071	-9.3745	-9.89266	-11.0262	-11.0153	-11.4406	-10.7535	-9.82667	-9.97733	-10.1421	-10.0373	-9.98261	-9.6634	-9.8429	-10.1082	-9.80458	-9.05559	-8.91562	-9.09579	-9.88957	-10.5493	-11.3148	-10.1243	-9.3542	-9.18183	-9.90421	-9.73678	-9.26756	-10.0178	-10.4237	-11.0874	-11.1198	-10.7118	-8.73768	-7.80856	-8.07736
	4.24329	-11.152		0.47861		-9.3513	-10.3794	-10.7348	-10.7498	-10.0194	-9.08605	-9.07927	-9.88486	-9.2605	-9.53149	-9.69855	-10.4756	-10.3368	-10.0523	-11.5169	-9.97102	-10.009	-10.204	-9.51876	-9.58055	-9.36319	-9.60602	-9.49966	-9.18611	-9.03552	-9.07667	-9.2102	-9.62088	-10.9865	-11.2552	-9.95915	-9.30983	-9.11386	-9.67903	-10.0414	-9.43083	-9.90623	-10.6316	-11.4484	-11.1286	-10.5885	-8.70567	-7.80009	-8.10598
	4.23683	-11.1204		0.481888		-9.70026	-9.29509	-10.1515	-10.0502	-9.24639	-9.01676	-9.3373	-10.1922	-9.23564	-9.4464	-10.3096	-10.537	-9.91806	-10.1546	-9.35565	-9.07593	-9.42494	-12.8241	-9.94389	-9.63672	-9.74934	-10.662	-9.71876	-9.86713	-9.22451	-8.86272	-8.99331	-9.58706	-11.7728	-11.4281	-9.66555	-9.11217	-9.09909	-9.7712	-10.0221	-9.36689	-9.78163	-10.5034	-11.443	-11.4247	-10.9411	-8.66329	-7.79727	-8.12545
	4.23037	-11.0889		0.485166		-10.2932	-9.26676	-9.02938	-9.80415	-9.61881	-9.26463	-9.90737	-10.4767	-10.3937	-10.5063	-9.92369	-9.76437	-10.2257	-9.84804	-9.37404	-9.14529	-9.77366	-11.4184	-10.243	-9.96825	-9.46173	-9.67832	-9.54377	-9.66724	-9.40301	-9.10892	-9.10846	-9.61379	-11.4814	-12.6463	-9.97645	-9.27833	-9.17071	-9.74227	-10.0967	-9.31515	-9.63762	-10.7794	-11.2752	-11.3397	-10.6347	-8.70744	-7.81481	-8.17284
	4.22391	-11.0573		0.488445		-9.57157	-9.68805	-9.57896	-9.91711	-10.2258	-9.49037	-9.87268	-11.415	-10.7722	-10.1908	-11.5217	-10.1863	-10.3647	-11.7449	-10.2799	-9.30397	-9.41141	-10.6716	-10.3012	-9.61707	-9.42221	-10.5083	-9.85281	-10.1034	-9.44807	-9.02049	-9.05153	-9.70301	-10.4029	-10.821	-9.96665	-9.29278	-9.24635	-9.91626	-10.3293	-9.50291	-9.68552	-11.2459	-11.414	-11.5487	-10.9645	-8.69849	-7.83074	-8.22043
	4.21743	-11.0258		0.491723		-9.26204	-9.54852	-10.8111	-10.5139	-10.1659	-9.90376	-9.85403	-10.0222	-9.91708	-9.83981	-10.2234	-9.75124	-10.169	-9.98757	-9.87323	-9.28629	-9.11171	-9.58742	-10.9504	-9.62066	-9.33815	-9.60486	-10.0595	-9.78408	-9.30951	-9.02145	-9.05801	-9.72281	-11.2067	-12.1084	-10.0644	-9.27524	-9.21476	-10.3388	-10.3454	-9.8579	-9.96918	-10.7514	-10.913	-11.2651	-10.8032	-8.72388	-7.87559	-8.30474
	4.21095	-10.9942		0.495001		-9.9624	-9.83694	-9.33842	-9.21337	-9.46012	-9.25508	-9.28816	-9.62957	-9.9153	-10.2981	-10.7334	-9.91714	-10.0003	-11.5984	-10.3037	-9.99281	-9.69254	-10.7906	-10.0889	-9.79975	-10.0002	-10.7598	-10.3367	-10.3402	-9.59825	-9.25224	-9.09248	-9.36218	-10.8604	-11.9162	-10.62	-9.59378	-9.2662	-10.0815	-10.311	-9.82664	-9.91668	-10.7717	-11.3438	-10.8771	-10.7382	-8.80922	-7.94509	-8.3927
	4.20446	-10.9627		0.498279		-9.61953	-9.49438	-9.83644	-10.553	-10.5874	-9.59624	-9.59833	-9.70138	-9.84168	-10.1598	-9.94564	-9.849	-9.64734	-9.677	-10.2486	-9.45397	-9.41126	-10.3685	-10.7494	-10.179	-9.81039	-10.9941	-10.2915	-10.2582	-9.50538	-9.32173	-9.24117	-9.80311	-11.496	-11.8616	-10.0654	-9.82382	-9.52011	-10.1118	-10.4919	-9.67311	-9.82233	-11.956	-11.0705	-10.7676	-10.8756	-8.85321	-8.00404	-8.48992
	4.19796	-10.9311		0.501557		-10.3192	-10.4317	-10.1055	-9.78316	-9.82367	-9.82735	-10.6687	-10.6055	-9.99273	-9.90162	-9.80412	-9.75257	-9.47033	-10.0066	-11.5404	-9.96141	-9.76297	-11.3671	-9.88202	-9.7203	-10.7638	-10.5018	-10.2958	-10.8314	-9.34665	-8.95377	-9.19273	-9.8217	-10.4196	-10.4383	-10.4967	-9.63193	-9.48205	-10.166	-10.4826	-9.77686	-9.84699	-11.6142	-10.9275	-11.1155	-11.1353	-8.90954	-8.08034	-8.59858
	4.19146	-10.8996		0.504835		-10.5421	-9.76314	-9.59225	-10.5044	-10.633	-9.50795	-9.46902	-10.8976	-10.8627	-11.3167	-10.3641	-9.84827	-10.5021	-10.4835	-11.7638	-9.72462	-10.1275	-12.1742	-10.057	-9.81163	-10.9313	-10.6926	-10.2706	-10.9741	-9.83444	-9.65664	-9.67159	-10.1018	-11.4896	-11.4381	-10.8596	-10.2528	-9.92892	-10.2091	-10.3798	-9.92968	-9.93386	-11.4341	-10.634	-11.0767	-10.8618	-9.01022	-8.16581	-8.70243
	4.18495	-10.868		0.508113		-10.7187	-10.074	-9.64756	-9.67758	-10.6941	-10.186	-9.2239	-9.48758	-10.6991	-9.84745	-9.23132	-9.26726	-9.67275	-9.69699	-10.6192	-10.4346	-10.5143	-11.825	-11.1548	-9.80868	-10.0938	-11.1136	-10.3578	-10.8803	-10.1807	-10.1035	-9.87995	-10.0687	-10.765	-11.0508	-10.9429	-9.98747	-9.82482	-10.1262	-10.4718	-9.82437	-9.81439	-11.6119	-11.4598	-10.9914	-10.94	-9.03057	-8.21184	-8.79009
	4.17843	-10.8365		0.511392		-10.147	-10.3708	-9.63811	-9.91361	-10.3495	-10.3634	-11.1262	-10.0503	-9.97545	-10.1591	-10.2229	-11.1336	-10.6778	-9.8767	-10.4906	-10.0511	-10.0201	-10.7182	-9.78239	-9.87134	-10.0025	-10.8619	-11.293	-10.5117	-9.97086	-9.79546	-9.86141	-10.4526	-11.6111	-11.9584	-10.2327	-9.99072	-9.7552	-10.0365	-10.2655	-9.87014	-9.94307	-11.0616	-11.2362	-11.3523	-10.8455	-9.03702	-8.22075	-8.83405
	4.1719	-10.8049		0.51467		-9.25878	-9.68029	-10.2559	-10.5203	-10.1308	-9.72053	-9.7777	-10.2375	-9.80372	-9.59039	-9.38148	-9.68435	-11.0894	-11.088	-9.60651	-9.18771	-9.86263	-9.92845	-9.51685	-9.64202	-10.1257	-10.953	-12.9496	-11.1008	-10.282	-10.0787	-9.85802	-9.96757	-11.1605	-12.6353	-10.4005	-10.2551	-9.89793	-10.0124	-10.2904	-10.0561	-10.0082	-11.1067	-12.1265	-11.8221	-11.0657	-8.99295	-8.19758	-8.82958
	4.16537	-10.7734		0.517948		-9.52208	-10.3689	-10.3082	-9.91205	-9.67427	-9.41891	-9.75895	-11.0727	-10.3928	-11.0942	-10.5653	-10.5706	-9.69677	-9.73636	-12.413	-9.5837	-9.72607	-11.3305	-10.0164	-10.0967	-10.097	-10.2878	-13.6398	-10.0231	-9.68342	-9.70966	-9.6443	-9.80716	-10.34	-11.5765	-10.2044	-10.3072	-9.83319	-9.65719	-10.0506	-9.95505	-9.97802	-11.1659	-12.2508	-11.9251	-11.0954	-8.93086	-8.13814	-8.79151
	4.15883	-10.7418		0.521226		-9.63267	-9.776	-10.4709	-9.8005	-9.22777	-9.13456	-9.4786	-11.9702	-9.85698	-10.0505	-10.3266	-10.0636	-10.1352	-10.1154	-12.4561	-10.1977	-10.6741	-10.6164	-11.7213	-10.2422	-10.6721	-10.6673	-10.7383	-10.7182	-9.91438	-9.56004	-9.46484	-9.79013	-10.5568	-10.6608	-10.1575	-10.7201	-10.0488	-9.79108	-10.2977	-10.0616	-9.91625	-10.9357	-11.5502	-12.2636	-11.1248	-8.81028	-8.05854	-8.76394
	4.15228	-10.7103		0.524504		-9.80367	-10.5029	-10.1678	-10.7174	-9.78307	-9.62492	-9.84374	-11.5625	-9.63429	-10.2702	-11.2108	-10.4493	-10.0614	-9.8987	-11.1384	-9.32181	-9.36853	-10.0668	-11.4884	-9.69593	-10.0011	-12.0645	-10.4824	-10.8088	-10.561	-9.59409	-9.36222	-9.86512	-11.8093	-11.839	-10.3521	-10.1318	-9.49537	-9.5531	-10.1813	-10.122	-9.93953	-11.1819	-10.5989	-11.933	-11.0945	-8.74033	-7.97431	-8.67634
	4.14572	-10.6788		0.527782		-9.26786	-9.80248	-9.40645	-9.32636	-10.6229	-9.74465	-9.50295	-10.0366	-9.73969	-10.0763	-10.6418	-12.019	-10.7204	-9.98706	-10.407	-9.84942	-9.62698	-11.0693	-10.1707	-9.93309	-10.4189	-10.091	-10.6908	-10.8423	-9.80941	-9.68044	-9.67647	-10.1691	-10.4415	-11.5742	-10.0308	-9.82884	-9.55204	-10.0051	-10.4427	-9.97549	-9.96813	-12.2426	-10.7464	-11.8411	-10.9575	-8.63795	-7.88836	-8.60446
	4.13916	-10.6472		0.53106		-10.1141	-10.1844	-10.0818	-10.3451	-10.6171	-9.55262	-9.49923	-10.7139	-10.7427	-10.6597	-9.99695	-10.4679	-11.5264	-10.5872	-10.5985	-9.33841	-9.39173	-10.5982	-10.5379	-10.144	-11.6597	-10.401	-10.0887	-10.7958	-9.88781	-9.47153	-9.57147	-10.0394	-10.7476	-10.3107	-10.861	-9.99527	-9.39246	-9.44148	-10.1855	-9.85263	-9.74724	-10.7473	-10.7006	-11.7063	-10.7625	-8.56642	-7.82593	-8.57228
	4.13258	-10.6157		0.534339		-10.6712	-10.2091	-10.0503	-10.4494	-10.8431	-9.81375	-9.52594	-10.4195	-9.87488	-9.81599	-10.6841	-10.5822	-10.4515	-11.0353	-10.0559	-9.52723	-9.70554	-10.3429	-10.9218	-10.1626	-10.9172	-10.3915	-10.1532	-10.5112	-9.65297	-9.47606	-9.66441	-10.3319	-10.6622	-10.4844	-11.5661	-10.0312	-9.5216	-9.62414	-10.1004	-9.90674	-9.96689	-10.5757	-10.2931	-11.4928	-11.3538	-8.4804	-7.79424	-8.5554
	4.126	-10.5841		0.537617		-10.9757	-10.9343	-11.0743	-11.0555	-10.3261	-9.74855	-9.32914	-9.53421	-11.6433	-10.4586	-10.0264	-10.2333	-10.8707	-10.4222	-10.6833	-10.0269	-9.49136	-9.96826	-10.5959	-9.94613	-10.296	-10.7721	-10.512	-9.91209	-9.42913	-9.47362	-9.63027	-9.98191	-10.7867	-10.7644	-11.55	-10.0714	-9.56484	-9.6299	-10.2992	-10.0254	-9.94201	-10.8696	-10.5734	-11.4634	-11.2274	-8.49589	-7.79681	-8.55764
	4.11941	-10.5526		0.540895		-10.455	-10.2615	-9.6588	-9.74869	-10.3754	-9.76125	-8.99267	-9.23744	-10.0713	-10.3635	-9.9687	-9.74986	-10.2897	-10.7986	-11.5134	-9.95445	-9.60485	-10.0363	-12.2006	-10.0459	-10.4547	-9.9549	-9.70607	-10.2659	-9.62232	-9.78002	-9.58312	-9.70759	-10.2831	-10.1868	-11.2179	-10.5119	-10.0304	-9.89362	-10.3148	-10.0254	-10.0646	-10.2217	-10.2305	-11.6122	-11.8603	-8.48732	-7.81687	-8.60207
	4.11282	-10.521		0.544173		-9.99565	-11.9183	-9.59664	-9.50653	-10.1041	-9.30019	-9.35654	-9.52751	-9.81586	-10.1421	-10.3024	-10.0755	-10.6304	-13.9254	-11.2805	-10.0722	-9.71113	-9.9564	-10.1599	-10.2496	-11.4822	-11.6751	-10.8689	-11.0738	-9.81804	-9.50996	-9.37594	-9.65272	-10.9823	-10.7809	-10.9994	-10.6587	-9.85725	-9.80606	-10.2672	-9.94623	-10.104	-10.4851	-10.4912	-12.2657	-12.994	-8.50801	-7.86255	-8.64593
	4.10621	-10.4895		0.547451		-10.1479	-9.60212	-9.50721	-9.80131	-11.6831	-9.83198	-9.55417	-9.48239	-9.36511	-9.69261	-12.1319	-10.7514	-10.3393	-10.7111	-10.6959	-10.6204	-10.0099	-9.96639	-10.3024	-11.1038	-10.5425	-10.267	-10.1129	-10.6036	-10.2705	-9.87903	-9.61228	-9.8134	-11.0038	-10.2784	-10.2989	-10.6321	-10.0863	-9.76621	-10.0844	-10.2542	-10.2378	-10.6568	-10.7285	-11.7324	-11.5603	-8.53101	-7.88869	-8.67519
	4.0996	-10.4579		0.550729		-9.72838	-10.001	-10.9003	-10.2765	-10.127	-10.5675	-10.69	-10.3451	-12.0482	-11.4709	-10.6376	-10.1171	-10.0956	-10.3539	-10.4507	-9.60341	-9.90856	-10.511	-10.7974	-11.2482	-11.8816	-10.7014	-11.1386	-10.5716	-9.96432	-9.70536	-9.67156	-9.80804	-10.4545	-10.7072	-10.8288	-10.4242	-10.0192	-9.82758	-10.2503	-10.4722	-10.4251	-10.6337	-10.9248	-12.0178	-11.0652	-8.58905	-7.93613	-8.75975
	4.09297	-10.4264		0.554008		-10.8282	-10.1843	-9.81573	-10.2928	-10.1059	-10.0625	-9.80104	-9.92956	-10.9	-10.9344	-10.5728	-10.6672	-10.8907	-10.8737	-10.9204	-10.7333	-10.2939	-9.82602	-9.84396	-10.1886	-10.2642	-10.9097	-10.6885	-10.1695	-9.78069	-9.52912	-9.46073	-9.72058	-11.1498	-10.0787	-10.101	-10.4967	-10.1961	-9.75807	-9.92866	-10.1185	-10.3196	-10.3909	-10.481	-12.8368	-11.8119	-8.54998	-7.934	-8.75133
	4.08634	-10.3948		0.557286		-10.7003	-9.81226	-9.6049	-10.0542	-11.2819	-10.6298	-9.7759	-9.9181	-9.90049	-9.73652	-9.76932	-9.7281	-9.76429	-10.484	-10.5524	-9.87351	-9.83795	-10.0013	-9.90659	-9.66693	-9.92681	-11.3149	-10.2856	-9.82747	-9.54915	-9.68377	-9.77416	-9.60165	-10.1624	-11.5502	-10.8522	-10.3639	-9.88301	-9.77428	-9.86899	-9.91553	-9.99404	-10.1789	-10.5074	-11.9792	-11.5554	-8.50451	-7.88885	-8.6864
	4.07971	-10.3633		0.560564		-9.92713	-9.97528	-9.79467	-10.3946	-10.2663	-9.259	-9.51667	-11.7583	-9.85259	-10.2008	-10.9554	-10.2709	-9.96361	-11.3898	-10.4091	-9.66218	-9.43987	-10.1406	-10.8595	-11.1774	-11.7571	-11.7641	-10.1796	-9.80341	-9.28464	-9.21599	-9.70622	-10.0671	-9.91248	-9.83075	-10.0312	-9.90501	-9.57906	-9.40007	-9.72654	-9.92492	-9.81464	-10.042	-10.4266	-12.3595	-12.2855	-8.41193	-7.82362	-8.63944
	4.07306	-10.3317		0.563842		-9.61077	-9.58414	-9.80414	-10.0365	-9.64277	-9.33378	-9.61416	-9.65217	-9.89866	-10.0233	-10.3139	-9.97424	-9.80524	-9.97214	-10.3423	-9.44225	-9.67463	-10.1317	-10.4234	-11.179	-11.0699	-11.2049	-9.91405	-9.36784	-9.19656	-9.28119	-9.4732	-9.71822	-10.0138	-10.0802	-10.5444	-10.1121	-9.69515	-9.57563	-9.8376	-9.90681	-9.77691	-9.94968	-10.5252	-11.6549	-11.736	-8.33058	-7.75798	-8.57767
	4.0664	-10.3002		0.56712		-9.04077	-9.3583	-9.3323	-9.81677	-10.7721	-9.5695	-9.2786	-9.75634	-9.84158	-10.493	-11.3577	-10.3048	-10.2539	-12.1825	-10.9607	-9.70051	-10.0747	-10.7078	-10.0357	-10.0995	-10.2174	-10.2854	-9.93438	-9.76787	-9.37228	-9.24301	-9.34267	-9.45789	-9.67666	-10.2433	-10.5953	-9.82903	-9.54778	-9.52731	-9.74953	-9.78753	-9.68019	-9.91555	-10.2958	-13.3604	-12.9246	-8.23857	-7.68819	-8.517
	4.05974	-10.2686		0.570398		-9.96568	-9.61943	-9.74766	-10.8773	-9.94306	-9.48878	-9.70614	-10.0365	-9.59499	-9.82879	-9.55514	-9.45227	-10.1636	-11.0145	-9.90249	-9.41228	-9.27263	-9.57585	-9.69972	-10.1091	-11.303	-10.6112	-9.97533	-9.68025	-9.21762	-9.03719	-9.35924	-9.7627	-10.2024	-11.8295	-10.296	-9.7986	-9.58056	-9.48127	-9.69675	-9.66611	-9.67088	-10.1679	-10.7326	-12.2574	-11.7452	-8.19054	-7.67149	-8.49788
	4.05306	-10.2371		0.573676		-10.1844	-11.1861	-10.1567	-9.73254	-10.4457	-9.91892	-10.3968	-11.5138	-9.47314	-9.50548	-9.81679	-9.70268	-9.58655	-10.035	-10.3255	-9.94407	-9.38012	-9.31475	-9.68529	-9.96032	-10.5347	-10.9477	-10.4397	-9.79506	-9.4665	-9.42858	-9.62595	-10.1118	-11.7096	-10.5873	-10.1962	-10.0994	-9.62966	-9.35585	-9.66378	-9.7802	-9.68209	-10.0714	-10.7527	-12.174	-11.3766	-8.17315	-7.67869	-8.49458
	4.04638	-10.2055		0.576955		-10.0817	-9.8451	-9.88352	-9.86042	-9.74909	-9.9378	-10.4257	-10.3197	-9.17983	-9.34707	-9.96574	-10.3786	-11.0405	-10.2603	-10.2985	-10.7614	-10.4995	-10.0595	-10.8355	-10.6977	-10.0957	-10.2603	-9.79701	-9.56955	-9.46588	-9.17906	-9.18185	-9.47942	-9.84369	-10.4083	-11.2247	-10.7092	-10.0683	-9.52442	-9.60501	-9.71398	-9.78868	-10.3154	-11.02	-12.7142	-11.5955	-8.18238	-7.70407	-8.53637
	4.03969	-10.174		0.580233		-10.0672	-9.30575	-9.15153	-9.5133	-9.90532	-11.5118	-10.6421	-10.3895	-10.3031	-9.64299	-9.73271	-10.5758	-10.4005	-10.0785	-9.95003	-9.85942	-10.0255	-9.51758	-10.0646	-9.98895	-9.44463	-10.0688	-10.5003	-10.2644	-10.1241	-9.60587	-9.36028	-9.51024	-9.99656	-11.2757	-10.6132	-10.6229	-10.2317	-9.69717	-9.69352	-9.80722	-9.9109	-10.4171	-11.6994	-12.1568	-11.3989	-8.19951	-7.75232	-8.60364
	4.03299	-10.1425		0.583511		-10.1577	-9.72921	-9.99464	-11.1213	-10.196	-10.7075	-10.8006	-9.68132	-9.35747	-9.58288	-9.56394	-9.71093	-10.672	-10.4796	-10.2271	-10.1598	-10.0224	-9.95925	-10.1269	-10.9877	-10.2692	-10.9243	-10.1936	-10.0765	-10.1035	-9.72161	-9.30009	-9.30499	-9.66747	-11.0382	-10.3382	-10.2237	-10.178	-10.0373	-10.1475	-10.0436	-9.96741	-10.3113	-11.5599	-12.1726	-11.1479	-8.2149	-7.77488	-8.61618
	4.02628	-10.1109		0.586789		-10.0293	-9.56665	-10.3371	-10.8415	-10.2749	-10.0384	-10.0188	-10.2386	-10.3965	-10.846	-11.455	-11.4929	-10.7957	-9.89191	-9.51767	-9.33469	-9.84215	-10.8506	-10.5274	-9.64585	-9.54706	-10.1388	-10.6379	-9.93256	-9.48351	-9.35342	-9.51218	-9.55468	-9.488	-10.0573	-10.4643	-10.2469	-10.1016	-9.86919	-9.93712	-9.99297	-9.91074	-10.069	-10.586	-12.2571	-10.9588	-8.16893	-7.75953	-8.62529
	4.01956	-10.0794		0.590067		-9.41765	-9.25779	-9.56259	-9.89157	-10.015	-9.32072	-9.50769	-10.9381	-10.2282	-9.67485	-9.69098	-9.97383	-10.6457	-10.5152	-10.0407	-9.93287	-10.0979	-10.317	-9.70657	-9.39432	-9.73907	-10.3379	-11.3876	-10.9535	-9.99217	-9.4905	-9.2813	-9.19485	-9.45534	-10.6412	-10.3534	-10.6423	-11.1526	-10.2945	-9.91846	-9.75862	-9.76487	-10.2606	-10.7708	-12.0247	-10.9148	-8.1126	-7.70993	-8.54259
	4.01283	-10.0478		0.593345		-9.25275	-9.38557	-9.65248	-10.7603	-9.60419	-9.02206	-9.10793	-9.6341	-9.97617	-10.3667	-10.1324	-10.9679	-10.2287	-10.0045	-11.6315	-9.99365	-10.1258	-10.3357	-10.5823	-10.4217	-10.3754	-10.3499	-10.6307	-11.2112	-10.4031	-9.52814	-9.2288	-9.17334	-9.53436	-10.4087	-11.52	-10.341	-9.82067	-9.66783	-9.8476	-9.71438	-9.59496	-10.0529	-10.6786	-11.7473	-10.7836	-8.02364	-7.65077	-8.50892
	4.0061	-10.0163		0.596624		-10.2183	-10.2179	-10.907	-10.2422	-9.83734	-9.4947	-9.22125	-9.60339	-9.66778	-9.51712	-10.1561	-10.1189	-9.50912	-10.0965	-10.4936	-9.85622	-9.74468	-10.2557	-11.1726	-10.5293	-10.068	-10.323	-11.6298	-10.4989	-9.51476	-9.18503	-9.24427	-9.4379	-9.66654	-10.1765	-11.7363	-10.5694	-10.1919	-9.83334	-9.81576	-9.53637	-9.52414	-10.3015	-11.1551	-12.6398	-10.3181	-7.95879	-7.62526	-8.49212
	3.99935	-9.98471		0.599902		-10.7019	-11.2815	-9.88992	-9.29598	-9.59474	-10.1841	-9.56196	-9.29778	-9.85355	-10.3195	-9.83877	-10.3317	-11.201	-10.57	-9.98081	-9.97708	-10.0037	-9.94194	-9.57153	-9.48132	-9.80035	-9.83945	-10.1305	-11.3041	-9.92125	-9.16008	-8.96518	-9.23457	-9.8512	-11.1643	-10.5335	-9.92263	-9.80714	-9.72189	-9.87666	-9.94139	-9.89374	-10.6212	-11.3726	-12.0423	-10.2293	-7.9436	-7.63264	-8.51364
	3.99259	-9.95317		0.60318		-10.2456	-10.1474	-9.46162	-9.32074	-10.2947	-9.88927	-9.63195	-10.7491	-11.0815	-10.3604	-10.3872	-11.2652	-10.6925	-10.5813	-9.63584	-9.70606	-10.5446	-10.762	-10.4898	-10.0448	-9.92886	-9.95315	-10.338	-10.8781	-9.88125	-9.43065	-9.42428	-9.77777	-10.2655	-11.4326	-11.3732	-10.4823	-10.1568	-9.87888	-9.9347	-9.99762	-10.0154	-10.4617	-10.9555	-11.7918	-10.18	-7.98091	-7.69138	-8.58886
	3.98583	-9.92162		0.606458		-9.91402	-9.92451	-9.27726	-9.55444	-10.8877	-9.58674	-9.3099	-9.59396	-9.74065	-9.96607	-10.4695	-10.2352	-11.0224	-10.9544	-9.85059	-9.83766	-10.4355	-11.1219	-11.2145	-10.0384	-9.82283	-9.98659	-10.0329	-10.2625	-10.2914	-9.97404	-10.0124	-9.66321	-9.61089	-10.2985	-10.8019	-10.2609	-9.70028	-9.41961	-9.59991	-9.88072	-10.2565	-10.6459	-11.3157	-12.6281	-10.3131	-8.05422	-7.77501	-8.67791
	3.97905	-9.89007		0.609736		-10.4916	-9.31767	-9.69194	-10.6635	-10.34	-9.68124	-10.0699	-10.5759	-10.1036	-9.93677	-10.8267	-10.7845	-9.86541	-9.66216	-10.1271	-10.484	-10.3554	-10.1925	-9.86544	-9.65041	-9.94328	-9.97573	-9.89136	-10.3063	-10.2628	-9.52544	-9.45343	-9.45649	-9.59147	-10.4301	-10.8399	-10.728	-10.0595	-9.74138	-9.86195	-10.0791	-10.366	-10.7257	-11.254	-11.5601	-10.2219	-8.0855	-7.8291	-8.74275
	3.97227	-9.85853		0.613014		-9.82552	-9.62103	-9.36398	-9.64972	-9.90961	-9.58457	-9.38612	-9.81198	-9.84227	-10.0577	-10.2143	-9.75388	-10.1123	-10.1716	-9.80936	-9.38246	-9.62812	-11.3232	-11.306	-10.8301	-9.85185	-9.8948	-10.0789	-10.2365	-10.0505	-9.71394	-9.88692	-9.81147	-9.74584	-10.2001	-10.9312	-10.7489	-10.0887	-9.9228	-10.2665	-10.5281	-10.4051	-10.6188	-10.9622	-11.4291	-10.2809	-8.09559	-7.85155	-8.77495
	3.96548	-9.82698		0.616292		-10.0318	-10.4281	-10.0637	-9.9706	-10.3723	-9.53955	-9.07062	-9.38532	-9.67293	-9.60086	-9.58324	-9.6361	-10.0699	-11.4552	-9.92279	-10.1081	-10.239	-10.1844	-10.1519	-10.1275	-9.60948	-9.87827	-11.6893	-11.218	-10.0041	-9.44582	-9.49314	-9.46273	-9.5592	-10.1766	-10.7248	-12.0106	-10.5243	-10.0521	-10.2908	-10.3008	-10.3758	-10.991	-11.8472	-11.2101	-10.3687	-8.04725	-7.82058	-8.75999
	3.95867	-9.79543		0.619571		-9.76348	-9.77299	-10.8791	-9.90002	-10.3937	-10.4052	-9.7954	-10.6409	-9.50913	-9.53206	-9.88721	-9.50099	-9.98121	-10.4814	-9.91853	-9.99128	-10.1189	-9.99489	-9.98086	-10.2372	-10.0504	-10.7735	-11.0354	-10.2499	-9.57576	-9.064	-9.05485	-9.33985	-10.148	-10.9915	-11.1536	-10.5526	-9.8888	-9.60549	-9.91225	-10.3323	-10.5312	-11.3467	-11.9406	-11.025	-10.2	-7.99077	-7.79809	-8.75865
	3.95186	-9.76388		0.622849		-9.78987	-10.0756	-12.5454	-10.1972	-10.5872	-10.2151	-9.47088	-9.83974	-9.95595	-10.0397	-11.2499	-9.84991	-9.54355	-10.0904	-10.0724	-9.99764	-10.0278	-10.0222	-10.2366	-10.43	-10.3056	-10.1749	-10.6452	-10.4962	-9.45487	-9.15168	-9.36082	-9.82872	-10.1153	-11.2441	-11.1209	-10.5104	-10.0614	-9.82207	-10.0813	-10.1885	-10.3306	-10.9628	-11.9341	-11.3978	-9.95068	-7.94332	-7.77118	-8.72504
	3.94503	-9.73234		0.626127		-9.71172	-10.5584	-10.7378	-11.188	-11.375	-10.0747	-9.53982	-10.0599	-9.85888	-10.0685	-10.0305	-9.65097	-9.99686	-11.6693	-10.1127	-9.86811	-10.2804	-9.73889	-10.0973	-9.92096	-9.61138	-9.51459	-9.84988	-10.2322	-9.97685	-9.70978	-9.62168	-9.64066	-9.92903	-11.5053	-10.7521	-10.4398	-10.0972	-9.93874	-10.2646	-10.3859	-10.7127	-11.4053	-12.0254	-11.7127	-9.95419	-7.96955	-7.81636	-8.84212
	3.9382	-9.70079		0.629405		-9.67165	-10.2687	-10.7287	-10.079	-9.69628	-10.1145	-10.1757	-10.7994	-9.81937	-9.64742	-10.1692	-10.0698	-9.98049	-10.6969	-10.3924	-10.469	-10.8944	-10.989	-10.408	-10.0894	-9.85999	-9.82432	-9.86438	-10.3528	-11.0858	-9.85819	-9.56598	-9.58987	-10.1553	-11.2717	-11.0076	-12.5346	-11.605	-10.725	-10.6203	-10.8829	-10.7091	-10.7026	-11.248	-13.0502	-9.85095	-8.00481	-7.88073	-8.93618
	3.93135	-9.66924		0.632683		-9.4119	-9.39346	-10.22	-10.3975	-9.56509	-9.41721	-9.51901	-9.76698	-10.7677	-10.343	-9.85197	-9.66129	-9.55508	-9.81212	-10.313	-10.0426	-10.1547	-10.9161	-10.1224	-9.67557	-10.2258	-10.7373	-10.8739	-10.5456	-10.5246	-10.3112	-9.92449	-9.62923	-9.58981	-9.93049	-10.2216	-10.7397	-10.3599	-10.2354	-11.8104	-12.2095	-10.6031	-10.6222	-11.2851	-11.1404	-9.89818	-8.02062	-7.91603	-9.00718
	3.9245	-9.63769		0.635961		-9.74038	-9.88628	-10.6948	-11.5567	-9.98526	-9.62823	-10.0003	-9.96942	-10.267	-10.5192	-10.5956	-10.8373	-11.3033	-11.2554	-10.8056	-10.3731	-9.62056	-9.92467	-10.015	-9.70631	-9.99765	-10.9316	-12.6653	-10.2042	-9.80996	-9.65437	-9.8832	-9.86708	-9.77864	-10.4935	-11.2229	-10.5834	-10.0457	-9.99133	-10.6455	-10.8978	-10.7365	-10.9498	-11.5153	-11.2974	-9.79618	-7.9891	-7.91581	-9.0573
	3.91763	-9.60615		0.639239		-9.99269	-10.6907	-10.9766	-9.78768	-10.2644	-10.3524	-9.49994	-9.58661	-9.9241	-10.0415	-10.1638	-10.1537	-9.75901	-9.51215	-11.42	-9.61813	-9.57174	-9.95402	-9.99555	-10.3158	-11.5534	-10.5991	-11.1025	-10.2222	-9.67956	-9.54091	-9.83288	-10.2087	-9.91163	-9.97442	-11.1276	-11.3584	-10.2292	-10.0441	-10.3769	-10.2177	-10.2774	-11.3723	-12.4222	-10.9577	-9.87405	-7.95135	-7.8688	-8.99417
	3.91076	-9.5746		0.642518		-12.8023	-10.89	-9.8457	-9.22896	-9.22527	-10.4618	-9.7617	-9.49579	-9.72838	-10.2675	-10.2071	-10.1446	-10.3113	-10.0153	-10.1699	-10.6168	-9.47907	-9.73205	-10.6158	-9.75458	-9.87987	-11.2315	-10.7075	-10.3116	-9.89068	-9.48267	-9.68631	-10.05	-10.4327	-10.8242	-10.2141	-10.2072	-10.1905	-9.95221	-9.97758	-9.94902	-10.2019	-12.3619	-11.5445	-10.7866	-9.73371	-7.88213	-7.83563	-9.05018
	3.90387	-9.54305		0.645796		-9.86302	-10.8983	-10.5149	-9.67973	-10.1691	-9.51572	-9.81077	-9.8948	-9.81809	-9.93704	-10.433	-9.6293	-10.0002	-10.6848	-10.9086	-10.5591	-10.5689	-11.0513	-11.1514	-10.6813	-10.3486	-11.3355	-11.0856	-10.5786	-9.6906	-9.44466	-9.67392	-10.0323	-10.2501	-11.1683	-10.9684	-10.7349	-10.8385	-10.0602	-10.1566	-10.1872	-10.4354	-12.4889	-11.1529	-11.6609	-9.62795	-7.88353	-7.84139	-9.07457
	3.89697	-9.51151		0.649074		-9.88675	-9.97534	-10.217	-9.68475	-10.1052	-10.4528	-10.6632	-11.0592	-10.3996	-10.2905	-10.2636	-10.3754	-10.414	-10.3083	-10.0532	-10.195	-10.2504	-10.6029	-9.95198	-10.2037	-9.45168	-10.422	-10.4212	-10.4364	-9.7874	-9.60253	-9.6303	-9.7363	-10.2539	-10.7673	-10.4289	-10.7987	-10.9365	-10.3133	-10.37	-10.2597	-10.5098	-12.2709	-11.4464	-10.922	-9.69607	-7.89302	-7.87327	-9.18525
	3.89007	-9.47996		0.652352		-9.47971	-10.0147	-11.4255	-9.78815	-9.59902	-10.1506	-11.6136	-9.9613	-9.67551	-9.72339	-11.125	-9.75345	-9.76702	-10.4896	-11.0422	-10.764	-10.4735	-10.8373	-10.4978	-10.3049	-10.3585	-10.4727	-10.3133	-10.4111	-10.1383	-9.47484	-9.48659	-9.83713	-10.0959	-10.2842	-10.2359	-10.5143	-10.4784	-10.392	-11.2269	-11.2401	-10.9262	-11.603	-11.9485	-11.2251	-9.58737	-7.9247	-7.9263	-9.27543
	3.88315	-9.44841		0.65563		-10.1432	-11.2034	-11.4427	-10.2481	-9.7913	-10.0558	-11.6152	-10.3738	-10.287	-9.66832	-9.75151	-11.1818	-10.4845	-10.3606	-10.4004	-9.98085	-9.94202	-10.6114	-11.3934	-10.0614	-9.51446	-9.62806	-9.74511	-10.1982	-10.117	-9.77686	-9.79428	-9.57631	-9.77984	-10.7966	-10.5597	-10.6846	-10.3187	-9.97955	-10.2918	-10.3533	-10.3749	-11.2905	-12.6153	-10.5017	-9.60019	-7.89548	-7.91907	-9.33809
	3.87622	-9.41686		0.658908		-10.8387	-13.5568	-11.4158	-10.2567	-10.3658	-10.0763	-9.49855	-9.75384	-9.93744	-9.75274	-9.96816	-10.6313	-10.594	-10.8259	-10.4098	-10.1995	-9.73395	-10.302	-11.3892	-10.4108	-10.2285	-10.5579	-10.202	-10.0412	-9.78661	-9.50478	-9.63993	-9.69844	-9.85345	-10.5352	-10.6153	-10.3078	-10.4239	-10.0175	-10.1633	-10.2859	-10.5783	-11.4232	-11.5261	-10.685	-9.49848	-7.84916	-7.88199	-9.31433
	3.86928	-9.38532		0.662187		-9.54317	-9.61958	-10.2519	-9.33995	-9.70614	-10.1663	-11.2498	-11.6759	-10.4624	-10.2876	-10.6534	-10.3217	-9.81061	-9.77881	-9.83588	-9.76659	-9.67478	-9.92125	-10.5718	-9.99639	-9.9707	-9.81759	-10.018	-10.0521	-9.93779	-9.6796	-9.48383	-9.60574	-10.5158	-11.2574	-10.6681	-10.7526	-10.2428	-9.72866	-9.93447	-10.3068	-10.5154	-10.9264	-11.2286	-10.4991	-9.46092	-7.80871	-7.85003	-9.3342
	3.86232	-9.35377		0.665465		-11.4673	-10.1848	-9.98339	-10.488	-10.9053	-10.3221	-10.2305	-10.212	-9.48652	-9.28847	-9.9089	-11.2557	-9.80507	-9.85247	-9.8328	-9.77997	-9.64756	-9.48978	-9.65973	-9.82393	-10.5891	-11.7339	-11.1119	-10.2915	-9.58769	-9.3945	-9.41457	-9.54022	-10.1569	-12.5112	-11.8726	-10.7404	-10.4258	-9.98109	-10.0009	-10.0606	-10.1485	-11.2036	-11.3386	-11.3944	-9.23405	-7.75891	-7.83307	-9.44088
	3.85536	-9.32222		0.668743		-9.60868	-9.41834	-11.1434	-10.5594	-10.2896	-10.036	-10.4273	-9.96964	-10.3418	-11.3299	-10.0744	-9.72356	-10.5255	-12.5021	-10.6835	-9.68442	-9.67708	-9.58827	-9.54768	-9.73115	-10.0419	-10.8926	-10.5381	-9.93016	-9.76198	-9.64905	-9.79296	-9.82757	-10.1361	-10.7012	-10.506	-10.7612	-10.3365	-9.91761	-9.85458	-9.91374	-10.0678	-11.0594	-11.054	-11.4864	-9.27398	-7.78212	-7.85635	-9.48287
	3.84839	-9.29067		0.672021		-10.8546	-9.68484	-9.23401	-9.30771	-9.96606	-12.7127	-10.6616	-11.6741	-13.9443	-11.0697	-10.7332	-11.1367	-12.3917	-10.6037	-9.66231	-9.46927	-9.81811	-9.77652	-9.36674	-9.58275	-10.2037	-10.4094	-11.7016	-10.9196	-10.6744	-9.87152	-9.48014	-9.55246	-10.163	-11.1104	-10.9636	-10.5329	-10.2889	-10.3122	-10.3192	-10.047	-9.98434	-10.6618	-11.4199	-10.6126	-9.30082	-7.79279	-7.88925	-9.63221
	3.8414	-9.25913		0.675299		-11.0937	-11.1407	-9.97055	-9.90699	-10.8984	-10.206	-10.03	-9.72307	-11.086	-10.1349	-10.1408	-10.6441	-10.682	-10.3776	-10.3711	-9.85475	-9.76689	-9.96124	-9.79744	-9.6083	-10.083	-17.073	-10.4531	-9.91364	-9.73037	-9.85376	-9.81302	-9.57173	-9.72171	-10.3583	-10.7048	-10.1495	-10.1438	-10.367	-10.3592	-10.0156	-10.0345	-10.4969	-11.3668	-10.3729	-9.2775	-7.74894	-7.84888	-9.62911
	3.8344	-9.22758		0.678577		-9.8291	-10.688	-10.3526	-9.9508	-9.89408	-10.0587	-9.34176	-9.1679	-9.35379	-9.61858	-10.7369	-10.3976	-10.773	-10.9128	-10.0828	-9.5263	-9.63748	-10.3093	-12.4641	-11.5727	-10.8329	-10.8704	-12.1337	-10.6949	-9.92696	-9.60534	-9.75724	-9.85722	-10.0239	-10.6856	-10.1841	-9.97246	-10.2848	-10.2513	-10.2555	-10.1528	-10.1863	-10.6158	-11.7537	-10.2362	-9.21016	-7.68415	-7.80206	-9.6969
	3.82739	-9.19603		0.681855		-10.3908	-10.6136	-10.0799	-9.57521	-9.37693	-9.43407	-9.32512	-9.65068	-10.3315	-10.6613	-10.86	-10.8218	-10.6225	-9.65647	-9.76165	-9.59247	-10.1192	-10.7427	-10.4914	-10.0022	-9.90798	-10.4366	-11.9447	-11.4824	-10.4998	-9.58438	-9.3581	-9.68891	-10.2491	-11.463	-10.4163	-10.0872	-10.1661	-10.0497	-10.2946	-10.3459	-10.2028	-10.5347	-11.7309	-10.3779	-9.13639	-7.64036	-7.76991	-9.80891
	3.82037	-9.16449		0.685134		-10.2966	-10.9846	-11.7763	-9.52184	-9.53833	-10.058	-9.64119	-9.81517	-10.1544	-9.79648	-9.83757	-10.2141	-10.8895	-12.1369	-11.0638	-9.60579	-9.72245	-12.1437	-10.2318	-9.85822	-9.774	-10.3258	-11.4487	-10.21	-9.79466	-9.5276	-9.50954	-9.73431	-9.93188	-10.8933	-11.1601	-10.6336	-10.2729	-10.1615	-10.4739	-10.7786	-10.242	-10.5149	-12.1094	-10.6555	-9.05136	-7.62961	-7.78	-10.0302
	3.81334	-9.13294		0.688412		-10.0536	-11.2723	-10.3577	-9.82025	-9.58458	-9.16149	-9.303	-10.12	-10.3221	-9.48774	-9.44591	-9.59653	-10.1444	-10.5998	-10.9872	-9.96316	-9.72884	-9.81542	-9.65045	-9.77606	-9.75825	-9.81462	-10.0399	-9.56343	-9.4501	-9.35497	-9.4601	-9.72314	-9.70876	-10.4504	-10.8788	-10.3969	-10.2359	-10.166	-10.4837	-10.508	-10.0787	-10.3538	-11.5455	-10.3989	-9.01326	-7.62993	-7.8022	-10.0765
	3.80629	-9.10139		0.69169		-9.76219	-9.53696	-9.62462	-10.0965	-9.7684	-9.57713	-9.19786	-9.65314	-10.4784	-9.40292	-9.55825	-11.0962	-9.79227	-9.70403	-11.2627	-10.0376	-10.2382	-10.7985	-10.5533	-10.3329	-11.1344	-9.98038	-9.64723	-9.80223	-9.90066	-9.84558	-9.79098	-9.72592	-9.788	-10.4305	-10.4264	-10.0657	-10.0872	-9.91465	-10.107	-10.2004	-9.99335	-10.4188	-12.0827	-10.2874	-9.01476	-7.62157	-7.81316	-10.3559
	3.79923	-9.06984		0.694968		-9.37298	-9.20021	-9.41828	-9.85605	-10.3827	-10.5217	-9.74116	-9.66756	-10.3299	-9.33073	-9.83004	-10.91	-9.89335	-10.1287	-9.77525	-9.25275	-9.45966	-10.1136	-10.8746	-10.8946	-12.3759	-10.514	-10.3662	-10.38	-9.94648	-9.48269	-9.36402	-9.58939	-10.1513	-10.6192	-12.3723	-10.6692	-10.2701	-9.90299	-9.81767	-9.87756	-10.0236	-10.4235	-11.6456	-10.2453	-8.97482	-7.59872	-7.7881	-10.3119
	3.79217	-9.0383		0.698246		-9.89847	-9.3699	-9.70689	-10.3099	-9.83918	-9.14838	-9.38615	-10.0745	-10.014	-9.53375	-10.2198	-10.5797	-10.02	-10.4853	-10.3502	-9.63969	-9.74487	-10.5633	-10.847	-10.2939	-11.6145	-11.656	-10.9629	-10.1186	-9.72834	-9.52201	-9.26593	-9.292	-9.79172	-10.6493	-11.0981	-11.1423	-10.5709	-10.1363	-10.1539	-10.0547	-10.0176	-10.294	-12.5315	-10.3699	-8.91663	-7.57203	-7.77826	-10.502
	3.78508	-9.00675		0.701524		-9.32758	-9.03921	-9.29856	-9.7754	-9.86099	-10.0675	-10.0506	-9.55306	-10.0734	-10.1314	-10.9222	-10.8857	-10.3939	-10.5895	-11.1625	-11.2098	-10.0395	-9.71027	-9.73671	-9.5272	-9.79143	-10.9436	-10.3119	-9.7174	-9.91246	-9.92583	-9.66727	-9.5014	-9.75303	-10.854	-11.7914	-10.8277	-10.2628	-10.0559	-10.1739	-10.1814	-10.1749	-10.785	-11.2013	-10.6166	-8.88502	-7.58402	-7.80156	-10.7682
	3.77799	-8.9752		0.704802		-9.66059	-10.2279	-10.6718	-10.2234	-10.3133	-9.79777	-9.714	-9.66674	-10.1346	-13.3222	-10.5599	-10.0821	-10.2667	-10.6014	-10.6659	-10.1332	-9.67565	-9.61088	-10.3783	-10.7542	-10.5141	-10.6488	-11.7988	-10.0007	-9.97049	-10.1952	-10.1566	-10.2725	-10.2905	-10.1988	-10.4638	-10.5645	-10.3787	-10.4213	-10.2435	-10.0915	-9.93997	-10.5737	-12.1725	-10.5617	-8.84693	-7.6031	-7.85109	-11.1986
	3.77088	-8.94365		0.708081		-10.111	-10.2823	-11.2553	-10.1174	-10.2903	-11.2836	-10.1496	-10.3871	-10.4888	-10.5128	-10.5798	-10.7371	-10.9871	-10.57	-10.9357	-9.48719	-9.42072	-9.62366	-10.3498	-13.3503	-10.7761	-10.377	-11.0336	-10.2399	-10.3506	-10.0298	-9.72417	-9.91068	-10.0742	-10.1265	-10.5641	-10.6805	-10.7113	-10.3514	-9.97657	-10.0422	-9.97588	-10.6698	-11.8635	-10.2456	-8.89688	-7.63446	-7.88728	-11.1277
	3.76376	-8.91211		0.711359		-9.70657	-10.7047	-10.2076	-9.90522	-10.089	-9.82606	-9.5307	-9.48112	-9.51955	-9.61148	-10.137	-10.5752	-10.4303	-10.4414	-10.107	-9.615	-9.462	-9.48044	-9.81423	-10.5731	-10.7511	-11.4551	-10.251	-9.83114	-9.6996	-9.49934	-9.38799	-9.82425	-10.54	-11.0331	-10.7223	-10.7474	-11.1283	-10.5077	-10.0413	-10.0663	-10.1542	-10.7508	-12.3485	-10.5292	-8.83143	-7.62184	-7.88526	-11.443
	3.75663	-8.88056		0.714637		-10.4283	-9.60454	-9.52826	-10.0005	-10.2055	-9.3514	-9.23601	-9.25443	-9.54131	-9.95061	-10.3701	-10.5382	-10.5695	-10.8958	-10.0807	-9.53253	-9.60697	-9.6499	-9.88998	-10.0613	-9.95401	-10.2646	-10.3428	-10.7979	-10.2862	-9.56145	-9.53215	-9.86232	-10.2653	-11.2429	-11.6695	-10.8664	-10.6376	-9.94759	-9.67274	-9.99319	-10.2189	-10.4494	-11.0103	-10.948	-8.76896	-7.6216	-7.90411	-11.9836
	3.74948	-8.84901		0.717915		-10.3031	-9.69438	-9.53653	-9.50092	-9.98007	-10.2235	-9.47479	-9.56089	-10.3235	-9.90963	-9.89096	-10.0875	-10.0597	-10.9701	-10.3702	-9.7582	-9.58945	-9.94683	-10.119	-9.84822	-9.92657	-10.7572	-10.3629	-10.3161	-10.1619	-9.63409	-9.41714	-9.79023	-10.5163	-11.0108	-10.7389	-10.6002	-10.7547	-10.5281	-10.5532	-11.2469	-10.5461	-10.7022	-11.0664	-11.2486	-8.76839	-7.64342	-7.95259	-11.7702
	3.74232	-8.81747		0.721193		-10.127	-10.4686	-11.1486	-10.2556	-9.95359	-11.2903	-9.55002	-9.59556	-9.85322	-9.52255	-9.90469	-10.0492	-9.86968	-10.5846	-9.83437	-9.64777	-9.75329	-10.823	-9.95491	-9.81964	-10.4022	-10.5226	-10.9081	-10.2403	-9.77034	-9.72327	-9.90643	-9.99187	-10.1198	-10.3692	-10.7787	-10.442	-10.4372	-10.5233	-10.6032	-11.3202	-10.6585	-10.7856	-12.0323	-10.8066	-8.87651	-7.71845	-8.02813	-11.8778
	3.73515	-8.78592		0.724471		-10.5551	-9.91115	-10.6154	-9.88771	-9.41105	-11.1708	-9.39505	-9.45738	-9.60887	-9.5695	-10.2037	-9.48399	-9.42234	-10.6097	-10.3911	-9.55212	-9.50125	-10.0183	-9.95331	-9.92437	-12.242	-10.2297	-10.5151	-10.813	-9.70648	-9.41687	-9.50779	-9.89649	-10.0061	-10.3095	-10.9687	-10.2314	-10.1139	-10.03	-10.1115	-10.6934	-10.4774	-10.9138	-13.0828	-10.689	-8.83963	-7.72319	-8.05758	-11.8278
	3.72796	-8.75437		0.72775		-9.3849	-9.41101	-9.90735	-11.6201	-10.2846	-9.59331	-9.38126	-9.49066	-9.20993	-9.46242	-10.9468	-9.76595	-9.50835	-9.92834	-9.93658	-10.5447	-9.57152	-9.52934	-9.84782	-9.59395	-9.37341	-9.77633	-10.3501	-10.4955	-9.79422	-9.55279	-9.72804	-9.85753	-10.032	-10.3534	-10.9107	-10.6173	-10.2598	-10.0723	-10.0512	-10.7404	-10.8597	-10.9007	-11.6552	-10.8544	-8.82443	-7.71486	-8.0552	-11.6733
	3.72077	-8.72282		0.731028		-9.7555	-9.60247	-9.42748	-9.57855	-9.70286	-9.93029	-11.5166	-10.4375	-9.68297	-9.72101	-10.3899	-10.614	-10.2934	-10.0658	-10.6059	-11.0075	-10.5272	-10.6611	-10.9571	-9.80991	-9.72192	-10.249	-11.771	-11.1952	-11.0205	-10.251	-9.68913	-9.56297	-9.93575	-10.2564	-10.5841	-10.9141	-10.4353	-10.0908	-10.381	-10.9237	-10.7048	-11.0967	-11.8011	-10.8265	-8.77748	-7.69926	-8.06685	-11.3506
	3.71355	-8.69128		0.734306		-10.5731	-9.48745	-9.24847	-10.0469	-10.7146	-10.1303	-9.59453	-9.63206	-9.63598	-9.66992	-10.0092	-10.3795	-10.1206	-10.5644	-10.9234	-9.97613	-9.925	-9.73951	-9.62908	-9.8316	-10.0746	-10.5758	-11.0592	-10.3115	-10.3681	-10.7887	-10.0056	-9.6825	-9.67874	-10.1439	-11.2525	-11.2457	-10.6882	-10.404	-10.4841	-10.7324	-10.5651	-10.9783	-11.4022	-11.167	-8.82295	-7.7566	-8.13312	-11.4951
	3.70633	-8.65973		0.737584		-9.50599	-9.35414	-9.48579	-10.1188	-10.5376	-10.473	-10.0127	-9.59248	-9.743	-10.3531	-10.4175	-10.3506	-10.078	-10.1815	-11.0914	-11.0258	-10.205	-10.0782	-10.7164	-10.6735	-10.1962	-10.5325	-11.2337	-10.2626	-10.1726	-10.1472	-9.83849	-9.6045	-9.79307	-10.2913	-11.6841	-11.1375	-10.8167	-10.3086	-10.419	-10.6056	-10.3466	-11.0096	-11.7713	-11.2829	-8.79886	-7.80398	-8.20742	-11.0876
	3.69909	-8.62818		0.740862		-9.69498	-9.58093	-10.0444	-11.6419	-11.3009	-9.98136	-9.33311	-9.16109	-9.22878	-9.87975	-11.0162	-9.96335	-9.65567	-9.96714	-11.0268	-9.95555	-9.94524	-10.3305	-10.7176	-11.581	-12.4699	-10.6138	-12.8244	-10.8003	-10.6497	-9.85933	-9.98266	-10.1619	-10.2427	-10.3643	-10.8321	-11.4991	-10.5384	-10.1355	-10.316	-10.7188	-10.3891	-10.8047	-11.5601	-11.9959	-8.80616	-7.80531	-8.21508	-11.3216
	3.69183	-8.59663		0.74414		-10.4532	-11.6014	-11.269	-10.7084	-10.5503	-10.4884	-9.99367	-10.4244	-11.2551	-12.4879	-10.2866	-10.3491	-9.50634	-9.60458	-10.7052	-10.7372	-10.4194	-11.1714	-10.9671	-10.3637	-10.1457	-10.0325	-9.83754	-10.1957	-10.174	-9.73571	-9.58824	-9.8283	-10.3948	-10.704	-10.391	-10.7794	-11.0261	-10.0729	-10.0833	-10.1489	-10.0198	-10.6541	-11.4429	-11.6769	-8.7195	-7.74609	-8.1717	-10.9056
	3.68456	-8.56509		0.747418		-10.2137	-10.3881	-10.082	-9.7469	-10.0588	-9.59624	-9.7598	-10.5991	-10.7286	-10.4048	-11.4026	-11.1374	-10.3537	-11.3089	-10.2237	-9.76521	-10.3142	-10.3876	-11.361	-10.9753	-10.7667	-10.6844	-10.0026	-9.9081	-9.90302	-10.1536	-10.1494	-9.85474	-10.1393	-10.4777	-10.4527	-11.0827	-10.6739	-10.2361	-10.4922	-10.4466	-10.1031	-10.7659	-11.6816	-10.9516	-8.72317	-7.7576	-8.20836	-11.21
	3.67728	-8.53354		0.750697		-10.9792	-9.47394	-9.13043	-9.46429	-10.6731	-10.2066	-10.3269	-11.3992	-11.2981	-11.0409	-10.4082	-10.7445	-10.2354	-9.67782	-10.7091	-9.31278	-9.62933	-10.7974	-10.3345	-10.7013	-9.89822	-9.69602	-9.93405	-9.74451	-9.8163	-10.05	-10.1476	-10.2359	-10.6343	-10.4655	-10.7592	-11.0379	-10.7153	-10.6516	-10.7588	-10.7503	-10.0867	-10.389	-11.1058	-12.227	-8.71243	-7.80422	-8.27113	-11.0179
	3.66998	-8.50199		0.753975		-9.37411	-9.78971	-9.91544	-10.0006	-10.1032	-9.86347	-9.48744	-10.0321	-10.5704	-11.0495	-10.9803	-11.3981	-10.0502	-9.81879	-10.2612	-10.2782	-10.0199	-9.86024	-9.98047	-9.99403	-10.0056	-10.3214	-11.4665	-11.1454	-10.6675	-10.3985	-10.1452	-10.3547	-10.7336	-10.2409	-10.8572	-12.5364	-11.5054	-11.1029	-11.4867	-10.6547	-10.1525	-10.6186	-11.892	-11.4287	-8.78688	-7.84179	-8.3142	-11.3097
	3.66267	-8.47044		0.757253		-9.95105	-11.1359	-10.6901	-12.2343	-11.2117	-10.0412	-9.53502	-9.98999	-10.6235	-10.4942	-10.0647	-10.2049	-10.2718	-9.70396	-9.43468	-9.49184	-9.62697	-9.96455	-9.99958	-9.87067	-9.77778	-10.3282	-11.3018	-10.6255	-10.4316	-9.83353	-9.56207	-9.55246	-9.96549	-10.3872	-10.625	-11.6204	-10.6928	-10.2321	-10.064	-10.0665	-9.93678	-10.2436	-11.9798	-11.4902	-8.64312	-7.76975	-8.28334	-11.0451
	3.65534	-8.4389		0.760531		-10.0963	-10.0119	-11.6095	-10.0425	-10.191	-11.0558	-9.82619	-9.69327	-10.6506	-9.81088	-10.3382	-10.319	-10.088	-9.93769	-9.80274	-9.6736	-9.26182	-9.18728	-9.61892	-9.92952	-9.83386	-10.6398	-10.3357	-10.2321	-10.5735	-9.82057	-9.66159	-9.8943	-10.1992	-10.7815	-11.0491	-12.5967	-10.7188	-10.1525	-10.1616	-10.2224	-10.0451	-10.4679	-11.5807	-11.555	-8.57711	-7.72889	-8.26778	-11.0975
	3.648	-8.40735		0.763809		-10.1671	-11.0313	-10.8324	-10.9554	-10.5091	-10.8763	-10.3306	-10.1916	-10.5624	-11.1817	-11.8406	-10.4208	-10.5289	-10.0351	-9.64845	-9.71651	-10.3056	-10.3288	-10.8026	-10.7838	-9.9461	-9.73087	-10.4054	-10.9435	-10.2012	-10.084	-9.78649	-9.70688	-10.4283	-11.0927	-10.9496	-10.9173	-10.1718	-10.3668	-11.0203	-10.7435	-10.3515	-10.9404	-11.3547	-11.4623	-8.60288	-7.77399	-8.33266	-11.1736
	3.64064	-8.3758		0.767087		-9.43705	-9.94794	-9.85842	-10.1435	-10.479	-10.1829	-9.75602	-9.85792	-10.7596	-11.2126	-10.6391	-10.1868	-9.80092	-9.86922	-9.98894	-10.294	-10.4302	-10.136	-10.4098	-10.9973	-10.6406	-10.5027	-11.3551	-10.6274	-9.74677	-9.7264	-10.1016	-10.3691	-10.5977	-10.7795	-11.6148	-11.4725	-11.2212	-10.5684	-10.6161	-10.8289	-10.9674	-11.521	-11.3956	-12.2453	-8.65147	-7.84734	-8.42504	-11.2162
	3.63327	-8.34426		0.770366		-11.069	-9.48085	-9.05642	-9.40844	-10.3786	-10.4926	-9.61279	-9.6416	-9.7213	-9.25741	-9.3609	-11.0766	-10.3724	-10.7891	-10.233	-9.99591	-10.0175	-9.90503	-9.81691	-9.89808	-10.6545	-10.6763	-10.2453	-10.3338	-9.95993	-9.82915	-9.95408	-9.96297	-10.1008	-10.7214	-11.8124	-13.4917	-11.2557	-10.4686	-10.8691	-11.0181	-10.3948	-10.477	-11.8379	-11.6602	-8.58231	-7.79413	-8.3796	-11.0688
	3.62588	-8.31271		0.773644		-9.66782	-9.59535	-11.6723	-11.073	-10.636	-10.633	-9.53373	-9.21258	-9.34742	-10.1861	-9.64567	-9.5633	-9.71485	-10.1972	-10.014	-9.99404	-9.83069	-10.1338	-9.7973	-9.83168	-10.0433	-10.7096	-10.3217	-10.3865	-11.5949	-10.3372	-9.70871	-9.68804	-9.80572	-10.1871	-10.9927	-10.4268	-10.5488	-10.4522	-10.4181	-10.2688	-9.87394	-10.1204	-10.9104	-11.3266	-8.48136	-7.73076	-8.34843	-11.0084
	3.61848	-8.28116		0.776922		-9.72181	-9.33338	-9.25531	-9.7829	-10.6114	-9.82342	-9.5197	-9.46618	-10.2038	-10.0321	-9.78277	-10.2274	-10.1404	-10.1202	-9.73476	-9.77634	-10.8175	-10.4419	-10.4032	-10.794	-10.029	-9.62177	-10.0404	-11.3522	-10.5023	-10.7045	-9.90382	-9.79458	-10.2233	-11.5406	-11.4257	-10.6755	-10.6952	-10.1013	-10.0996	-10.409	-10.4219	-10.9995	-11.8817	-11.7333	-8.50547	-7.75626	-8.39191	-11.4139
	3.61106	-8.24961		0.7802		-9.77656	-9.66392	-9.83723	-9.80346	-10.3906	-11.4078	-11.404	-10.2501	-10.512	-10.5771	-9.6494	-9.8188	-10.1401	-9.76897	-9.76268	-10.5923	-10.5184	-9.72541	-10.0016	-11.0252	-10.2502	-10.0684	-11.0606	-10.4628	-9.95149	-10.0002	-9.73543	-9.54558	-9.77574	-10.4846	-10.9285	-10.831	-10.6631	-10.1274	-10.2038	-10.4438	-10.5746	-10.8277	-13.0237	-11.7706	-8.54318	-7.81612	-8.46676	-11.206
	3.60362	-8.21807		0.783478		-9.68202	-9.87567	-11.1181	-12.5339	-9.89432	-9.11602	-9.55952	-13.6325	-10.9248	-9.45896	-9.24856	-9.4653	-9.59236	-10.4183	-10.27	-9.84486	-10.2428	-11.0846	-10.9692	-10.3603	-10.9568	-10.6066	-10.6148	-12.6547	-10.3975	-9.80865	-9.75303	-9.99474	-10.1498	-10.4266	-12.247	-11.82	-10.5872	-10.0714	-10.0944	-10.2391	-10.2543	-10.3891	-11.6975	-11.9737	-8.49988	-7.78692	-8.4638	-11.5034
	3.59617	-8.18652		0.786756		-9.18563	-9.5667	-10.745	-9.99024	-9.87948	-9.68889	-10.4539	-9.6435	-10.1548	-9.96862	-10.205	-11.7515	-10.3886	-9.89498	-9.49138	-9.65162	-9.85787	-10.4626	-12.1652	-11.579	-10.4328	-10.6459	-11.3382	-10.6513	-10.6343	-10.3938	-10.1605	-9.94221	-9.84836	-10.0927	-12.7447	-10.2815	-10.0203	-10.132	-10.4689	-10.3378	-10.1649	-10.5994	-11.3145	-11.325	-8.40038	-7.72529	-8.44125	-12.0167
	3.5887	-8.15497		0.790034		-9.53304	-10.8327	-10.3667	-10.1949	-10.0024	-10.2801	-10.7183	-10.6518	-10.4744	-10.6158	-10.0887	-9.82989	-9.94818	-10.1341	-10.0423	-9.63712	-9.49112	-9.82487	-11.7655	-10.7241	-10.6039	-10.5343	-11.024	-11.6958	-10.6469	-10.1337	-9.80739	-9.71613	-9.90133	-10.1201	-10.9329	-11.1586	-10.5285	-10.4519	-10.6025	-10.5669	-10.3439	-10.4751	-11.8523	-11.8914	-8.39265	-7.74302	-8.46793	-11.7921
	3.58122	-8.12342		0.793313		-11.3418	-10.5019	-10.2547	-9.96314	-9.82761	-10.6283	-9.67606	-9.16974	-9.06991	-9.59581	-11.5281	-10.5964	-11.1499	-10.0607	-9.68715	-9.66366	-9.52353	-9.49826	-10.3942	-10.7602	-10.4121	-10.3585	-10.573	-10.9165	-11.7726	-10.4223	-10.0292	-9.91658	-9.73985	-9.78306	-10.4323	-11.5977	-10.3198	-9.88098	-10.0286	-10.5984	-10.64	-10.4047	-10.9029	-11.7889	-8.46284	-7.82628	-8.5837	-12.0575
	3.57372	-8.09188		0.796591		-9.92568	-10.6988	-11.0941	-11.2506	-10.4299	-10.1296	-9.98828	-9.70384	-9.91437	-10.8457	-10.4548	-9.72677	-9.80226	-10.5065	-10.5816	-9.8873	-9.86981	-10.0931	-10.2647	-10.0797	-10.3407	-10.9266	-12.1032	-10.7126	-10.153	-9.72992	-9.58914	-9.53698	-9.43691	-9.63418	-10.1838	-11.2844	-10.4354	-9.74442	-9.80171	-10.1905	-10.1357	-10.3522	-12.9927	-13.5441	-8.41709	-7.8053	-8.57206	-11.6741
	3.5662	-8.06033		0.799869		-9.4713	-10.1749	-10.17	-9.51539	-9.95502	-10.6344	-10.2215	-9.69598	-10.2036	-10.4957	-10.0703	-10.6567	-10.0996	-9.61851	-9.96316	-10.1343	-10.1474	-10.1526	-10.6367	-10.5631	-11.3587	-10.6513	-9.89511	-10.5064	-11.0965	-10.6553	-10.0701	-10.005	-9.95274	-10.1685	-11.223	-11.2237	-10.5268	-9.8631	-9.84377	-10.1973	-10.1361	-10.5869	-11.4314	-11.6909	-8.33056	-7.73287	-8.52756	-11.5957
	3.55867	-8.02878		0.803147		-13.241	-10.0075	-9.37589	-9.24198	-9.36634	-9.53843	-9.54823	-9.48788	-9.95797	-9.70457	-9.1933	-9.61546	-10.1668	-9.82401	-10.1152	-10.0659	-10.0133	-10.7035	-10.9258	-10.0599	-10.1642	-11.2643	-11.3012	-12.2719	-10.6129	-10.2179	-10.0014	-9.9756	-10.2606	-10.6176	-11.207	-11.0848	-10.5283	-9.9507	-9.84783	-10.3663	-10.3307	-10.3608	-11.827	-12.2178	-8.3552	-7.79162	-8.59742	-12.4607
	3.55112	-7.99724		0.806425		-9.66099	-9.65998	-10.0091	-12.0363	-10.3106	-9.83828	-9.51311	-9.41277	-9.28308	-9.14775	-9.62722	-10.1258	-9.66856	-9.4872	-9.50474	-9.73144	-9.64232	-9.81104	-10.0318	-9.78414	-9.60237	-10.012	-11.2834	-12.786	-12.7345	-10.1887	-9.60573	-9.67266	-9.88814	-9.99556	-10.4322	-11.2846	-11.5261	-10.3795	-10.1299	-10.4432	-10.3511	-10.4864	-12.3671	-13.0103	-8.44474	-7.90321	-8.74819	-11.5646
	3.54355	-7.96569		0.809703		-9.95923	-9.83331	-9.55169	-9.8496	-10.7297	-11.2845	-9.74436	-9.85102	-9.52846	-9.37967	-9.86037	-10.7038	-9.58524	-9.3405	-9.75266	-10.223	-10.0217	-10.0278	-9.87811	-9.74636	-10.1059	-10.7346	-10.8797	-11.6128	-10.1432	-9.63148	-9.36499	-9.21541	-9.40401	-9.75755	-10.3112	-11.4288	-10.6126	-10.0098	-9.9484	-10.2583	-10.264	-10.4175	-11.8776	-11.8909	-8.40396	-7.86642	-8.71062	-11.3707
	3.53596	-7.93414		0.812981		-10.3301	-9.8573	-9.60272	-10.0337	-9.63359	-9.79211	-9.43588	-9.58207	-9.65021	-9.74367	-10.9282	-11.2823	-10.6079	-10.281	-10.0054	-9.91765	-9.36079	-9.17376	-9.62504	-9.92521	-10.0828	-10.6828	-10.6027	-10.208	-9.65314	-9.47829	-9.49347	-9.54102	-9.64638	-9.93977	-10.8298	-11.9038	-10.3867	-9.82423	-9.85434	-10.1751	-10.0832	-10.3398	-11.5368	-12.4706	-8.34196	-7.81221	-8.649	-12.146
	3.52836	-7.90259		0.81626		-9.31561	-9.95968	-9.67178	-9.00964	-9.4669	-10.3821	-9.87786	-10.1025	-10.1539	-10.4014	-10.5397	-10.4762	-10.8444	-10.1189	-10.1575	-9.85516	-10.0443	-10.3195	-10.0871	-10.1846	-10.003	-10.2988	-13.2911	-10.5552	-10.1084	-10.2851	-10.3064	-9.92876	-9.74044	-10.051	-11.0491	-10.7396	-10.6867	-10.0442	-10.0519	-10.6036	-10.3574	-10.4679	-11.813	-12.2416	-8.42367	-7.93182	-8.81172	-11.3064
	3.52074	-7.87105		0.819538		-10.7185	-9.69783	-9.57969	-9.63555	-10.3534	-11.6768	-10.0837	-9.72882	-9.37191	-9.24652	-10.0201	-10.1694	-10.0119	-10.4464	-9.4951	-9.31703	-9.82103	-11.1296	-10.4734	-10.3422	-10.2394	-10.0021	-11.3972	-10.1322	-9.65197	-9.59837	-9.67195	-9.55053	-9.70542	-10.1151	-11.2379	-12.8719	-11.2618	-10.2987	-10.0441	-10.2121	-10.1636	-10.1887	-11.0829	-11.624	-8.53408	-8.06444	-8.96188	-11.3596
	3.5131	-7.8395		0.822816		-9.40589	-9.54469	-10.9404	-12.5114	-10.1725	-9.99839	-10.0714	-9.40047	-9.30769	-10.5483	-10.6149	-9.99876	-10.2369	-11.4051	-11.0401	-10.0805	-9.99465	-10.6479	-11.0356	-10.3512	-10.6566	-11.3496	-11.7037	-10.8436	-10.4275	-10.138	-9.71976	-9.60046	-9.67886	-9.86102	-10.3929	-11.8294	-11.4045	-10.7617	-10.3657	-10.2045	-10.0688	-10.0169	-10.77	-11.5067	-8.42404	-7.94211	-8.8661	-11.3149
	3.50544	-7.80795		0.826094		-9.43889	-9.94784	-11.9668	-10.7589	-9.93382	-10.0529	-10.3741	-12.084	-10.3492	-10.1228	-10.3016	-14.3692	-10.2657	-10.1393	-10.0125	-9.14486	-9.27779	-10.0358	-10.0603	-10.3509	-10.8014	-9.98234	-9.74107	-10.4195	-10.9334	-11.4327	-10.2034	-9.65144	-9.72478	-10.1332	-10.2252	-10.2126	-10.2253	-10.1024	-10.1531	-10.5241	-10.2974	-10.1061	-11.3723	-12.9291	-8.44021	-7.96067	-8.86234	-11.514
	3.49776	-7.7764		0.829372		-9.80193	-9.52507	-9.85266	-9.34012	-9.52389	-9.68235	-11.1182	-10.5161	-9.62734	-9.54969	-10.0832	-10.4534	-9.93709	-9.84471	-10.0957	-9.84244	-9.41119	-9.54435	-10.2108	-12.2708	-11.1894	-10.9416	-11.271	-11.4309	-10.6967	-10.7808	-10.0002	-9.71168	-9.81757	-10.0283	-10.3735	-10.997	-10.8731	-10.1921	-10.0504	-10.6509	-10.3203	-10.0398	-11.1711	-12.6108	-8.62303	-8.18051	-9.13743	-11.3897
	3.49007	-7.74486		0.83265		-10.1332	-9.90667	-10.7478	-9.86831	-9.35316	-9.91195	-10.4215	-9.60169	-9.62089	-9.86031	-9.36744	-9.36068	-9.80505	-10.6193	-10.0091	-10.0196	-9.97526	-9.88579	-10.0671	-10.0214	-10.0428	-10.176	-10.3	-10.3484	-9.95106	-10.3064	-10.4598	-9.60992	-9.55751	-9.74358	-10.1924	-10.4984	-10.3897	-10.2803	-10.4584	-10.4101	-10.1937	-10.3766	-11.4268	-12.3361	-8.60981	-8.17861	-9.12748	-11.3509
	3.48235	-7.71331		0.835929		-9.82906	-10.7273	-10.2405	-12.0844	-10.4124	-11.0354	-10.4922	-9.85659	-9.52671	-9.54223	-9.86647	-10.4215	-12.4073	-10.2521	-9.42951	-9.1072	-9.38921	-9.67299	-9.962	-10.0841	-10.0039	-11.7583	-10.0543	-9.75171	-9.87079	-10.3878	-10.0075	-9.33354	-9.38778	-9.71118	-10.0146	-10.6666	-11.3089	-10.8355	-10.3486	-10.1806	-10.0487	-10.224	-11.3618	-12.0034	-8.52052	-8.07987	-9.0529	-11.0587
	3.47462	-7.68176		0.839207		-9.75529	-10.4497	-10.5408	-10.0978	-9.3996	-9.44606	-11.2227	-9.9919	-9.71423	-10.2347	-10.6955	-10.0878	-10.091	-9.6017	-9.67129	-9.76868	-9.56524	-9.71107	-10.1463	-10.0824	-9.73163	-10.1863	-11.7631	-10.9728	-10.7877	-10.1498	-9.54907	-9.24589	-9.44064	-10.156	-10.7032	-10.9232	-11.1854	-10.6451	-10.5104	-11.1028	-10.6809	-10.4013	-11.833	-12.2305	-8.64265	-8.24816	-9.2414	-11.5197
	3.46687	-7.65022		0.842485		-10.3592	-10.3303	-10.8169	-9.86821	-9.7984	-9.7437	-9.56678	-9.87133	-9.86365	-9.60281	-9.5646	-9.5851	-9.79815	-10.4657	-10.2921	-11.0219	-10.1377	-10.7283	-10.9378	-12.6153	-10.3559	-10.3806	-11.4806	-10.7846	-10.5488	-10.2408	-9.84167	-9.64811	-9.80972	-10.1733	-10.7298	-11.7656	-11.2072	-10.339	-10.0373	-10.0321	-10.2001	-10.461	-10.9624	-11.6874	-8.79988	-8.43599	-9.46901	-11.0813
	3.45909	-7.61867		0.845763		-10.8873	-9.93806	-9.98118	-9.85007	-10.1149	-11.7753	-11.2716	-10.5932	-9.94227	-9.52489	-9.37547	-9.72112	-10.1679	-10.2262	-9.66654	-9.68572	-11.1882	-10.3947	-9.83634	-10.2777	-9.9075	-9.99353	-10.7743	-10.1607	-10.2272	-10.0042	-9.70618	-9.55119	-9.74687	-10.3605	-10.8022	-10.798	-10.5529	-10.4584	-10.3944	-10.6535	-10.6242	-10.4259	-10.8951	-12.56	-8.60049	-8.22226	-9.22307	-11.3935
	3.4513	-7.58712		0.849041		-9.87493	-10.0407	-10.3107	-9.92932	-10.3677	-9.85202	-9.67916	-9.58835	-9.40211	-9.78948	-10.449	-10.4487	-10.4359	-10.5908	-9.8657	-9.50718	-9.74399	-9.64494	-9.82717	-11.9361	-10.44	-10.3927	-13.2899	-10.2555	-10.1252	-9.87645	-9.56667	-9.52589	-9.79865	-10.5612	-11.1653	-10.8809	-10.5237	-9.95904	-9.95251	-10.5352	-10.4836	-10.3105	-11.802	-11.4431	-8.63508	-8.27576	-9.32138	-11.3188
	3.44349	-7.55557		0.852319		-10.4246	-10.438	-10.1168	-9.57033	-10.0041	-10.0377	-10.0527	-11.5568	-10.9426	-11.2972	-9.94939	-9.67326	-9.90939	-10.1493	-10.0642	-9.56308	-9.50395	-10.1306	-10.1398	-9.78728	-9.85622	-9.6518	-10.1598	-11.4825	-10.5392	-10.2666	-10.2668	-10.1285	-10.1449	-10.2895	-10.5913	-11.0006	-10.9954	-10.1493	-9.85993	-10.2232	-10.55	-10.7968	-11.1102	-11.3246	-8.99736	-8.64474	-9.6852	-11.18
	3.43566	-7.52403		0.855597		-9.73345	-9.41144	-9.98414	-10.0301	-9.88337	-10.8353	-10.7526	-10.5743	-9.9204	-9.7137	-10.1407	-10.0794	-9.83491	-10.2538	-12.4246	-9.91649	-9.48705	-9.70586	-10.3877	-10.2904	-10.0274	-9.99865	-10.7976	-10.3274	-9.74309	-10.0725	-10.2636	-9.79072	-9.78202	-9.93469	-10.0536	-10.6118	-10.728	-9.99161	-9.93769	-10.2371	-10.2899	-10.5868	-10.7271	-11.552	-8.79556	-8.45704	-9.52697	-11.1267
	3.42781	-7.49248		0.858876		-10.1252	-10.1545	-9.5714	-9.63413	-9.96266	-10.913	-9.5542	-9.25027	-9.47139	-9.76705	-9.91062	-10.0614	-10.4771	-10.1085	-9.46172	-9.38588	-9.41848	-9.75086	-9.99064	-9.49235	-9.25176	-9.70381	-11.1011	-10.5851	-10.1826	-9.94738	-10.0099	-9.88995	-9.94266	-10.233	-10.6326	-11.0258	-10.705	-10.1891	-9.92894	-10.3979	-10.4084	-10.3621	-11.0555	-11.5735	-8.65532	-8.34611	-9.42501	-11.2112
	3.41993	-7.46093		0.862154		-9.94372	-9.61828	-9.79458	-9.85309	-10.2974	-10.4019	-9.87966	-9.37537	-9.23762	-9.61562	-10.2787	-10.1009	-10.2242	-10.4711	-10.4527	-10.0694	-9.71418	-9.47767	-9.59411	-10.0677	-9.72856	-9.60318	-10.3599	-11.4045	-10.4117	-10.0354	-9.76355	-9.80745	-9.8121	-10.0706	-11.3581	-11.5465	-10.9177	-10.457	-9.96297	-10.4	-10.6325	-10.5324	-11.6386	-11.2262	-9.06003	-8.79979	-9.86901	-11.5037
	3.41204	-7.42938		0.865432		-9.76709	-11.3789	-9.49944	-9.53492	-9.91611	-9.65592	-9.86591	-10.2736	-9.60639	-10.2944	-10.3174	-9.83718	-10.1008	-11.6498	-10.6084	-9.88841	-9.5358	-9.73998	-10.0843	-10.3861	-10.5857	-10.7063	-11.0349	-10.8058	-10.8392	-10.8494	-10.0761	-9.78259	-9.72206	-9.87322	-10.7881	-11.0027	-10.602	-10.0732	-9.86002	-10.2043	-10.6262	-10.8362	-10.7823	-11.3095	-8.95662	-8.69263	-9.8094	-11.3334
	3.40413	-7.39784		0.86871		-9.72574	-9.9249	-10.4694	-10.217	-10.5615	-10.9743	-10.421	-10.0531	-9.76441	-9.97131	-9.4617	-9.25393	-9.79085	-12.0216	-10.7532	-10.0156	-9.73783	-10.205	-11.2087	-10.1165	-9.74475	-10.0279	-10.2748	-10.104	-9.85128	-9.81445	-9.6805	-9.53772	-9.53113	-9.99291	-11.2615	-10.6763	-10.0505	-9.92651	-10.1059	-10.4983	-10.1735	-10.044	-10.2452	-11.3752	-8.66134	-8.38656	-9.4989	-11.1218
	3.39619	-7.36629		0.871988		-9.78727	-9.7791	-9.34897	-9.35453	-9.58867	-10.5229	-10.0314	-9.39953	-9.45047	-9.74	-10.6619	-10.821	-9.85571	-9.67334	-9.84684	-9.81043	-9.52032	-9.78277	-10.0797	-10.1531	-10.4811	-10.7379	-10.4383	-10.4703	-9.71154	-9.48632	-9.55213	-9.73476	-9.94334	-10.5777	-11.0969	-12.6373	-11.3758	-10.2627	-10.0722	-10.713	-10.4058	-10.2947	-11.0189	-11.5311	-9.078	-8.81465	-9.94707	-11.1848
	3.38823	-7.33474		0.875266		-9.54027	-9.63714	-9.76	-10.2879	-9.88181	-10.4023	-9.84245	-10.5504	-9.67905	-10.2486	-12.2345	-10.8703	-10.4439	-10.0399	-9.69506	-9.54655	-9.68557	-9.82993	-9.68045	-9.75184	-10.0089	-10.2454	-12.3583	-11.2917	-10.6763	-10.552	-10.9202	-10.0485	-9.83937	-10.1548	-9.9636	-10.2196	-11.3503	-11.0209	-10.2439	-10.321	-10.9029	-11.0378	-10.6598	-11.1782	-9.27268	-9.06327	-10.1855	-11.4249
	3.38025	-7.3032		0.878545		-10.2233	-9.64056	-9.44062	-9.77989	-10.2968	-10.6743	-10.9427	-9.67784	-10.3515	-10.0464	-10.2243	-10.192	-11.7228	-10.9583	-10.6337	-9.68334	-9.59388	-10.0317	-10.5641	-9.96618	-9.71478	-10.117	-10.8842	-11.1178	-10.4268	-10.2551	-9.82012	-9.36867	-9.46865	-10.0178	-10.6099	-10.9481	-11.0204	-10.713	-10.3813	-10.1191	-10.185	-10.3966	-10.5038	-11.2163	-8.62838	-8.40611	-9.60973	-11.0275
	3.37225	-7.27165		0.881823		-10.0996	-10.1131	-9.96179	-9.87647	-9.84304	-9.71559	-9.86667	-9.53687	-9.64004	-10.6256	-10.3588	-10.5482	-10.8282	-10.4625	-11.1346	-10.1815	-9.73549	-10.2751	-9.99933	-10.1294	-10.1955	-10.0027	-10.3623	-11.7933	-10.4605	-9.94223	-9.42929	-9.34645	-9.62731	-10.197	-11.213	-11.3983	-11.4572	-10.3652	-9.93107	-10.3314	-10.2159	-10.2339	-11.3017	-10.9938	-8.86617	-8.61987	-9.68403	-11.5051
	3.36423	-7.2401		0.885101		-9.46957	-10.1617	-10.4767	-9.88321	-10.1226	-10.4282	-9.96837	-9.61852	-9.43064	-10.0833	-9.71523	-9.37188	-9.45992	-9.45285	-9.96652	-11.2664	-10.655	-10.4877	-11.325	-10.1297	-10.0498	-10.5645	-10.6751	-11.3652	-10.3422	-10.9267	-11.447	-10.2696	-10.0605	-10.5268	-12.0711	-11.4182	-12.0695	-11.5977	-10.4174	-10.1992	-10.8457	-12.0144	-10.7798	-11.3225	-9.7969	-9.74335	-10.9559	-11.2897
	3.35618	-7.20855		0.888379		-9.66519	-10.4152	-10.7799	-9.96802	-9.82142	-11.8137	-9.75694	-9.27439	-9.67554	-9.67261	-9.45044	-9.88297	-10.2485	-10.9234	-11.9129	-10.6803	-10.1574	-11.8353	-10.4782	-11.1471	-10.3392	-10.3118	-10.7172	-10.9874	-10.1453	-9.82153	-9.31288	-9.17512	-9.42484	-9.74843	-9.92305	-10.5437	-10.4956	-10.3069	-10.2739	-10.4872	-10.1572	-10.106	-10.2266	-11.1104	-8.65616	-8.49339	-9.79127	-10.9599
	3.34811	-7.17701		0.891657		-10.5409	-10.0683	-9.75364	-9.77162	-10.5057	-10.1351	-9.87535	-9.8345	-10.2833	-10.0363	-9.4731	-10.0517	-10.8348	-10.193	-10.4239	-9.86674	-9.40362	-9.65304	-10.126	-10.1544	-10.2271	-10.1197	-10.1492	-10.6336	-10.2899	-9.97587	-9.3805	-9.18856	-9.44977	-9.99119	-11.3357	-10.7603	-10.3475	-10.2577	-10.0746	-10.486	-10.1201	-10.1846	-11.0831	-10.4609	-8.59977	-8.45685	-9.67712	-11.1768
	3.34002	-7.14546		0.894935		-10.5045	-11.1159	-9.35989	-9.04445	-9.58388	-9.34685	-9.55538	-10.5469	-9.7243	-9.7184	-9.63176	-9.87109	-9.87894	-9.68511	-9.8189	-10.5277	-10.5985	-10.407	-10.2465	-10.0627	-11.7227	-10.2376	-10.0472	-10.7125	-11.4387	-11.3614	-11.5462	-11.039	-10.4042	-10.3934	-11.213	-10.6505	-10.897	-11.6324	-10.5426	-10.5267	-10.9449	-11.1498	-10.6144	-10.6217	-9.90496	-9.91624	-10.852	-11.2725
	3.3319	-7.11391		0.898213		-10.4334	-10.8688	-13.1446	-10.5388	-10.5369	-10.9058	-10.7764	-10.554	-9.99813	-9.01241	-9.27709	-11.5202	-10.5187	-10.8255	-9.60247	-9.57337	-9.6353	-9.74435	-9.76383	-9.78806	-9.73656	-10.1632	-10.1237	-10.1713	-10.5567	-10.0508	-9.7068	-9.5889	-9.75993	-9.9814	-10.3817	-11.0179	-10.3529	-10.5729	-10.262	-10.2324	-9.94553	-9.82871	-10.1246	-10.8525	-8.69715	-8.58501	-10.0098	-10.9625
	3.32376	-7.08236		0.901492		-9.42003	-10.7529	-9.78492	-9.74663	-9.67022	-10.3817	-9.76008	-9.25601	-9.39503	-9.93109	-9.67181	-9.95675	-10.9682	-11.0268	-10.1555	-10.3807	-9.25505	-9.0082	-9.45363	-9.71203	-9.76431	-9.56707	-9.55818	-10.4284	-10.2171	-9.3888	-9.16573	-9.1356	-9.35163	-10.2345	-12.8986	-11.3131	-10.5207	-10.0003	-9.802	-10.2316	-9.93493	-9.91462	-10.5321	-10.0917	-8.37002	-8.27231	-9.56148	-11.1625
	3.3156	-7.05082		0.90477		-9.20133	-9.6915	-9.60413	-9.22723	-9.57943	-11.7213	-9.98403	-9.97889	-11.5376	-10.6701	-9.96146	-9.7641	-9.94732	-10.6229	-11.6863	-10.9143	-9.77871	-10.0207	-10.8726	-11.2328	-10.0321	-9.86972	-9.99877	-10.3383	-10.7903	-10.0038	-9.87789	-10.1045	-10.5462	-10.6969	-10.2428	-10.67	-11.6604	-10.1866	-10.0427	-10.9673	-11.334	-11.8266	-11.1861	-10.5736	-9.46922	-9.39347	-10.5779	-11.0392
	3.30741	-7.01927		0.908048		-9.74912	-10.0633	-9.75072	-10.4128	-9.9989	-11.0894	-10.4645	-11.3102	-10.8753	-9.75912	-10.8982	-10.3137	-11.6407	-10.2756	-10.2238	-10.6664	-11.5608	-10.4685	-10.3399	-11.1099	-10.6573	-10.3041	-10.528	-10.6735	-10.0463	-9.74265	-9.64692	-9.33277	-9.3876	-9.69387	-10.0394	-10.2594	-10.2642	-10.5473	-10.5491	-10.3535	-10.3741	-10.3323	-10.2271	-10.6872	-8.63873	-8.57717	-10.063	-11.3861
	3.2992	-6.98772		0.911326		-9.88456	-10.0154	-10.5265	-9.6535	-9.5435	-9.9228	-10.3056	-9.33702	-9.36518	-9.77525	-10.7793	-11.1133	-10.7363	-9.6849	-9.90703	-10.991	-10.1814	-9.41998	-9.76691	-10.7228	-9.55185	-9.28984	-10.0675	-10.8603	-9.98872	-9.57196	-9.22246	-8.95511	-9.02684	-9.65498	-10.8575	-10.5458	-10.5724	-10.2038	-9.87817	-10.2763	-10.1993	-9.97816	-10.0951	-10.0304	-8.15748	-8.12617	-9.61262	-10.8869
	3.29096	-6.95618		0.914604		-10.0267	-10.4036	-10.8914	-9.75997	-9.8008	-9.60022	-9.63607	-10.0525	-10.22	-9.52863	-9.77993	-10.4612	-10.5554	-11.2922	-9.7529	-9.83064	-9.98669	-9.57244	-10.0743	-11.5944	-10.031	-10.0087	-10.5874	-11.4389	-10.413	-10.148	-10.2045	-9.99225	-10.1257	-10.9578	-10.7775	-10.7325	-10.4046	-10.0578	-9.93188	-10.6591	-11.421	-11.8936	-11.2834	-10.2184	-8.98971	-9.00795	-10.3955	-11.1979
	3.2827	-6.92463		0.917882		-9.62426	-9.47898	-9.94412	-10.5009	-10.2533	-9.64712	-9.38564	-9.31522	-9.42324	-9.61527	-10.2258	-10.3496	-10.5711	-11.0867	-10.4415	-10.7872	-10.3763	-10.0611	-10.7411	-10.1805	-9.4515	-9.96445	-10.6294	-10.6271	-10.7352	-9.94421	-9.51583	-9.43732	-9.5557	-9.75035	-10.12	-10.9256	-10.0267	-10.4668	-10.8455	-10.5975	-10.0532	-10.3271	-10.3359	-10.3527	-8.51971	-8.51699	-10.1184	-11.1542
	3.27442	-6.89308		0.92116		-9.4727	-9.71276	-10.1521	-10.3014	-9.4688	-9.37435	-9.52416	-9.18837	-9.06538	-9.28991	-9.65221	-10.7319	-10.4121	-9.88302	-10.1101	-11.3788	-10.0262	-9.60949	-9.91321	-10.3328	-10.0708	-9.44369	-9.6478	-9.92794	-10.0623	-9.60771	-9.29618	-9.22697	-9.12525	-9.5528	-11.0046	-10.7279	-10.1312	-9.79895	-9.44733	-9.76522	-9.78549	-9.94794	-10.2019	-9.49657	-7.95023	-7.99156	-9.60867	-10.9476
	3.2661	-6.86153		0.924439		-11.0728	-9.80286	-10.0541	-11.0987	-10.1145	-10.5302	-10.4783	-10.5485	-10.367	-9.98214	-9.95939	-10.288	-10.9399	-10.3741	-9.90503	-9.84676	-10.0836	-9.59582	-9.62561	-10.3819	-9.82699	-9.28959	-9.7135	-10.7256	-10.547	-9.84754	-9.50657	-10.144	-10.4098	-11.332	-10.7538	-11.9401	-11.4002	-10.2473	-9.84679	-10.5209	-12.2489	-11.3764	-12.3653	-9.98216	-8.72866	-8.8135	-10.2775	-11.4576
	3.25776	-6.82999		0.927717		-9.769	-9.80842	-9.84645	-10.1168	-9.90341	-10.5384	-9.80108	-9.50931	-10.4045	-10.2068	-10.0811	-10.5238	-10.7574	-10.9438	-10.4679	-13.2793	-10.2798	-10.1888	-12.3748	-10.4494	-10.4207	-10.5751	-10.2982	-10.341	-10.607	-9.85364	-9.22384	-9.1743	-9.44128	-9.73527	-10.2114	-13.7299	-10.3215	-10.4793	-10.7102	-10.4364	-9.62314	-9.72559	-9.86921	-10.1925	-8.38896	-8.46353	-10.3539	-11.0693
	3.2494	-6.79844		0.930995		-9.8728	-9.52826	-9.79955	-9.97214	-10.9138	-11.6744	-10.1116	-10.2989	-10.5912	-9.75537	-9.87424	-10.9623	-10.1854	-9.53673	-9.86693	-10.6907	-9.43288	-9.42478	-9.68713	-9.55165	-9.2303	-9.42885	-10.266	-10.3942	-10.1182	-9.59369	-9.05624	-8.90432	-9.07634	-9.63673	-11.2723	-12.4679	-10.157	-9.50104	-9.35141	-9.85976	-9.81814	-9.89436	-10.0078	-9.21778	-7.78677	-7.88582	-9.59317	-11.1233
	3.24101	-6.76689		0.934273		-9.37321	-9.72855	-9.69233	-10.4986	-10.4494	-10.2683	-9.70288	-9.25149	-10.1689	-10.239	-10.0063	-14.2767	-10.7607	-10.947	-9.58122	-9.45526	-10.282	-10.0442	-9.88755	-10.6588	-11.1491	-10.2573	-9.93085	-10.4868	-10.4824	-10.1891	-10.0492	-9.79805	-9.59095	-10.4746	-10.699	-11.6116	-10.4491	-10.0772	-9.90479	-10.6525	-10.7352	-11.2536	-11.6049	-9.76084	-8.62946	-8.77026	-10.2485	-11.5903
	3.23259	-6.73534		0.937551		-10.0096	-10.2823	-10.7352	-11.3115	-10.8558	-10.8576	-10.06	-9.61328	-9.34564	-9.39894	-9.42741	-9.79804	-11.6192	-10.1272	-10.1006	-9.87452	-9.92404	-10.0217	-10.3051	-9.96283	-9.59773	-9.72105	-11.1241	-10.8211	-10.3835	-9.57143	-9.15166	-9.2156	-9.73178	-10.3197	-10.74	-10.4772	-9.82575	-9.76956	-9.87609	-9.90774	-9.65589	-9.99322	-10.3148	-9.55466	-8.16686	-8.32056	-10.2833	-11.6457
	3.22414	-6.7038		0.940829		-10.6351	-10.0165	-9.92439	-9.82877	-9.81339	-9.69495	-10.5521	-9.46853	-9.69925	-10.7879	-10.2727	-10.2409	-10.6353	-9.74847	-9.72883	-11.3863	-9.60215	-9.18757	-9.58434	-10.2609	-9.78714	-9.68956	-10.2118	-10.5279	-10.4278	-9.63811	-9.084	-8.94212	-9.15588	-9.95693	-13.4957	-10.2114	-9.48093	-9.19276	-9.17986	-9.84218	-9.82796	-9.92665	-10.1938	-8.91424	-7.67073	-7.84752	-9.71813	-11.1992
	3.21567	-6.67225		0.944108		-9.96435	-9.6364	-11.6478	-10.0904	-10.1906	-10.4345	-10.6169	-9.7824	-11.1837	-9.92348	-10.3086	-10.3887	-9.84251	-9.86734	-11.7526	-10.1168	-10.8346	-10.1675	-9.92585	-9.88445	-10.211	-9.71307	-9.65244	-9.79215	-10.4515	-11.6123	-11.3373	-10.8392	-10.2297	-10.7375	-10.3317	-10.4048	-10.6318	-10.514	-10.2636	-12.0573	-10.3083	-10.5468	-12.9623	-9.76381	-8.67784	-8.86829	-10.5519	-11.7391
	3.20717	-6.6407		0.947386		-9.97625	-10.3488	-9.36425	-9.12226	-9.38176	-9.7662	-9.03019	-8.93675	-9.35702	-9.76692	-9.9858	-10.2031	-9.78467	-10.1577	-10.9795	-10.2777	-10.3548	-10.6668	-10.3707	-9.72212	-9.48101	-9.66831	-9.73102	-9.99947	-10.2534	-9.65431	-9.14963	-9.02018	-9.57646	-10.347	-11.1185	-10.8041	-9.99503	-9.72601	-9.85461	-10.2436	-9.95188	-9.96082	-10.0307	-9.20418	-7.93118	-8.1497	-10.2252	-12.3472
	3.19864	-6.60916		0.950664		-10.9957	-11.3795	-9.70358	-9.37964	-9.87451	-10.5444	-9.43211	-9.22825	-9.21961	-9.78579	-10.0816	-9.5137	-10.0485	-11.2778	-12.3927	-10.5243	-9.34934	-9.06278	-9.51223	-10.4474	-10.084	-9.8458	-10.7747	-10.0923	-10.3047	-9.57468	-9.06943	-8.95317	-9.21371	-9.9543	-11.2386	-10.4952	-9.78417	-9.33301	-9.24317	-10.0035	-10.0443	-10.0959	-9.94883	-8.8525	-7.62572	-7.85477	-9.83984	-11.6329
	3.19008	-6.57761		0.953942		-10.0699	-9.84992	-10.2662	-11.493	-10.3305	-10.249	-10.6729	-10.4791	-10.0726	-9.63595	-9.93784	-10.4524	-10.0389	-10.9528	-9.83866	-9.3935	-10.3894	-10.0295	-9.97421	-13.5886	-10.097	-10.2309	-9.73364	-9.94244	-10.1741	-10.287	-10.2316	-10.1847	-9.9236	-11.8141	-9.88796	-10.377	-10.3597	-9.80112	-9.94756	-11.4837	-10.6864	-10.518	-10.7414	-10.6601	-8.82517	-9.01668	-11.0309	-11.6707
	3.18149	-6.54606		0.95722		-10.0132	-10.1461	-9.93775	-11.0168	-9.96708	-9.20204	-9.41793	-10.1354	-9.36385	-9.48806	-9.39287	-9.54999	-10.4829	-10.0584	-9.9471	-10.2724	-9.86404	-9.90935	-10.5817	-11.4878	-10.6846	-10.108	-9.64832	-9.62524	-9.84329	-9.51549	-9.24969	-9.06693	-9.44052	-9.87652	-10.1757	-10.7796	-10.6354	-10.1141	-9.89843	-10.0742	-10.025	-9.94246	-9.83845	-8.98507	-7.75866	-8.02796	-10.1899	-13.059
	3.17288	-6.51451		0.960498		-10.4642	-10.1981	-9.54873	-9.58636	-9.46315	-10.2766	-9.3906	-9.25122	-9.86575	-10.65	-10.1824	-11.3281	-11.3541	-10.3231	-9.57472	-9.78876	-10.3441	-9.27556	-9.62752	-11.0423	-10.5365	-10.0366	-10.6559	-9.92531	-9.64853	-9.68571	-9.50027	-9.22176	-9.4307	-10.1928	-10.8347	-10.6492	-9.97238	-9.53899	-9.41564	-10.0747	-10.6262	-10.2644	-10.0286	-8.7817	-7.61589	-7.88459	-9.83992	-11.7737
	3.16423	-6.48297		0.963776		-10.2089	-10.4571	-10.7239	-10.2413	-10.0921	-9.98455	-10.7749	-11.0201	-11.0712	-10.9517	-10.97	-9.93146	-11.0414	-10.6397	-10.0677	-9.74519	-10.1466	-10.6782	-11.1153	-11.5369	-10.3925	-10.1023	-10.2458	-10.3166	-10.1957	-10.4856	-10.7959	-11.0025	-10.6223	-11.5261	-10.1415	-10.0937	-10.667	-9.99654	-10.3233	-10.5074	-11.2226	-10.738	-11.0298	-10.0302	-8.61449	-8.89729	-11.3696	-11.6485
	3.15556	-6.45142		0.967055		-10.001	-9.75697	-9.20388	-9.37741	-11.0211	-9.6938	-9.40937	-9.47035	-9.75331	-10.7894	-9.94375	-10.6416	-11.8219	-11.3732	-9.80347	-9.70009	-9.93654	-10.4374	-10.8167	-10.2959	-9.73058	-9.75301	-10.3343	-9.90109	-10.2183	-10.2994	-9.39317	-9.1511	-9.40463	-10.0797	-10.4581	-10.2292	-12.0063	-10.0199	-10.0205	-10.4111	-10.5614	-10.5714	-10.1179	-8.71577	-7.61506	-7.94421	-10.2056	-11.8424
	3.14685	-6.41987		0.970333		-11.4779	-10.8229	-11.2025	-11.3136	-10.3321	-10.0954	-9.22676	-9.08162	-9.67837	-10.4058	-10.6221	-10.7447	-10.5313	-10.6787	-10.817	-11.308	-11.7696	-9.88419	-9.882	-10.7178	-10.4811	-9.83785	-10.2295	-10.2256	-10.1287	-9.75834	-9.48195	-9.18267	-9.1483	-9.77036	-11.0511	-10.6346	-10.0303	-9.63032	-9.46512	-9.87095	-10.341	-10.0778	-9.95105	-8.77724	-7.61238	-7.94798	-10.2474	-13.7715
	3.13812	-6.38832		0.973611		-10.6308	-9.57629	-9.25212	-10.372	-9.49355	-9.92484	-11.1301	-10.8873	-10.6171	-10.6527	-11.2913	-10.0237	-9.81924	-10.6245	-11.0651	-9.82781	-9.52602	-10.4149	-10.7448	-9.87409	-11.515	-9.94451	-9.82052	-10.0741	-10.1976	-10.3312	-10.8699	-12.8882	-10.445	-10.6603	-10.5124	-10.4815	-11.3353	-10.5084	-10.3173	-10.2195	-11.5636	-10.9287	-11.5286	-9.44158	-8.39347	-8.75945	-11.2646	-11.5269
	3.12935	-6.35678		0.976889		-12.0002	-10.8138	-9.92476	-12.5111	-10.1622	-10.5685	-11.0648	-10.6083	-9.51065	-9.45972	-9.78539	-9.96522	-10.4468	-10.8781	-10.8947	-10.4678	-9.75762	-9.61869	-9.98635	-11.2999	-10.5232	-10.2321	-10.6108	-10.2322	-10.5364	-9.97995	-9.53897	-9.38945	-9.70338	-10.2609	-10.2434	-10.499	-10.5529	-10.4708	-10.0039	-10.2843	-10.7157	-11.0159	-10.0382	-8.64551	-7.53847	-7.92248	-10.4524	-12.4204
	3.12055	-6.32523		0.980167		-10.3417	-10.2908	-9.67223	-9.97232	-9.90284	-10.0591	-10.7027	-9.65389	-9.36279	-9.52371	-10.2697	-10.7074	-9.85451	-10.4995	-11.4973	-10.6463	-11.7835	-9.69631	-9.90086	-10.3471	-11.5129	-10.3317	-11.5884	-10.138	-10.008	-9.98528	-9.79226	-9.40005	-9.27757	-9.67044	-10.799	-11.5685	-10.6474	-10.3847	-9.9818	-10.0683	-10.6929	-10.4992	-9.95154	-8.71173	-7.58604	-7.98168	-10.505	-12.9774
	3.11172	-6.29368		0.983445		-10.301	-10.5144	-9.86449	-9.26444	-9.35938	-9.86966	-9.58266	-9.91835	-10.9982	-10.524	-11.4408	-10.843	-9.97221	-10.4318	-11.7822	-11.3042	-10.9131	-11.4017	-10.7989	-11.2817	-11.2999	-10.5856	-11.5666	-10.6851	-10.8627	-11.2469	-10.576	-10.5724	-11.4553	-11.2293	-10.7954	-10.3032	-10.4713	-11.8004	-10.9062	-10.6415	-11.1764	-10.6988	-11.6483	-9.2859	-8.29461	-8.74226	-12.5022	-12.3717
	3.10285	-6.26214		0.986723		-9.74115	-10.2607	-9.89631	-9.80229	-9.50338	-10.1953	-10.4583	-9.86514	-9.64887	-11.4341	-10.1421	-10.2929	-10.3819	-11.1434	-11.025	-10.5739	-9.92156	-9.61684	-10.3897	-11.6291	-13.2314	-11.2616	-10.1869	-10.2007	-11.2427	-10.558	-9.88175	-9.43417	-9.16416	-9.52576	-10.2215	-10.7679	-10.9228	-10.8405	-10.5721	-10.6805	-10.4322	-11.0118	-9.99904	-8.43397	-7.40528	-7.85053	-10.618	-12.1038
	3.09396	-6.23059		0.990002		-9.84478	-10.0944	-10.3864	-10.0751	-10.458	-9.9127	-9.97932	-10.0158	-11.0323	-10.3889	-10.1975	-10.2467	-10.0268	-10.5608	-9.85043	-9.49741	-9.57959	-9.5652	-9.75564	-10.2647	-10.5215	-10.2996	-10.2717	-10.2062	-10.083	-9.98572	-9.87483	-9.77429	-9.51884	-9.78014	-10.357	-12.4522	-11.8012	-10.4788	-9.65511	-9.89562	-10.4163	-10.3892	-10.1252	-8.56745	-7.54462	-7.99225	-10.868	-12.0695
	3.08503	-6.19904		0.99328		-9.74186	-9.67691	-11.0482	-10.6718	-9.79472	-9.71158	-9.95752	-11.2053	-11.4719	-10.6623	-10.1332	-9.65509	-10.1978	-10.8374	-11.2484	-11.0699	-10.5373	-10.6703	-10.7782	-10.5482	-11.6207	-10.4451	-10.1834	-11.4424	-10.7018	-10.4865	-11.4448	-11.7367	-11.6224	-10.8365	-10.5604	-11.6002	-10.5525	-10.2737	-10.3175	-11.161	-11.5511	-11.5881	-11.1009	-9.0264	-8.0758	-8.59744	-11.9212	-12.937
	3.07607	-6.16749		0.996558		-10.3988	-10.3305	-9.60983	-9.77162	-9.33547	-9.86584	-10.1808	-9.44291	-9.75281	-10.3673	-9.87929	-9.90707	-10.3979	-12.4444	-10.5851	-10.5417	-10.202	-10.3694	-11.5649	-11.294	-10.9197	-10.9734	-11.7404	-10.781	-10.8751	-10.0702	-9.37525	-9.41448	-9.38604	-9.59643	-10.4551	-12.1505	-11.6869	-10.7346	-9.89009	-9.9605	-10.2762	-10.4547	-9.84123	-8.17526	-7.2318	-7.73674	-10.8979	-12.4282
	3.06707	-6.13595		0.999836		-9.86931	-9.89923	-9.62072	-10.4941	-9.95186	-10.0061	-9.80808	-9.22377	-9.65103	-11.6207	-10.7513	-11.8805	-10.6712	-10.0479	-11.4165	-10.6856	-10.1064	-9.89783	-10.6277	-10.9415	-10.5169	-10.2348	-9.92955	-10.3538	-10.6887	-10.3195	-9.70636	-9.55583	-9.59695	-10.0939	-10.6555	-10.6425	-10.5952	-10.2456	-9.8749	-10.252	-10.5859	-10.0553	-10.6985	-8.68459	-7.71372	-8.20486	-11.189	-12.3275
	3.05804	-6.1044		1.00311		-9.98358	-9.96092	-10.3956	-9.95663	-10.3559	-10.6841	-10.195	-10.9681	-10.3567	-11.228	-12.2039	-10.2347	-9.65644	-9.72264	-10.9189	-10.5772	-10.5555	-10.145	-9.83598	-10.1337	-11.0773	-10.7105	-10.2458	-11.4566	-11.1276	-10.3075	-9.71462	-9.89153	-10.468	-10.6495	-10.39	-11.2023	-10.9085	-10.5876	-10.7642	-11.0998	-11.0906	-11.1988	-10.5956	-8.55413	-7.67344	-8.23595	-11.6952	-11.7964
	3.04898	-6.07285		1.00639		-9.2854	-9.86314	-9.90093	-9.51689	-9.58971	-10.5626	-9.28222	-8.93675	-9.53317	-10.9426	-10.5934	-10.5162	-11.299	-9.88053	-9.7036	-10.0185	-9.93674	-9.45482	-9.34825	-9.98971	-10.7755	-9.89414	-10.3767	-10.6339	-10.7587	-10.2339	-9.5887	-9.41534	-9.41939	-9.68771	-10.4593	-11.2253	-10.2435	-10.2239	-10.009	-10.2499	-10.2613	-10.2993	-9.81313	-8.04123	-7.14813	-7.69909	-11.0232	-12.8754
	3.03988	-6.0413		1.00967		-10.9625	-10.5443	-9.65149	-9.6546	-9.58935	-10.1658	-9.86721	-9.22368	-9.70557	-10.6856	-9.95593	-9.58315	-10.6608	-12.5202	-10.3958	-10.2174	-10.9878	-10.3084	-10.1164	-11.1428	-10.8529	-9.60131	-9.50664	-10.1086	-9.87785	-10.0723	-10.9177	-10.8775	-10.1148	-10.1965	-11.1673	-10.4988	-11.1614	-10.3274	-9.82658	-10.411	-11.3128	-10.3069	-11.3719	-8.96211	-8.03732	-8.60364	-11.8474	-13.2018
	3.03074	-6.00976		1.01295		-10.832	-10.3204	-9.82956	-9.59875	-10.0298	-9.93486	-9.46033	-9.56512	-9.68361	-10.3764	-9.54251	-9.71294	-11.8876	-10.3468	-12.039	-10.5394	-9.6602	-9.45768	-10.3499	-11.2933	-9.99142	-10.1897	-10.2922	-11.6244	-13.3358	-10.9634	-9.78353	-9.54316	-10.3712	-11.4606	-11.5801	-11.9881	-12.1593	-11.0534	-11.1409	-10.6572	-10.3617	-10.9569	-10.4095	-8.12155	-7.33373	-7.94171	-11.5895	-12.2696
	3.02157	-5.97821		1.01623		-10.035	-10.6937	-10.5679	-9.84319	-9.37549	-10.6716	-9.16451	-8.83276	-9.35712	-12.8465	-10.1197	-9.74438	-10.6218	-10.0492	-9.91927	-9.78588	-9.63049	-9.7689	-10.1731	-10.8125	-11.0522	-10.4122	-10.9155	-10.887	-10.7162	-10.1418	-9.85619	-9.52498	-9.51946	-10.324	-11.3138	-10.9675	-10.1361	-10.2653	-9.95539	-10.1155	-10.2026	-9.9065	-10.4735	-8.03122	-7.20853	-7.81878	-11.3029	-11.6661
	3.01236	-5.94666		1.0195		-10.4452	-10.6955	-9.79639	-9.60944	-10.3263	-10.3178	-10.295	-12.3569	-9.76288	-9.3272	-9.62129	-10.9957	-11.0961	-10.9588	-9.89966	-10.0555	-10.8546	-10.6794	-12.9198	-11.0692	-10.0694	-9.71926	-9.52143	-10.3846	-10.7826	-10.6496	-10.5947	-10.6137	-10.059	-10.7947	-10.7513	-10.4464	-10.8093	-10.5619	-10.0705	-10.0799	-10.7537	-10.9701	-11.5384	-8.86252	-8.0539	-8.72358	-12.6606	-12.1993
	3.00312	-5.91512		1.02278		-9.38257	-10.5892	-9.79488	-9.90404	-9.74264	-10.0204	-9.23112	-9.23479	-9.53488	-9.96729	-10.2819	-9.80003	-10.2414	-10.8755	-10.9318	-10.7349	-9.90603	-9.36354	-9.63823	-10.4954	-10.8812	-10.1209	-10.0166	-9.95936	-9.59214	-9.72027	-10.1943	-10.1311	-10.2284	-10.072	-9.72931	-9.95024	-10.9801	-13.5848	-11.2377	-10.6799	-10.4065	-10.5639	-10.63	-7.92548	-7.1708	-7.82289	-11.3154	-12.7884
	2.99384	-5.88357		1.02606		-10.5881	-11.7172	-11.4176	-9.57293	-9.06952	-9.55428	-9.83144	-9.48551	-9.84242	-10.3162	-13.7595	-10.8253	-10.773	-9.99293	-9.72876	-9.90676	-10.9897	-9.78446	-9.8329	-11.1412	-10.7715	-10.1142	-10.6885	-12.0569	-10.3479	-9.82597	-10.0988	-9.81754	-9.89784	-10.4283	-10.5575	-10.5596	-10.3739	-10.3404	-10.1836	-10.0998	-10.462	-10.343	-11.3042	-8.08089	-7.31095	-7.96745	-11.3726	-12.0814
	2.98452	-5.85202		1.02934		-10.0809	-10.03	-10.8122	-10.9169	-11.0813	-10.2312	-9.78153	-10.0853	-9.74521	-10.2847	-10.207	-10.4497	-10.1215	-11.766	-10.587	-10.1013	-10.02	-12.5381	-11.5523	-10.422	-10.7579	-10.0306	-9.79096	-10.4618	-11.8614	-11.1759	-11.5928	-10.2922	-9.84392	-10.1179	-10.1686	-10.4645	-11.2149	-10.7546	-10.2971	-10.2167	-10.4893	-10.8644	-11.9929	-8.46275	-7.75537	-8.46295	-12.1549	-12.5211
	2.97516	-5.82047		1.03262		-11.403	-10.2766	-10.7769	-9.93685	-9.39224	-9.59191	-11.1038	-9.54621	-9.45303	-9.50028	-9.53253	-10.1002	-11.6916	-10.133	-9.87407	-9.77777	-9.67051	-9.59182	-9.88703	-10.8641	-10.3046	-10.5461	-11.1347	-11.4709	-10.8801	-10.976	-10.228	-9.55983	-9.91698	-11.2587	-10.7379	-10.85	-12.2605	-11.7192	-11.2857	-10.2198	-9.98994	-10.1935	-11.1725	-7.75177	-7.08287	-7.81316	-11.1644	-12.4235
	2.96576	-5.78893		1.0359		-10.9166	-10.0898	-10.5205	-10.0124	-9.26649	-9.39609	-10.1977	-9.18628	-9.82717	-10.712	-10.061	-9.99279	-10.0684	-9.39894	-9.44746	-9.83684	-10.638	-10.0777	-10.484	-10.8319	-10.2838	-13.0581	-11.4983	-10.2211	-9.82102	-10.5689	-9.87241	-9.40352	-9.32494	-10.0023	-11.5568	-10.9887	-10.6647	-10.6531	-10.1075	-9.95604	-10.167	-10.285	-11.3999	-8.13526	-7.43189	-8.14284	-11.4021	-11.8178
	2.95633	-5.75738		1.03917		-9.9107	-10.5571	-9.72449	-10.0319	-11.1766	-9.71066	-9.38133	-9.62101	-9.90011	-10.1165	-10.2337	-10.0423	-9.96387	-9.7697	-9.87103	-9.84609	-9.73976	-10.3895	-9.89912	-10.1317	-10.3593	-10.4731	-10.0436	-10.9238	-10.6336	-10.9135	-11.0405	-10.2876	-10.1505	-10.3595	-10.3461	-10.9491	-12.0167	-12.039	-11.3683	-11.0964	-10.5395	-10.5126	-11.3417	-8.08855	-7.47267	-8.23449	-11.906	-12.1227
	2.94685	-5.72583		1.04245		-10.1514	-9.99933	-10.3466	-9.06761	-8.82423	-9.38093	-10.7941	-9.63097	-9.66267	-9.76971	-9.89045	-10.2876	-11.0494	-10.3699	-9.63057	-9.85635	-9.81489	-9.44316	-10.4623	-10.8957	-11.3599	-10.7662	-11.0774	-12.1392	-12.1867	-10.1664	-9.52324	-9.32084	-9.59424	-10.1639	-10.6838	-11.3685	-10.4191	-10.4159	-10.4433	-10.0165	-9.88778	-10.2329	-10.7049	-7.56357	-6.95	-7.72086	-10.8734	-12.0608
	2.93734	-5.69428		1.04573		-10.2999	-9.86235	-9.53596	-10.1314	-9.57018	-9.58309	-11.5924	-9.88611	-10.3481	-12.5251	-10.2763	-9.75438	-9.94102	-10.3936	-9.87218	-9.68305	-9.5404	-10.0521	-11.7864	-10.7486	-10.216	-9.77839	-9.88948	-10.1713	-10.2684	-10.4454	-10.5088	-9.86633	-9.69753	-10.4504	-10.8677	-10.2222	-10.256	-10.0671	-9.83249	-9.91324	-10.2402	-10.4811	-12.6544	-8.48669	-7.83898	-8.61827	-11.6771	-11.9659
	2.92778	-5.66274		1.04901		-10.056	-10.0633	-10.2531	-9.94846	-10.2025	-10.2314	-10.6242	-10.9799	-10.4797	-10.0586	-9.89691	-9.83046	-10.0027	-10.0632	-10.5116	-10.1547	-9.82871	-10.1519	-9.89067	-10.5957	-9.95278	-10.1538	-11.3573	-10.4962	-10.8283	-11.1649	-9.88286	-9.70661	-10.062	-10.5111	-10.4185	-10.2619	-10.3689	-10.6324	-10.6795	-10.5308	-10.08	-10.4585	-10.8536	-7.6298	-7.07523	-7.89626	-10.7048	-13.3495
	2.91819	-5.63119		1.05229		-10.1129	-9.59662	-9.2421	-9.71197	-11.1867	-10.3569	-9.79209	-9.32637	-9.3682	-10.0902	-9.82464	-9.32856	-9.95562	-10.5766	-11.0949	-10.8643	-10.2329	-9.83185	-10.1175	-10.1012	-9.64748	-9.99823	-10.1115	-11.1107	-10.125	-10.1715	-9.37185	-9.1442	-9.46288	-9.7399	-10.346	-10.6524	-9.99801	-10.0713	-10.0274	-9.96624	-9.96181	-10.0676	-10.5865	-7.64826	-7.08063	-7.90276	-10.875	-12.3554
	2.90855	-5.59964		1.05556		-9.5794	-9.53708	-9.15403	-10.6625	-11.6632	-11.1021	-10.2033	-9.54041	-9.81899	-10.4394	-10.8776	-10.9322	-10.9991	-10.5922	-11.9186	-10.344	-10.0521	-10.6489	-10.9057	-10.5967	-10.5193	-10.5499	-10.3288	-10.556	-12.0998	-11.4171	-11.0455	-11.6211	-11.7493	-11.2709	-10.7028	-10.338	-12.0407	-11.5352	-10.5734	-11.2417	-10.7743	-11.3014	-11.8501	-8.3232	-7.84884	-8.73168	-11.5818	-12.5266
	2.89887	-5.5681		1.05884		-9.99961	-11.1439	-10.066	-10.2397	-10.5195	-10.8711	-9.40952	-9.10698	-9.31561	-9.676	-9.56251	-9.8674	-14.2422	-10.0488	-10.1515	-10.304	-9.82677	-9.68428	-10.7664	-10.1423	-9.93157	-10.5834	-11.7012	-10.4122	-10.1495	-10.0031	-9.61549	-9.44627	-9.40361	-9.64321	-10.1679	-11.6016	-11.5528	-10.8924	-10.7317	-10.1391	-9.71102	-9.85114	-10.3958	-7.43105	-6.9179	-7.79283	-10.53	-12.1976
	2.88914	-5.53655		1.06212		-10.2061	-10.016	-9.91434	-9.89877	-9.44925	-9.55393	-12.1781	-9.48767	-9.15596	-10.3008	-9.95132	-10.8914	-10.9299	-11.4357	-11.3785	-10.0057	-11.0873	-10.281	-11.198	-10.7738	-10.7318	-10.8535	-9.91554	-10.8535	-10.2477	-10.2114	-10.233	-10.0255	-9.66025	-9.86	-11.1413	-11.9269	-11.2083	-10.3307	-10.0239	-10.2468	-10.3309	-10.149	-11.3317	-8.13078	-7.6187	-8.51084	-11.4722	-11.6463
	2.87938	-5.505		1.0654		-10.0197	-10.0108	-10.4083	-10.1544	-10.4736	-9.37143	-9.166	-9.51738	-10.4303	-10.218	-10.1366	-10.9973	-10.4094	-11.8248	-10.8868	-9.96136	-10.0228	-10.4298	-10.9866	-10.1457	-9.58043	-9.43954	-9.72848	-10.0218	-11.1602	-10.5248	-9.85769	-9.52601	-9.76262	-10.2088	-10.1287	-10.7057	-11.3413	-12.0894	-11.5723	-10.2999	-9.61339	-10.019	-10.615	-7.69283	-7.23371	-8.16321	-10.6076	-12.639
	2.86957	-5.47345		1.06868		-9.75148	-9.93253	-9.51691	-9.47798	-11.127	-9.96334	-10.0731	-9.74701	-9.58471	-10.7323	-9.86674	-10.5212	-10.3223	-10.4299	-10.4285	-10.459	-9.85263	-9.44722	-10.0363	-10.3654	-10.3009	-10.3675	-10.6092	-10.3596	-10.4035	-10.0188	-9.42316	-9.29538	-9.47991	-9.99963	-10.9459	-11.1995	-11.33	-10.3083	-9.97511	-9.74903	-9.53786	-9.79762	-10.304	-7.52804	-7.07338	-8.01331	-10.5051	-11.6015
	2.85971	-5.44191		1.07196		-10.4426	-10.7291	-10.6022	-10.1285	-9.81816	-10.3133	-10.0818	-9.51244	-9.86535	-10.9514	-10.5551	-10.5333	-10.6214	-10.1028	-10.1887	-10.4044	-10.1594	-10.6482	-10.8448	-10.4766	-10.1375	-10.1838	-10.1454	-11.8877	-11.2345	-10.5073	-10.5918	-10.6732	-10.0683	-10.3408	-10.5868	-10.5851	-10.9639	-10.1222	-9.93136	-10.9482	-11.2103	-11.0093	-11.0516	-8.26478	-7.8671	-8.83368	-11.2356	-12.0405
	2.84981	-5.41036		1.07523		-11.0024	-9.71628	-9.46778	-10.703	-11.3452	-9.97502	-9.73775	-9.41166	-9.60014	-10.2324	-10.5317	-11.4188	-10.4423	-10.0791	-10.3883	-9.49489	-9.22151	-9.34837	-9.96982	-10.5759	-10.0404	-10.3112	-11.1445	-11.1626	-10.8396	-12.1204	-10.115	-9.57728	-9.8986	-10.5307	-10.5006	-10.7018	-11.7608	-10.8361	-10.6872	-9.84957	-9.47168	-9.89379	-10.4054	-7.48307	-7.08846	-8.11394	-10.3555	-12.0013
	2.83987	-5.37881		1.07851		-9.32786	-10.1652	-9.86963	-9.43005	-9.42918	-10.5733	-9.51344	-9.30229	-9.81041	-11.5656	-10.1239	-9.86175	-10.4572	-10.0262	-10.0241	-10.3164	-10.2333	-9.67467	-10.0015	-11.2806	-11.1956	-10.2416	-10.5272	-10.7451	-10.1174	-10.1018	-9.6095	-9.34837	-9.40303	-9.61816	-10.188	-10.6109	-10.3787	-10.3512	-10.1008	-10.0083	-9.92947	-9.95027	-10.4123	-7.73729	-7.33191	-8.3349	-11.0844	-11.6912
	2.82988	-5.34726		1.08179		-9.73595	-10.9807	-9.88274	-9.54593	-9.37402	-9.75067	-10.3318	-10.4362	-10.0171	-9.92592	-10.4214	-10.1882	-9.58729	-11.0068	-9.97224	-11.2072	-10.8602	-10.3021	-10.8141	-11.7972	-12.6109	-11.2752	-11.7816	-10.2373	-9.8152	-10.4573	-12.3411	-10.8372	-10.8301	-10.7523	-10.1557	-10.6988	-11.7648	-10.4772	-10.3312	-11.0486	-10.4811	-10.8017	-11.1866	-7.93991	-7.60369	-8.67577	-11.0658	-11.8485
	2.81984	-5.31572		1.08507		-10.2654	-11.0798	-10.5686	-9.84607	-9.64276	-9.90848	-9.69683	-9.85272	-9.83726	-9.9691	-10.2591	-11.092	-11.0373	-10.054	-9.67972	-9.7759	-9.53682	-9.29621	-9.56675	-9.68534	-10.021	-10.1918	-10.2157	-11.2157	-10.1776	-9.71494	-9.60523	-9.64679	-9.57199	-9.69213	-10.3041	-10.8866	-11.2954	-10.6999	-10.4785	-9.92009	-9.64442	-9.96476	-9.83416	-7.35497	-7.01148	-8.08377	-10.4133	-11.5605
	2.80975	-5.28417		1.08835		-9.60354	-9.68109	-10.4511	-9.97534	-9.99289	-10.1977	-9.9918	-9.48931	-9.13086	-9.44164	-10.9113	-10.0182	-9.85638	-10.0384	-11.011	-10.4042	-9.68178	-10.1935	-10.3736	-10.5644	-10.4591	-10.023	-10.8417	-10.3503	-9.74663	-9.52986	-9.66176	-9.94206	-10.0831	-10.5814	-13.4628	-10.9315	-10.7357	-10.307	-9.88125	-9.88941	-10.2518	-10.297	-11.7356	-8.20167	-7.85345	-8.90565	-11.706	-11.8594
	2.79962	-5.25262		1.09162		-9.41265	-9.35735	-10.3352	-9.98601	-9.80756	-10.1148	-10.2789	-9.75434	-9.33963	-9.63924	-10.8729	-10.1538	-10.0902	-10.3826	-11.0378	-10.7331	-9.92828	-9.77151	-9.68299	-9.81665	-9.87554	-9.78992	-9.96567	-10.4088	-11.5532	-11.1791	-9.98638	-9.38395	-9.4738	-9.95339	-10.1181	-10.1225	-10.5547	-11.176	-10.8396	-10.2152	-9.73214	-10.2419	-9.92077	-7.44371	-7.15376	-8.31879	-10.3313	-11.6382
	2.78944	-5.22108		1.0949		-9.67321	-10.5211	-10.7033	-10.6374	-10.0197	-10.0904	-10.883	-9.76865	-9.69018	-11.0518	-10.3857	-9.85026	-10.444	-10.014	-9.61905	-10.0717	-9.80601	-9.34458	-9.55204	-10.4554	-10.9866	-10.0203	-10.3671	-10.4864	-9.88788	-9.75092	-9.38001	-9.35737	-9.65483	-9.91277	-10.3685	-12.3915	-10.7009	-10.2542	-9.96464	-9.68964	-9.7305	-9.83409	-10.2242	-7.49356	-7.19658	-8.33331	-10.7218	-11.6516
	2.77921	-5.18953		1.09818		-10.8623	-11.4236	-10.7816	-9.95398	-9.43355	-9.52701	-9.64422	-9.52576	-9.63487	-9.52878	-10.011	-10.5877	-9.97942	-10.0341	-11.8021	-11.1598	-10.9431	-10.5261	-11.8552	-10.3163	-9.9461	-10.204	-10.5169	-10.9812	-11.9394	-11.0549	-11.3194	-10.7075	-10.3496	-11.0133	-11.0348	-10.4261	-10.8508	-11.1128	-10.3623	-11.3851	-10.8433	-10.9208	-10.5927	-7.99436	-7.7582	-9.01511	-10.5987	-11.6408
	2.76893	-5.15798		1.10146		-9.98831	-9.55308	-9.91807	-10.7642	-10.572	-10.9038	-9.45307	-9.40041	-10.2664	-10.6131	-10.458	-10.4334	-10.5792	-10.0989	-10.07	-10.2248	-9.92342	-9.81998	-9.57947	-9.88596	-11.2824	-11.2939	-10.3458	-10.9356	-11.0884	-10.3157	-9.71509	-9.30248	-9.2476	-9.56076	-10.5877	-11.0674	-10.5188	-10.5721	-10.6925	-9.91601	-9.66646	-9.75849	-9.89318	-7.24966	-6.9954	-8.2089	-10.3229	-11.382
	2.7586	-5.12643		1.10474		-10.2736	-11.257	-10.899	-11.2031	-10.0913	-9.9363	-11.1386	-9.79365	-9.83486	-9.82993	-10.7294	-10.802	-10.166	-10.0232	-10.1323	-10.2668	-10.3728	-10.9222	-11.5239	-10.5743	-10.2714	-10.2163	-11.1908	-10.5872	-10.3326	-10.2416	-10.28	-10.0859	-10.1048	-10.4045	-11.7814	-10.5497	-11.2288	-10.8489	-10.1169	-10.1135	-10.672	-10.8488	-10.6691	-8.07445	-7.82824	-9.02284	-11.5502	-11.6394
	2.74823	-5.09489		1.10802		-10.1482	-10.4297	-9.69181	-9.63591	-9.6408	-9.88995	-9.51883	-9.13955	-9.31579	-9.03786	-9.1582	-9.48083	-9.89039	-9.83062	-10.2886	-10.8645	-10.3368	-10.4572	-9.80403	-9.73697	-9.95256	-10.0288	-10.0153	-10.284	-10.4565	-10.6229	-10.6568	-9.88174	-9.64685	-9.63868	-9.78241	-10.477	-10.884	-11.3975	-12.1755	-10.0888	-9.80906	-9.89103	-10.0191	-7.41558	-7.20557	-8.52857	-10.3205	-11.5317
	2.7378	-5.06334		1.11129		-9.5883	-9.79073	-9.62813	-10.6849	-9.84092	-9.19025	-9.46791	-11.1435	-10.8903	-10.1698	-11.4658	-10.6474	-10.0051	-10.0068	-11.1568	-10.2346	-10.0421	-10.1237	-9.75874	-10.0639	-11.7149	-11.3003	-10.5497	-11.0365	-10.2727	-9.83866	-9.56295	-9.49783	-9.58196	-9.95874	-10.9576	-10.1165	-9.98102	-9.96225	-9.90112	-9.73825	-9.8086	-9.84095	-9.96888	-7.40287	-7.1917	-8.47808	-10.5665	-11.4317
	2.72731	-5.03179		1.11457		-9.98107	-9.48777	-9.58566	-9.72669	-9.50413	-9.39976	-9.51378	-9.90561	-10.2366	-9.84976	-10.0302	-11.8381	-10.7311	-10.6866	-10.1447	-10.5419	-10.4485	-10.1134	-9.70508	-9.67055	-10.1941	-11.6301	-11.3176	-10.7927	-11.1453	-11.5561	-10.1972	-9.87622	-9.91545	-10.1751	-10.0797	-10.1995	-11.3838	-11.4179	-10.8731	-12.567	-10.8028	-10.6333	-10.3549	-7.95862	-7.80454	-9.22667	-10.7805	-12.006
	2.71678	-5.00024		1.11785		-9.60175	-9.56752	-9.39787	-9.75788	-9.84834	-10.5976	-9.21771	-9.06738	-9.17276	-9.13698	-9.27093	-9.93524	-9.84248	-10.0218	-10.4628	-9.51018	-9.68882	-10.4394	-9.67911	-9.27273	-9.74961	-10.8373	-10.2148	-10.4	-10.2453	-10.1021	-10.0681	-9.62132	-9.63683	-9.81475	-9.84592	-10.694	-10.7472	-10.6999	-10.1728	-9.72078	-9.64492	-9.70905	-9.56802	-7.18134	-7.00872	-8.36607	-10.4118	-11.4644
	2.70619	-4.9687		1.12113		-9.91044	-9.94989	-10.1622	-9.91822	-9.85774	-10.0737	-9.38583	-9.55449	-10.5303	-9.69571	-9.5432	-10.2177	-10.4436	-10.4193	-13.3837	-11.8313	-10.9139	-10.3988	-11.4637	-10.2782	-9.709	-9.96469	-10.7609	-10.1387	-9.69118	-9.80221	-9.91596	-10.0007	-10.1334	-10.0292	-10.3838	-10.379	-10.2621	-9.9887	-9.81043	-10.0545	-10.511	-10.2507	-10.3188	-7.81179	-7.65461	-8.96809	-11.1864	-11.6263
	2.69555	-4.93715		1.12441		-9.48333	-11.5537	-10.0555	-9.72638	-11.1908	-9.77222	-9.62932	-9.98465	-9.60973	-9.33601	-9.97205	-11.9301	-10.5426	-10.5105	-10.1055	-11.9105	-10.0156	-9.86889	-9.86197	-9.54821	-9.74169	-10.8121	-10.2648	-10.0539	-10.54	-11.7331	-10.1503	-9.73128	-9.75275	-9.97967	-10.0096	-10.1113	-11.4977	-11.3424	-11.1297	-11.3786	-10.3025	-9.82272	-9.41516	-7.27911	-7.17011	-8.66654	-10.3408	-11.9601
	2.68485	-4.9056		1.12768		-10.4815	-10.1989	-10.2369	-11.0362	-10.3549	-9.39408	-9.21296	-9.4702	-9.33522	-9.46384	-9.88	-9.71932	-9.67636	-9.54259	-10.0889	-10.7535	-10.1061	-9.36186	-9.25223	-9.70401	-9.91641	-10.228	-10.6541	-11.5983	-10.0292	-9.60426	-9.63898	-9.51147	-9.53864	-9.74484	-10.256	-10.6108	-10.252	-9.88055	-9.73124	-9.51713	-9.62956	-9.46649	-9.44699	-7.21189	-7.09745	-8.5259	-10.7546	-10.8838
	2.6741	-4.87405		1.13096		-9.93609	-9.93456	-10.5807	-12.2601	-10.0323	-10.0346	-11.4577	-10.49	-9.89005	-10.0438	-10.4868	-10.0672	-9.95312	-10.2856	-10.58	-9.86394	-10.5187	-11.1559	-10.3874	-10.0069	-9.85032	-10.0674	-10.9652	-11.7958	-11.417	-11.0434	-10.26	-10.2419	-10.3171	-10.4017	-10.1063	-10.1335	-10.7296	-10.8369	-10.1271	-10.6737	-11.4605	-10.583	-9.79639	-7.86573	-7.81242	-9.5232	-10.6551	-11.4159
	2.66329	-4.84251		1.13424		-10.9277	-9.98367	-9.89474	-9.86423	-9.84081	-9.60832	-10.563	-9.6676	-9.05227	-9.09377	-10.2226	-10.5532	-10.2124	-10.507	-11.0495	-9.77123	-9.38206	-9.71439	-10.4306	-10.0187	-10.1124	-10.1247	-10.0283	-10.5181	-10.827	-10.2119	-9.53874	-9.33738	-9.33625	-9.33914	-9.68384	-11.1924	-10.4622	-10.145	-10.2639	-9.73397	-9.90326	-9.34291	-9.17374	-6.99898	-6.91852	-8.44936	-10.3658	-11.1543
	2.65243	-4.81096		1.13752		-10.1643	-10.5075	-9.90119	-9.78718	-9.99963	-9.27895	-10.7822	-9.89023	-9.64469	-9.95168	-10.403	-11.6355	-10.7507	-11.2247	-11.4407	-10.1401	-9.75268	-9.83862	-10.7409	-11.0563	-10.1213	-10.1234	-10.8143	-10.2896	-9.97676	-10.5558	-10.4647	-10.3812	-10.4516	-10.3343	-12.0275	-10.3727	-10.1225	-9.93677	-9.88386	-10.162	-12.0572	-10.4325	-10.2966	-8.00282	-7.92165	-9.42987	-11.8607	-11.4613
	2.64151	-4.77941		1.1408		-11.5128	-10.6801	-11.3649	-9.93936	-10.2531	-11.3577	-10.1883	-9.84171	-9.56864	-9.23757	-9.47987	-10.0992	-10.5536	-10.0064	-10.3212	-9.72315	-9.75398	-9.32141	-9.31471	-9.4972	-9.65932	-9.68136	-9.97491	-11.1221	-10.9746	-10.6903	-9.81206	-9.49381	-9.68669	-9.82956	-10.0586	-10.9847	-11.9218	-11.4488	-11.2249	-10.4483	-10.0509	-9.61308	-8.99424	-7.10116	-7.06493	-8.6495	-10.6623	-11.5787
	2.63053	-4.74787		1.14407		-10.0777	-10.3801	-11.0446	-9.60827	-9.01647	-9.28909	-10.2563	-9.58551	-9.26431	-9.27397	-9.46284	-9.71058	-10.3722	-11.474	-10.7533	-9.53857	-9.24111	-9.29961	-9.74365	-10.9382	-9.82876	-10.1579	-10.9357	-11.0758	-9.84745	-9.74609	-9.50221	-9.23258	-9.42409	-9.84809	-10.9314	-11.1641	-10.4433	-10.053	-10.2045	-10.3137	-10.4507	-9.64941	-9.34044	-7.27184	-7.23497	-8.83454	-10.7262	-11.2548
	2.61949	-4.71632		1.14735		-10.1685	-10.1066	-10.474	-9.74239	-10.7462	-10.3243	-11.4068	-10.6457	-9.52552	-9.306	-9.89821	-12.8995	-10.5059	-10.0708	-9.99671	-9.75264	-9.64254	-9.77807	-9.9929	-10.3676	-11.0006	-11.038	-10.3254	-10.1483	-9.90013	-10.0873	-10.7308	-10.6355	-11.2104	-11.2304	-10.3282	-10.6042	-11.787	-11.4931	-10.6041	-12.3011	-10.693	-10.3489	-9.46895	-7.66437	-7.66559	-9.42412	-10.9393	-12.6776
	2.6084	-4.68477		1.15063		-11.029	-10.621	-10.0561	-9.58293	-9.30498	-9.42543	-10.5421	-9.78331	-9.3837	-9.24232	-9.39395	-9.73449	-10.3674	-11.2613	-10.5292	-10.1356	-9.80801	-9.73647	-9.87943	-10.1885	-11.4829	-10.4107	-9.62491	-9.91009	-10.4008	-10.1443	-9.55269	-9.22046	-9.16365	-9.45024	-10.0466	-11.1007	-10.7376	-10.4917	-10.9744	-10.3282	-10.1853	-9.3409	-8.78523	-6.96483	-6.97128	-8.61912	-10.8948	-11.3854
	2.59724	-4.65322		1.15391		-9.96185	-9.66497	-10.1384	-10.0068	-9.17648	-9.24941	-9.97459	-10.7932	-10.2526	-10.4051	-10.0578	-9.95167	-10.9893	-12.0106	-10.7606	-10.1018	-9.97077	-10.0785	-10.8245	-11.0705	-10.293	-9.96605	-10.6404	-11.0843	-10.1438	-10.4517	-10.2179	-9.78366	-9.68056	-10.1382	-11.0937	-10.6446	-11.264	-10.8663	-10.3847	-10.9511	-11.2562	-10.7997	-9.8478	-8.08143	-8.09337	-9.93913	-10.9965	-11.664
	2.58602	-4.62168		1.15719		-9.81048	-10.44	-11.2736	-10.4826	-10.0878	-10.6886	-10.734	-11.2362	-9.4436	-9.33874	-9.58699	-9.74947	-9.72537	-9.72001	-10.254	-10.3405	-9.57811	-9.16626	-9.32833	-10.2881	-10.5216	-9.97121	-10.0508	-10.0246	-10.532	-12.0959	-10.4335	-9.68756	-9.44015	-9.75087	-10.0666	-10.4546	-12.4838	-10.6957	-10.501	-10.5759	-10.5094	-9.46552	-8.65254	-6.99722	-7.05099	-8.81613	-10.6671	-11.9478
	2.57475	-4.59013		1.16047		-11.0385	-10.1808	-10.9586	-9.9195	-9.46805	-10.0004	-12.0737	-10.941	-9.89541	-10.4605	-10.8003	-9.6954	-9.77815	-10.3377	-11.8612	-10.5404	-10.1467	-9.24805	-9.35514	-10.3143	-10.5108	-9.60313	-10.0186	-11.7132	-10.7577	-10.2053	-9.88814	-9.46565	-9.35407	-9.58279	-10.2467	-12.5326	-10.6131	-10.0951	-9.90628	-10.0116	-11.7993	-9.95666	-9.04473	-7.36129	-7.39843	-9.13025	-11.4056	-11.6884
	2.56341	-4.55858		1.16374		-9.53723	-9.29098	-10.4518	-9.70306	-9.69284	-10.6958	-9.6757	-10.0878	-9.36064	-9.50816	-9.98037	-10.3095	-9.68834	-9.57318	-10.1431	-11.0612	-10.3994	-10.9759	-10.6407	-10.5057	-10.8954	-11.7163	-10.8119	-10.3253	-11.839	-10.8875	-10.8919	-10.2435	-9.74879	-10.0477	-10.0838	-9.98659	-10.9913	-12.6889	-11.3339	-11.2721	-10.4302	-9.83039	-8.84836	-7.33619	-7.44674	-9.34521	-10.899	-12.9541
	2.552	-4.52703		1.16702		-9.21174	-9.44693	-10.283	-10.513	-9.62957	-9.70697	-10.0808	-9.85138	-9.78237	-9.95741	-12.0182	-11.0961	-10.177	-10.3906	-10.1105	-9.76605	-9.6409	-9.07796	-9.04977	-9.5634	-10.7432	-10.1927	-9.85406	-10.3251	-10.683	-10.4248	-10.0688	-9.4369	-9.33326	-9.75023	-10.2795	-10.5794	-11.0243	-10.3627	-10.0367	-9.97164	-11.1413	-9.70606	-8.61359	-7.05054	-7.14128	-8.99489	-10.9786	-11.4278
	2.54054	-4.49549		1.1703		-9.43449	-10.3161	-10.3157	-11.2467	-10.1242	-10.7193	-10.5393	-9.78964	-9.54564	-9.36986	-9.364	-10.0227	-9.42244	-9.73758	-10.1053	-10.7514	-11.0688	-10.88	-10.9091	-10.5803	-10.8364	-11.4738	-11.4922	-11.7455	-10.6197	-10.7597	-11.1272	-11.188	-10.7275	-10.3563	-11.1582	-11.3444	-11.4369	-13.4102	-11.0012	-11.6517	-10.9409	-10.5958	-9.43658	-8.06498	-8.24628	-10.4055	-11.9581	-12.6327
	2.52901	-4.46394		1.17358		-10.686	-9.87785	-9.7721	-9.69696	-10.1464	-9.61793	-9.96398	-10.111	-9.54555	-9.52416	-9.69317	-11.0048	-11.1483	-12.6694	-10.5052	-10.12	-9.79896	-9.42871	-9.16189	-9.2941	-10.0429	-11.9464	-11.1015	-10.6516	-11.482	-11.1808	-10.2074	-9.68108	-9.81751	-10.5234	-10.3899	-10.1802	-10.7815	-12.8242	-11.0835	-10.956	-10.9756	-9.72296	-8.46388	-7.02145	-7.16419	-9.06497	-11.3988	-11.8078
	2.51741	-4.43239		1.17686		-9.60426	-10.4561	-9.91165	-9.76531	-10.6718	-10.1695	-10.5887	-11.6773	-11.1934	-11.8594	-11.4579	-10.5445	-10.5654	-10.1736	-9.82797	-10.3482	-10.3724	-10.1904	-10.2497	-10.9628	-11.1757	-10.5706	-11.0116	-11.1234	-11.5987	-11.5975	-10.4829	-10.3209	-10.1095	-10.0044	-10.0756	-10.9369	-11.4056	-12.5929	-11.2117	-10.6153	-10.596	-10.3797	-9.18835	-7.75528	-7.89816	-9.84411	-11.732	-11.552
	2.50575	-4.40085		1.18013		-10.4232	-10.861	-11.0893	-10.4977	-9.86944	-10.2158	-9.85975	-9.47284	-9.6931	-10.2104	-9.88944	-10.2873	-11.082	-10.2822	-10.5466	-10.1624	-10.0163	-10.0974	-10.4047	-12.1043	-11.1081	-12.5441	-11.4073	-10.2972	-10.3694	-11.2937	-10.5525	-9.92774	-10.2492	-11.995	-11.1038	-10.6152	-11.1723	-11.8407	-10.9794	-11.1818	-10.7158	-9.81324	-8.58529	-7.24006	-7.43734	-9.38986	-13.0153	-12.637
	2.49402	-4.3693		1.18341		-9.87457	-9.80828	-10.0231	-9.67337	-10.264	-10.5789	-10.4366	-9.95029	-9.74542	-9.58246	-9.60166	-9.70634	-9.93132	-10.2806	-9.98138	-9.5735	-9.85358	-10.1724	-10.0458	-10.1286	-10.2782	-10.6785	-10.3264	-9.99242	-10.1624	-9.98271	-9.83056	-9.76689	-9.92144	-10.413	-10.5707	-11.4111	-10.9951	-10.8096	-10.5461	-10.3876	-10.8997	-9.92665	-8.52504	-7.17427	-7.35212	-9.30167	-11.6893	-11.8263
	2.48223	-4.33775		1.18669		-9.94562	-9.82939	-10.3282	-10.1345	-9.91477	-9.50781	-9.69186	-10.1389	-11.2408	-9.72618	-9.27533	-9.6165	-9.67322	-9.7416	-10.1696	-9.81892	-9.71034	-10.7253	-10.6549	-10.4834	-10.8335	-10.4336	-9.99713	-10.2049	-9.89794	-9.60914	-9.69305	-9.85002	-10.4532	-12.0128	-11.5481	-11.0252	-12.5108	-11.6444	-11.505	-11.1691	-11.4716	-10.4947	-9.0275	-7.80385	-8.08061	-10.3213	-12.2049	-12.7943
	2.47037	-4.3062		1.18997		-9.74745	-10.3865	-10.2765	-10.0749	-10.2303	-10.8057	-11.7395	-11.0464	-9.96295	-9.8147	-10.9542	-11.9235	-11.9581	-12.5668	-10.4011	-9.53465	-9.52959	-9.51552	-9.76781	-11.1959	-10.5353	-10.5318	-10.5603	-11.4222	-9.97303	-9.96906	-10.4091	-9.36356	-9.19867	-9.74508	-10.4392	-11.0208	-11.2923	-10.527	-10.424	-10.3766	-10.8071	-9.82129	-8.25398	-6.98605	-7.21184	-9.21	-11.7646	-11.8539
	2.45844	-4.27466		1.19325		-9.80352	-9.70314	-9.77378	-10.142	-10.7569	-11.225	-9.93247	-9.39476	-9.53297	-10.7586	-10.2779	-10.5313	-10.3339	-9.73749	-9.89921	-10.0603	-9.78265	-10.8686	-10.7951	-10.4815	-11.1148	-10.2115	-9.84728	-10.6735	-11.2928	-10.2475	-10.1274	-10.1661	-9.93221	-9.92993	-10.8252	-10.8756	-11.1666	-11.7449	-10.9919	-10.7897	-10.9598	-11.8929	-9.39086	-8.47093	-8.89087	-12.0277	-12.2153	-12.3523
	2.44644	-4.24311		1.19653		-10.0586	-10.6386	-9.18754	-8.71076	-8.72717	-9.30087	-9.91046	-9.55749	-9.38285	-9.38788	-9.63605	-10.1377	-10.1334	-9.54465	-9.86834	-10.8267	-9.8001	-9.49057	-9.25851	-9.60747	-10.989	-10.4218	-9.93601	-10.0297	-10.3712	-10.3623	-10.1156	-9.69379	-9.60521	-10.0208	-9.96362	-10.2904	-11.1753	-12.1274	-11.2699	-10.9331	-11.5498	-9.84399	-8.23701	-7.04362	-7.31918	-9.3479	-12.1772	-12.4237
	2.43437	-4.21156		1.1998		-10.2963	-9.84207	-9.58642	-9.44708	-9.5794	-9.6488	-9.94487	-10.312	-9.91568	-9.73464	-9.4395	-9.30374	-9.79634	-10.7924	-11.2747	-9.47162	-9.21658	-9.50061	-9.93701	-10.117	-11.618	-10.95	-10.4793	-10.6015	-11.3602	-10.6619	-10.2108	-9.94114	-9.8101	-10.1194	-10.3828	-10.4861	-10.4797	-10.9324	-10.6231	-10.5974	-10.8423	-10.9005	-8.83182	-7.72936	-8.03149	-10.2714	-11.6838	-11.9079
	2.42223	-4.18001		1.20308		-10.4144	-9.75875	-10.7491	-10.448	-10.8943	-10.6418	-9.77543	-9.622	-10.1848	-10.8559	-10.3058	-9.63767	-10.1648	-10.2952	-10.3389	-10.6327	-10.3524	-10.222	-9.65668	-9.67681	-10.6358	-11.7955	-11.171	-10.8194	-11.0299	-11.0701	-10.9917	-10.3197	-10.3092	-10.7429	-10.3423	-10.634	-11.856	-11.8863	-10.5535	-10.6609	-13.0391	-10.4676	-8.40162	-7.33301	-7.68601	-9.91127	-12.4483	-12.2779
	2.41001	-4.14847		1.20636		-9.54856	-10.1201	-9.80715	-10.16	-9.81877	-9.36038	-9.43755	-9.3992	-9.23951	-9.39351	-9.94293	-10.1037	-10.2704	-11.0063	-10.3468	-9.94184	-9.73181	-9.20902	-9.14792	-9.61746	-10.1134	-10.5591	-9.46002	-9.48954	-10.5041	-10.6578	-9.58717	-9.29272	-9.32341	-9.4277	-9.61411	-10.1722	-12.4842	-10.9826	-11.2391	-10.5835	-10.4978	-10.4636	-8.27483	-7.17522	-7.51745	-9.88203	-11.8762	-12.5602
	2.39773	-4.11692		1.20964		-10.4212	-9.90396	-10.1569	-9.84646	-9.26289	-9.68867	-10.8873	-10.094	-10.0879	-10.6596	-10.5844	-11.2056	-10.3625	-9.67228	-9.91817	-12.4157	-10.8432	-10.2838	-11.196	-10.8363	-10.8303	-11.2101	-11.884	-9.96126	-9.95007	-10.1727	-9.92835	-10.1167	-10.5897	-11.8497	-10.4911	-10.2635	-10.792	-10.976	-10.5962	-10.4783	-10.9327	-11.1685	-8.94914	-7.96714	-8.40119	-10.695	-11.8508	-11.5169
	2.38537	-4.08537		1.21292		-9.34983	-9.52442	-9.43035	-9.55362	-10.1582	-10.769	-12.3571	-11.456	-10.9872	-10.89	-10.2372	-10.4819	-11.7093	-11.2919	-10.2083	-10.0894	-10.2375	-9.60678	-9.57665	-9.73238	-9.85967	-9.46896	-9.42602	-9.84925	-10.7175	-10.6494	-9.65929	-9.46723	-9.47009	-9.43886	-9.52854	-9.97218	-11.5256	-10.9083	-11.3716	-10.1293	-10.0385	-10.1765	-7.98242	-6.94349	-7.32416	-9.58069	-11.7018	-12.2607
	2.37293	-4.05383		1.21619		-9.40632	-9.86859	-10.1478	-9.56632	-9.58518	-10.3693	-11.6288	-10.5592	-9.64195	-9.74845	-10.226	-9.8522	-10.2048	-10.1527	-10.1855	-9.89445	-10.2204	-11.6794	-10.1526	-10.3654	-9.77825	-10.638	-11.5885	-10.306	-10.0809	-10.2693	-10.0936	-9.79207	-10.0376	-10.5442	-11.2864	-11.1003	-10.5052	-10.8317	-11.0366	-10.7162	-11.0292	-11.7076	-9.4377	-8.65135	-9.22221	-11.6904	-12.6001	-11.804
	2.36043	-4.02228		1.21947		-9.84562	-9.97051	-10.1192	-9.49661	-9.39826	-9.38149	-9.65373	-9.73892	-9.49225	-9.87486	-9.5423	-9.39675	-10.444	-10.4028	-9.99576	-10.0927	-10.2966	-10.9814	-10.6165	-10.7605	-11.2493	-9.95866	-9.89123	-11.1017	-11.3434	-10.8632	-10.5846	-9.80856	-9.55904	-9.68051	-9.81044	-9.89339	-10.6032	-11.3259	-11.0288	-10.1516	-10.1478	-10.473	-7.94164	-6.96045	-7.37945	-9.68646	-11.5165	-12.6485
	2.34784	-3.99073		1.22275		-9.4577	-9.56832	-9.69898	-9.61061	-9.74612	-9.86698	-9.93923	-9.97883	-9.60247	-9.97338	-10.3299	-9.93167	-10.0249	-9.828	-9.7476	-9.84658	-11.0546	-9.71255	-9.63091	-10.3283	-10.4881	-10.6823	-10.9924	-10.4078	-10.7471	-10.1457	-10.1954	-9.83588	-9.71351	-9.8675	-10.1485	-10.2638	-10.2897	-10.8535	-11.8753	-10.6557	-10.4497	-12.5367	-8.6612	-7.78222	-8.26854	-10.8877	-12.6029	-12.09
	2.33518	-3.95918		1.22603		-9.99148	-9.06068	-9.19243	-9.66026	-10.5443	-9.74324	-10.3807	-10.2917	-9.6418	-10.0475	-11.2502	-10.5539	-10.405	-11.7039	-10.3814	-10.9878	-11.4264	-10.9303	-10.5378	-10.9852	-10.6932	-10.3926	-10.3298	-10.3107	-12.7548	-10.5803	-10.6816	-10.2167	-9.95018	-10.0016	-10.1104	-10.5234	-10.9292	-10.8434	-11.2643	-10.3917	-10.6481	-11.0295	-8.12133	-7.21541	-7.6909	-10.0495	-11.5987	-12.4859
	2.32244	-3.92764		1.22931		-9.9522	-10.9865	-12.1338	-11.8175	-11.0084	-10.1684	-9.98556	-9.7635	-9.84217	-9.98869	-9.67378	-9.74176	-9.65305	-9.42021	-10.1687	-10.2074	-10.286	-10.2484	-10.0385	-9.72321	-10.0744	-10.1277	-9.80232	-9.85055	-10.6842	-10.2853	-9.67293	-9.58042	-9.45773	-9.55685	-9.67324	-9.81298	-10.5907	-11.0255	-10.387	-9.8075	-9.88231	-11.3218	-8.08675	-7.21995	-7.71906	-10.2145	-12.5205	-11.5724
	2.30963	-3.89609		1.23258		-10.2934	-9.94958	-9.56093	-10.0764	-10.3772	-10.0729	-10.6295	-10.6644	-10.9945	-10.912	-10.1588	-10.641	-10.6666	-9.99462	-9.80571	-9.78353	-10.0471	-10.8148	-10.8956	-10.1358	-10.9332	-11.2668	-10.6567	-10.3448	-10.4625	-10.4972	-9.97183	-10.1231	-10.6932	-11.5612	-10.4444	-10.5928	-12.6992	-11.851	-10.6146	-10.3146	-11.0069	-11.5794	-8.64701	-7.77688	-8.32192	-10.9706	-12.1736	-11.9894
	2.29673	-3.86454		1.23586		-9.97227	-10.5212	-10.0807	-9.54838	-10.4764	-10.506	-10.7008	-11.7069	-10.0161	-9.18383	-9.5064	-10.1799	-10.0435	-9.50936	-9.57639	-9.69916	-9.67137	-9.71431	-9.87625	-10.3482	-10.0978	-9.91266	-9.70287	-9.83298	-10.8859	-11.0835	-10.1467	-9.76227	-9.44241	-9.6198	-9.85106	-9.96856	-10.4344	-10.9233	-10.2142	-9.64001	-9.92038	-11.2233	-7.80868	-6.95996	-7.49469	-10.1922	-11.762	-13.3004
	2.28376	-3.83299		1.23914		-10.4741	-9.62173	-9.6995	-10.6363	-10.3007	-10.4492	-11.4074	-10.0074	-9.68566	-10.2268	-10.4848	-10.6849	-9.92886	-9.76769	-9.81912	-9.92918	-9.75247	-9.3852	-9.692	-9.61068	-9.94829	-10.4908	-10.4764	-10.8346	-10.4183	-10.7739	-10.5608	-10.1897	-10.4359	-10.2173	-10.4596	-11.0313	-11.0715	-11.0509	-11.204	-11.3321	-11.0658	-11.8775	-9.3823	-8.51489	-9.19419	-11.8815	-11.844	-11.5264
	2.27071	-3.80145		1.24242		-9.33744	-10.4715	-9.76276	-9.61648	-10.2799	-10.7753	-9.82389	-9.38135	-9.16294	-9.0827	-9.31245	-9.57364	-9.95231	-12.5079	-9.90673	-10.2564	-10.4061	-10.8503	-11.4977	-11.6516	-10.6958	-9.7832	-9.78516	-10.106	-10.2426	-11.0168	-9.80411	-9.74422	-9.43548	-9.54055	-9.72448	-9.91224	-10.454	-10.8368	-10.0331	-9.59085	-9.88038	-12.0207	-7.7537	-6.93475	-7.5006	-10.2018	-11.5597	-12.0704
	2.25757	-3.7699		1.2457		-9.91796	-9.50438	-9.70976	-9.95852	-9.8133	-9.58528	-9.54591	-9.64858	-9.60742	-9.83182	-10.8018	-11.1908	-10.9665	-10.8517	-10.4167	-10.3259	-10.1362	-9.71934	-9.64777	-11.3693	-10.8455	-11.4589	-11.8232	-10.7302	-10.403	-10.1944	-10.2009	-10.2356	-10.2448	-10.1445	-10.6649	-11.4004	-10.5438	-11.1663	-10.9879	-10.3363	-10.4065	-11.0694	-8.95606	-8.29022	-9.04927	-11.9962	-12.1873	-11.841
	2.24435	-3.73835		1.24898		-9.81254	-10.1688	-10.0241	-9.31006	-9.35379	-9.58463	-10.7383	-10.043	-9.66598	-9.53524	-9.70771	-10.1113	-9.84122	-10.9339	-10.2409	-9.78826	-9.78276	-9.94978	-9.57428	-9.92424	-11.0567	-12.3673	-11.3076	-10.4229	-11.2594	-10.3373	-9.97789	-9.64023	-9.44165	-9.74324	-10.0855	-10.0573	-10.4636	-11.4346	-13.3813	-10.1789	-10.0587	-12.0784	-7.93767	-7.14222	-7.74666	-10.5722	-11.2161	-11.4011
	2.23105	-3.70681		1.25225		-10.2883	-9.805	-11.218	-9.63054	-9.22863	-9.00955	-9.33375	-9.78198	-9.88639	-9.81072	-9.83748	-9.57889	-9.50596	-10.1341	-10.9123	-10.3615	-11.0605	-11.1404	-10.3174	-10.3465	-11.077	-10.5436	-10.3284	-10.6067	-11.0208	-10.5442	-9.88337	-9.71728	-9.76697	-9.71999	-10.1801	-10.79	-10.9396	-10.4876	-9.91711	-9.57637	-9.87111	-10.8718	-8.31283	-7.60041	-8.28309	-11.0747	-11.9593	-12.5767
	2.21767	-3.67526		1.25553		-9.93076	-10.0223	-9.85709	-9.61263	-10.3617	-10.1675	-10.5894	-10.1843	-10.0057	-10.1223	-11.221	-10.6156	-10.5535	-10.6617	-10.181	-10.8098	-10.5271	-10.7161	-11.0274	-10.7214	-10.4105	-10.8927	-10.2367	-9.73352	-10.0401	-10.7138	-10.7297	-9.98256	-9.77184	-9.91418	-10.1758	-10.229	-10.7792	-11.6662	-11.1731	-10.3717	-10.7098	-12.0839	-8.24586	-7.51425	-8.17719	-11.5393	-11.8816	-11.7192
	2.2042	-3.64371		1.25881		-12.0796	-10.8385	-10.6619	-9.73768	-9.74991	-9.92781	-11.2286	-10.498	-10.2126	-9.96655	-9.74618	-9.87136	-10.9787	-11.5101	-10.7061	-9.8735	-10.0157	-9.91737	-9.64359	-10.0932	-10.0263	-9.93105	-10.0591	-10.0128	-10.5116	-10.5412	-10.3377	-10.1769	-9.55987	-9.40694	-9.59249	-9.81782	-10.0966	-10.3757	-10.2397	-9.79028	-9.90722	-10.5923	-7.9059	-7.23444	-7.94205	-10.6338	-11.2911	-12.1164
	2.19064	-3.61216		1.26209		-10.8752	-9.50722	-9.54145	-9.78522	-9.64852	-9.85418	-9.98402	-11.0922	-9.57301	-9.91403	-9.8431	-10.3528	-11.7374	-10.9247	-10.66	-11.7932	-12.3655	-12.19	-10.8088	-10.617	-10.7985	-10.825	-10.3536	-10.1056	-10.7219	-10.6212	-11.5368	-10.9757	-11.1125	-11.3668	-10.432	-10.4635	-10.8609	-11.1617	-10.8936	-10.5187	-10.7622	-11.5189	-8.5622	-7.84907	-8.51804	-12.7716	-11.6788	-11.4559
	2.177	-3.58062		1.26537		-10.1794	-11.6405	-10.0818	-9.69202	-9.68751	-11.0877	-10.3143	-10.8544	-9.68165	-9.463	-9.37417	-9.45138	-10.352	-10.4106	-9.69209	-9.86944	-10.7906	-10.0963	-9.76338	-10.0751	-12.4146	-10.4931	-10.3122	-10.8324	-11.6142	-10.317	-9.99745	-9.71111	-9.28851	-9.17448	-9.3067	-9.74661	-10.2948	-10.8388	-10.7885	-9.95545	-9.92378	-10.5297	-7.82425	-7.16069	-7.88749	-11.0662	-11.891	-11.9232
	2.16327	-3.54907		1.26864		-12.9195	-10.1741	-10.9167	-10.8219	-9.49506	-9.02675	-9.33436	-9.44721	-11.4116	-10.0181	-9.57573	-9.67403	-10.3352	-10.6926	-10.2198	-9.91215	-10.3514	-10.3244	-10.008	-10.8402	-10.6918	-10.3638	-10.8565	-11.0304	-10.4886	-9.96891	-11.0884	-10.6192	-10.9675	-10.4011	-10.9782	-10.9488	-10.4631	-10.8369	-11.6857	-11.2092	-10.8489	-11.0246	-8.6871	-8.0266	-8.77166	-12.1885	-11.2945	-11.1549
	2.14946	-3.51752		1.27192		-9.51171	-9.00967	-9.41045	-10.8916	-10.0329	-9.97751	-9.97831	-10.8805	-9.96162	-9.8726	-9.86833	-9.39322	-9.80615	-10.7212	-10.405	-10.9361	-9.91531	-9.37951	-9.64794	-10.8866	-10.7506	-10.9577	-10.2125	-10.2643	-12.986	-10.6648	-10.0328	-9.678	-9.53745	-9.70669	-10.0609	-10.371	-10.6514	-11.3264	-10.8314	-10.0223	-10.1585	-11.1097	-7.97677	-7.34575	-8.12637	-11.055	-11.8245	-11.8597
	2.13556	-3.48597		1.2752		-10.4859	-10.1251	-11.3217	-10.5475	-11.6445	-10.1149	-12.1827	-10.6512	-11.6335	-11.0318	-10.3939	-9.57026	-9.86498	-10.1255	-9.7458	-9.84871	-10.7615	-10.9644	-9.85531	-9.82276	-10.9313	-10.9372	-10.352	-10.2034	-11.0134	-10.2473	-10.4278	-10.8898	-10.13	-10.0708	-10.771	-12.3366	-11.2874	-12.0473	-11.1726	-10.7928	-10.6456	-10.4146	-8.6675	-8.06245	-8.93052	-10.9183	-11.0828	-11.3679
	2.12156	-3.45443		1.27848		-10.1952	-9.73279	-10.3321	-10.2588	-11.3819	-11.0181	-11.0821	-11.0231	-9.35062	-8.90815	-8.82148	-8.9239	-9.45823	-12.1423	-10.1921	-10.5379	-10.3891	-10.3601	-10.2819	-10.1365	-9.95741	-10.0984	-10.1137	-10.2935	-10.4705	-10.22	-10.1969	-10.8925	-10.7891	-10.7156	-10.4374	-10.3228	-10.498	-10.8679	-10.5625	-10.0813	-10.0231	-10.9179	-8.10856	-7.52383	-8.3178	-12.0194	-12.119	-11.5098
	2.10748	-3.42288		1.28176		-10.1917	-10.6107	-11.1007	-10.3747	-10.1991	-10.2439	-10.6532	-11.9753	-10.2131	-9.89196	-11.0847	-10.1168	-10.0367	-10.4361	-10.7939	-11.1045	-10.517	-9.77342	-9.57263	-9.88193	-11.0695	-10.9822	-10.8545	-11.1371	-10.2966	-10.0177	-10.2198	-9.9759	-9.4313	-9.29092	-9.73721	-11.0881	-11.591	-11.1046	-10.6518	-10.0993	-10.164	-10.5974	-8.45293	-7.88493	-8.75387	-10.8883	-11.4776	-12.0006
	2.09331	-3.39133		1.28504		-9.76964	-10.2968	-9.36521	-9.57329	-10.316	-9.9133	-10.1643	-10.832	-10.2651	-11.9782	-10.5416	-10.1034	-10.1452	-10.7854	-10.8295	-10.4643	-12.2127	-10.3067	-9.82091	-9.60738	-9.35241	-9.25374	-9.57262	-10.507	-12.3859	-10.7504	-10.4158	-10.4598	-10.341	-10.2752	-10.7063	-10.6041	-10.6192	-11.1975	-11.7777	-11.5856	-10.856	-10.7608	-8.01644	-7.46769	-8.29783	-11.0448	-11.1782	-11.257
	2.07904	-3.35979		1.28831		-10.7441	-11.0457	-10.1738	-10.4269	-10.6958	-9.85355	-9.48599	-9.12371	-9.12063	-9.28856	-9.53893	-9.88926	-10.0188	-11.6688	-10.626	-10.241	-10.2252	-9.84885	-10.0148	-10.7624	-9.78084	-9.58661	-9.85966	-10.0757	-10.6338	-11.643	-10.1593	-9.76602	-9.75693	-9.64561	-9.78818	-10.6667	-11.8569	-13.9413	-10.9085	-9.90061	-9.94588	-11.1147	-8.49034	-7.9631	-8.90293	-11.1261	-12.0517	-11.8392
	2.06468	-3.32824		1.29159		-10.4607	-11.0729	-9.74667	-9.51626	-10.138	-11.6504	-9.72963	-9.1132	-9.24636	-9.74389	-9.99807	-10.1013	-9.94722	-10.6377	-10.1822	-10.38	-12.5757	-11.1988	-10.6073	-9.81648	-9.66917	-10.1236	-10.1974	-10.3955	-10.9905	-10.2887	-10.5667	-10.7778	-10.4506	-10.5366	-10.8706	-10.8917	-10.815	-11.2539	-12.1653	-11.7922	-11.0113	-11.3098	-8.0735	-7.5349	-8.43606	-10.7031	-10.9763	-11.0749
	2.05023	-3.29669		1.29487		-11.0367	-10.8098	-9.90979	-10.7511	-10.0009	-9.48005	-9.39794	-9.64955	-9.76478	-10.1001	-10.5546	-10.5963	-9.70313	-10.2613	-11.1139	-11.7648	-10.3424	-10.2932	-10.1104	-9.55853	-9.5187	-9.61553	-9.93645	-10.5073	-10.1504	-9.90717	-10.7274	-9.85393	-9.78755	-9.94154	-10.2415	-11.5235	-11.268	-11.0296	-10.6319	-10.1843	-10.1979	-10.5882	-8.51049	-8.09237	-9.03296	-11.4614	-12.065	-12.0897
	2.03569	-3.26514		1.29815		-9.24019	-10.4252	-9.59501	-9.69245	-10.914	-10.54	-11.0901	-10.6152	-10.0079	-9.92109	-10.3216	-11.8113	-10.4884	-10.0959	-10.4015	-11.7434	-10.6299	-9.76615	-10.084	-11.1484	-11.1793	-12.7077	-11.2818	-10.9535	-11.1923	-10.7959	-11.1391	-11.3914	-10.7921	-10.8158	-10.9965	-11.0649	-11.4267	-11.5175	-11.0065	-10.6398	-10.523	-11.6831	-8.4613	-7.94281	-8.87554	-11.1239	-11.7816	-11.6297
	2.02105	-3.2336		1.30143		-9.29355	-9.67051	-9.70563	-9.45364	-9.66426	-10.2215	-10.1064	-9.47424	-9.62218	-9.74105	-9.92351	-9.93335	-10.1188	-10.2321	-10.8416	-10.9036	-10.7661	-10.5796	-11.3343	-10.7474	-10.2419	-9.87668	-9.8938	-10.2775	-11.3767	-10.8182	-9.89734	-9.79152	-9.75285	-9.7322	-10.001	-11.1862	-10.9796	-11.0836	-10.646	-10.2421	-9.88136	-10.3608	-8.14189	-7.69918	-8.65607	-10.9471	-11.4808	-11.8265
	2.00631	-3.20205		1.3047		-10.4158	-10.3057	-9.96551	-9.68336	-10.8504	-9.88239	-10.1541	-9.77596	-9.32051	-9.60109	-10.7115	-11.2085	-11.0392	-12.457	-11.6569	-10.8708	-11.0633	-10.7781	-10.3899	-10.616	-10.1005	-10.9569	-11.7054	-11.3801	-11.1292	-11.1102	-11.0258	-10.5462	-10.777	-10.7804	-11.5571	-12.0855	-12.1643	-12.6982	-11.4779	-10.6583	-10.7174	-12.1864	-9.08367	-8.65857	-9.60124	-14.3186	-13.1479	-12.3023
	1.99148	-3.1705		1.30798		-9.97543	-12.1711	-9.50968	-9.83916	-10.6152	-9.7525	-10.4821	-10.4389	-9.83471	-9.85065	-9.46055	-9.1068	-9.43737	-10.0755	-9.5718	-9.56614	-9.54281	-9.30303	-9.30231	-9.6515	-9.96003	-10.065	-10.4251	-10.5204	-11.1893	-10.6379	-9.90949	-9.48146	-9.25051	-9.37237	-9.91856	-10.9116	-11.7516	-10.5566	-10.4396	-10.0533	-9.7914	-10.5381	-7.96335	-7.52874	-8.56671	-10.5435	-11.2056	-11.494
	1.97656	-3.13895		1.31126		-10.2006	-10.7624	-10.8452	-9.48248	-9.51947	-9.04688	-9.42582	-10.6284	-9.91132	-10.3411	-10.7722	-10.1967	-10.8127	-10.705	-10.5571	-10.6031	-11.0696	-10.3979	-10.8593	-10.0502	-10.2399	-11.2732	-10.4842	-10.292	-10.4916	-10.914	-10.9425	-10.3502	-10.026	-10.1733	-10.6845	-11.6054	-11.6413	-11.0296	-11.3356	-10.7325	-10.6666	-11.6733	-8.94016	-8.51853	-9.59276	-11.696	-11.7518	-12.4711
	1.96153	-3.10741		1.31454		-9.73017	-9.56087	-9.53184	-10.06	-11.2052	-10.5034	-9.69603	-9.17095	-9.37188	-10.527	-10.5433	-10.335	-9.9115	-10.1654	-11.24	-10.3581	-9.71728	-9.79895	-9.82657	-9.90136	-10.5602	-12.0748	-10.4968	-10.1182	-10.1617	-11.1087	-10.4262	-9.7716	-9.53277	-9.45245	-9.58773	-9.90142	-10.6859	-11.6302	-11.265	-10.3252	-9.94728	-10.8015	-8.10599	-7.73289	-8.78308	-11.1506	-12.2459	-11.9357
	1.94641	-3.07586		1.31782		-10.9779	-10.8921	-9.3674	-9.10621	-9.35726	-9.66951	-9.79136	-9.7189	-10.51	-10.8797	-10.4793	-10.2392	-10.3914	-10.8564	-10.5454	-9.95334	-9.60443	-9.64628	-9.82098	-10.9922	-10.8581	-10.4987	-10.5591	-11.2942	-11.9624	-10.499	-10.5357	-11.3407	-11.5602	-11.0748	-10.9466	-10.8988	-11.7213	-11.3586	-11.189	-11.6113	-10.8726	-11.2258	-8.82367	-8.44043	-9.66848	-10.9292	-11.0046	-11.4807
	1.93119	-3.04431		1.32109		-9.10082	-9.31449	-9.74825	-11.0012	-10.2664	-10.126	-10.9637	-10.206	-9.90653	-9.76573	-9.48103	-9.72423	-10.225	-10.6262	-9.99632	-9.80076	-9.68476	-9.70842	-9.69455	-9.8534	-10.5706	-11.5298	-10.3326	-10.1369	-10.6057	-9.69187	-9.55768	-9.63886	-9.74316	-9.93205	-9.92671	-10.1845	-11.2905	-11.286	-10.4423	-10.1738	-9.91711	-11.2837	-8.25555	-7.93283	-9.0733	-11.305	-11.7909	-12.2056
	1.91587	-3.01277		1.32437		-10.5376	-10.1914	-10.4356	-10.9604	-9.84863	-9.8064	-11.2425	-9.3928	-9.3217	-10.3613	-10.7789	-10.6183	-10.2875	-10.043	-9.52531	-9.88134	-9.94265	-9.9117	-9.47216	-10.2898	-10.5543	-10.2325	-9.84788	-10.6007	-10.9304	-10.9643	-10.7878	-10.1387	-9.70879	-9.78722	-10.0914	-10.6195	-11.5391	-11.2017	-11.1292	-10.3206	-10.0213	-10.8883	-8.93202	-8.5972	-9.86562	-10.9163	-11.2839	-11.4629
	1.90045	-2.98122		1.32765		-9.64249	-9.88193	-9.90297	-10.0198	-9.27088	-9.29915	-9.71936	-9.45936	-9.48382	-9.68226	-9.35632	-9.2655	-9.73617	-11.2414	-11.5081	-10.874	-9.85946	-9.52978	-9.7283	-10.1998	-10.2729	-10.2103	-11.557	-10.3609	-10.8598	-10.5662	-10.1945	-10.5952	-10.1501	-9.7807	-10.0479	-10.361	-11.2555	-10.5205	-11.0456	-12.2859	-10.1457	-11.487	-7.95413	-7.64854	-8.86961	-10.6694	-11.0536	-12.0036
	1.88492	-2.94967		1.33093		-9.6204	-10.4115	-10.5584	-9.85783	-10.0245	-9.54056	-9.28114	-10.5442	-10.0659	-10.2422	-10.8892	-10.1658	-10.1039	-10.7317	-10.3456	-10.3875	-10.7154	-9.80136	-9.53453	-10.6036	-10.4926	-10.4188	-10.0232	-10.9561	-10.3989	-10.1316	-10.1493	-9.60921	-9.57926	-9.91685	-10.1129	-10.6035	-10.7643	-10.8185	-11.4771	-10.4667	-10.1883	-11.7272	-9.66513	-9.38836	-10.6134	-11.4177	-11.8981	-12.1523
	1.8693	-2.91812		1.33421		-10.4783	-10.3786	-9.79801	-9.63824	-11.411	-10.24	-10.6139	-9.85937	-9.65357	-9.90184	-10.1503	-9.93832	-9.66677	-10.5065	-12.0666	-10.7274	-10.0407	-9.68351	-9.42962	-9.41244	-9.99229	-10.5732	-10.0566	-10.0606	-11.3253	-10.2671	-11.1384	-10.1604	-9.42597	-9.49379	-10.1966	-10.8099	-11.492	-11.0871	-11.1047	-11.0546	-10.0678	-11.6939	-8.0319	-7.74706	-8.98099	-10.8826	-11.1153	-11.1099
	1.85358	-2.88658		1.33749		-10.0213	-10.1147	-11.1284	-10.2887	-10.0173	-9.48838	-9.26292	-9.33931	-10.5327	-10.4434	-10.4641	-11.2506	-10.3145	-10.9647	-12.6109	-11.0197	-10.5337	-9.80499	-9.54367	-10.5377	-12.3882	-11.5731	-10.4324	-10.1008	-10.2101	-10.4066	-11.152	-10.2758	-10.3653	-10.3893	-10.2406	-10.7019	-11.523	-12.2163	-11.9875	-11.1405	-10.4972	-11.9257	-8.98204	-8.76839	-10.1763	-11.2624	-11.21	-12.5142
	1.83775	-2.85503		1.34076		-9.32624	-9.11534	-9.36286	-10.1937	-10.2925	-10.1811	-10.0492	-10.6889	-10.682	-9.52662	-9.26536	-9.92762	-10.993	-10.5459	-11.3511	-10.5327	-10.0962	-9.89209	-9.61865	-9.54507	-10.0587	-10.6048	-11.3558	-12.0969	-10.6135	-10.314	-11.5201	-10.701	-10.2703	-9.75523	-9.79674	-10.4239	-11.6242	-11.5716	-10.86	-10.394	-10.1952	-10.7073	-8.47144	-8.30617	-9.59005	-13.1817	-12.844	-11.8319
	1.82182	-2.82348		1.34404		-10.7604	-11.2189	-9.61156	-9.54719	-10.1412	-9.89008	-10.077	-9.79539	-9.84744	-11.1561	-9.92417	-10.1312	-11.0185	-10.36	-10.3442	-10.0746	-10.6377	-10.5608	-9.95431	-10.1838	-11.0485	-12.4217	-11.1268	-11.0812	-12.474	-10.5816	-9.70209	-9.48488	-9.67806	-10.1827	-10.4866	-10.2527	-10.5231	-11.7173	-13.0063	-12.9594	-10.3168	-12.214	-8.32009	-8.10135	-9.45295	-11.0098	-11.6785	-13.5871
	1.80578	-2.79193		1.34732		-9.17094	-9.56073	-10.2587	-10.4103	-10.4858	-10.6107	-10.0197	-9.45931	-9.88879	-9.92352	-9.41519	-9.7195	-10.0241	-10.0595	-10.7696	-10.8859	-9.87046	-9.53422	-9.68841	-10.1043	-11.021	-10.992	-11.3084	-10.252	-10.2499	-10.93	-11.4794	-10.4529	-10.4042	-10.7028	-11.0105	-10.6065	-11.1075	-11.4579	-11.2111	-10.9014	-10.7137	-10.7579	-8.20148	-8.01407	-9.44399	-11.127	-12.0415	-12.4211
	1.78964	-2.76039		1.3506		-9.73404	-9.55826	-10.1721	-10.2056	-9.82677	-10.0912	-10.5023	-10.4909	-9.60387	-9.7655	-11.1854	-9.5936	-9.61944	-10.7985	-10.3651	-10.5409	-10.7459	-10.2251	-9.5732	-9.31771	-9.78683	-10.655	-9.83676	-9.99841	-10.9091	-12.3216	-10.1438	-9.31863	-9.09995	-9.16622	-9.43519	-9.9944	-11.3781	-11.4975	-10.8526	-10.1681	-9.70328	-11.7031	-8.51287	-8.28623	-9.60528	-10.923	-11.2347	-11.5193
	1.7734	-2.72884		1.35388		-9.35816	-9.09288	-10.2431	-10.2276	-10.1806	-10.074	-11.4525	-10.4457	-10.1854	-9.39436	-9.29862	-10.4219	-9.98264	-12.4135	-10.2414	-11.645	-10.0179	-10.3681	-10.2627	-9.92719	-9.93624	-9.72941	-9.91124	-11.1425	-11.0494	-10.5114	-10.1818	-9.91682	-9.83539	-9.91483	-10.0532	-9.8078	-9.79134	-10.8387	-10.9042	-11.4808	-10.3029	-10.8013	-8.06383	-7.89209	-9.39079	-10.7361	-10.9605	-11.3659
	1.75705	-2.69729		1.35715		-9.67718	-10.0323	-10.2503	-10.7333	-10.9935	-10.8425	-10.0758	-9.68142	-10.5543	-10.5405	-9.6299	-9.61616	-11.1535	-10.1099	-10.2542	-11.3452	-10.5018	-9.60284	-9.26997	-9.39279	-9.99841	-10.9837	-10.4439	-10.073	-10.0123	-10.9435	-10.8269	-9.88052	-9.70302	-9.79949	-9.8645	-10.3541	-11.1048	-11.1331	-11.6082	-10.7557	-10.039	-11.367	-9.14429	-9.10842	-10.6707	-12.7771	-12.1203	-13.4753
	1.74059	-2.66575		1.36043		-9.1709	-9.42372	-9.83024	-11.3224	-10.0817	-10.1672	-9.78015	-9.59813	-11.3187	-9.89113	-10.1635	-10.2148	-10.3044	-10.3951	-10.1624	-11.3212	-11.1341	-10.8813	-10.6841	-10.5085	-12.5024	-10.4674	-11.2385	-11.4441	-10.9816	-12.1772	-10.3253	-9.74541	-9.67436	-9.67885	-9.76819	-10.1195	-10.6375	-12.0246	-11.0075	-11.0213	-10.4981	-10.6152	-8.59107	-8.55705	-10.0931	-11.7065	-11.4116	-11.3718
	1.72403	-2.6342		1.36371		-10.1383	-9.67922	-9.53043	-9.75488	-10.3303	-10.4855	-9.65497	-9.18095	-9.20639	-9.68575	-9.2529	-9.17512	-9.9519	-11.5255	-11.2306	-11.4634	-11.8364	-10.064	-9.36553	-9.58764	-9.76329	-9.71296	-10.0159	-9.82137	-9.96828	-11.1785	-9.8374	-9.41985	-9.54823	-9.91851	-10.0099	-9.8918	-10.4736	-11.2455	-11.5822	-11.374	-10.0452	-10.8784	-8.18195	-8.06184	-9.5859	-11.033	-11.213	-12.4173
	1.70737	-2.60265		1.36699		-10.7402	-9.68626	-9.44768	-9.66186	-9.92937	-10.0919	-9.9309	-9.87346	-10.7147	-10.6999	-9.98178	-10.0959	-10.0568	-9.96525	-10.2493	-10.323	-10.1979	-11.0182	-11.2888	-10.7053	-10.6342	-11.4179	-11.4785	-11.8008	-11.1936	-11.9865	-10.846	-10.515	-11.9963	-11.6418	-11.3995	-11.6711	-11.2554	-11.285	-10.9617	-10.542	-11.6686	-10.4051	-8.71168	-8.61565	-10.2522	-11.1402	-11.8675	-12.0119
	1.69059	-2.5711		1.37027		-9.65371	-9.64132	-10.1271	-10.0651	-10.0234	-9.39167	-9.40938	-10.3599	-8.92709	-8.94458	-9.23098	-9.06756	-9.30137	-10.5037	-10.2724	-9.94607	-10.0057	-10.1791	-9.37995	-9.34025	-9.78795	-9.65898	-9.48393	-10.1402	-11.0572	-10.0791	-10.3084	-9.25146	-8.93648	-9.05067	-9.46984	-9.94388	-10.5171	-10.7465	-10.4564	-10.2999	-9.58315	-10.6269	-8.08809	-8.05533	-9.6663	-10.9843	-11.1223	-11.5876
	1.67371	-2.53956		1.37355		-10.3185	-10.5754	-10.293	-10.0273	-9.63513	-9.95654	-9.83081	-9.64152	-10.7023	-9.59639	-9.75442	-9.33876	-9.44088	-10.2693	-10.4146	-10.5026	-11.8855	-13.2179	-10.316	-10.3728	-10.7002	-10.5469	-10.8352	-10.2593	-10.0899	-11.6285	-10.5663	-10.236	-9.93009	-9.90413	-10.2929	-10.7328	-10.7121	-10.4837	-10.2858	-11.6863	-10.4629	-10.3106	-8.16078	-8.11513	-9.82504	-11.0584	-11.2547	-12.3026
	1.65672	-2.50801		1.37682		-9.73982	-10.2554	-12.0738	-10.7546	-10.1913	-9.91792	-9.72445	-10.1391	-10.028	-9.36277	-9.24927	-9.56776	-9.4116	-9.49998	-10.4698	-12.0394	-10.1307	-9.77832	-9.95566	-10.0594	-10.1273	-9.81061	-9.91466	-10.3327	-10.7546	-10.1091	-10.7567	-9.79493	-9.28171	-9.1286	-9.43491	-10.4319	-12.402	-10.9608	-10.5117	-10.159	-9.87722	-10.7306	-8.72724	-8.83424	-10.5394	-11.6984	-11.9022	-11.73
	1.63962	-2.47646		1.3801		-10.5961	-10.046	-9.63398	-10.2101	-10.0836	-9.90183	-9.96991	-10.1231	-10.74	-9.81569	-10.809	-10.045	-9.67032	-10.4875	-10.8562	-11.1103	-10.0189	-10.4786	-10.3293	-10.683	-11.4252	-10.4345	-10.2163	-11.0541	-10.2394	-10.3554	-10.1569	-9.88516	-9.7807	-9.67049	-10.1626	-10.3759	-10.6824	-10.9939	-10.5814	-11.1928	-10.3288	-10.3834	-8.58314	-8.66353	-10.3606	-11.3105	-11.301	-12.0792
	1.62241	-2.44491		1.38338		-10.5451	-9.96565	-9.93133	-10.5103	-10.2744	-10.0253	-9.82531	-9.71292	-9.50001	-9.35571	-9.66142	-9.52045	-9.86213	-11.3274	-10.652	-10.2269	-10.4545	-11.3182	-10.4759	-9.99413	-9.84678	-9.58753	-9.86188	-10.3018	-10.4711	-10.521	-9.70944	-9.91974	-10.189	-9.88239	-10.0743	-9.99997	-10.0108	-10.1545	-10.8877	-11.3827	-10.4998	-9.80401	-8.09678	-8.11515	-9.84857	-11.1021	-11.0921	-11.8156
	1.6051	-2.41337		1.38666		-10.356	-12.4555	-10.9793	-10.3388	-11.1195	-9.93796	-9.95346	-10.4051	-9.97108	-10.4957	-10.038	-9.83472	-10.5539	-10.1555	-9.87232	-9.75167	-9.75442	-10.3511	-10.9128	-10.3921	-12.7027	-10.3849	-10.7288	-10.1709	-10.619	-11.6721	-11.809	-10.4532	-10.1706	-10.1433	-10.4767	-10.5147	-11.1127	-11.7201	-11.2339	-10.332	-10.7721	-11.3606	-9.39798	-9.26827	-11.1535	-10.7124	-11.6118	-13.094
	1.58767	-2.38182		1.38994		-9.85582	-10.2168	-10.2917	-10.5519	-13.8282	-10.1931	-10.8322	-10.2303	-9.11265	-8.92428	-9.2107	-9.20426	-9.67353	-10.7249	-10.4419	-10.3525	-10.1956	-9.91903	-9.58982	-9.53224	-10.3619	-10.3403	-9.8949	-10.0211	-10.6619	-9.80997	-9.44612	-9.14791	-8.93183	-8.98106	-9.32578	-9.7264	-10.1347	-10.236	-10.368	-10.5542	-9.55124	-9.72821	-7.89993	-8.00137	-9.8552	-11.4613	-11.2836	-11.6965
	1.57014	-2.35027		1.39321		-10.4047	-11.0542	-9.58522	-9.47404	-10.2681	-9.77412	-9.73916	-9.65454	-9.28357	-9.19956	-9.44462	-9.6872	-10.0595	-9.72068	-9.27014	-9.46422	-10.2462	-10.9836	-10.392	-9.74673	-9.76064	-10.0738	-10.0674	-10.3745	-10.0674	-10.2071	-10.2886	-9.8684	-9.72517	-9.90916	-10.6077	-10.9059	-10.5739	-10.8612	-11.0533	-10.9614	-10.7892	-10.0649	-8.28185	-8.38658	-10.4508	-10.9178	-11.2337	-13.1174
	1.55249	-2.31873		1.39649		-10.4524	-9.82333	-9.36368	-9.57308	-10.566	-9.46431	-9.39608	-9.66858	-9.93609	-9.51201	-10.2791	-10.4328	-9.44809	-9.76747	-11.0221	-10.7725	-9.90518	-9.7045	-9.83712	-9.66152	-10.1313	-10.0909	-9.4001	-9.32663	-9.88553	-10.1317	-10.1944	-9.975	-9.69437	-9.52676	-9.83774	-11.1242	-11.6453	-10.7595	-10.35	-10.1235	-10.0041	-9.90371	-8.48326	-8.66669	-10.9614	-11.2968	-11.4354	-11.66
	1.53474	-2.28718		1.39977		-11.0719	-9.56929	-9.48916	-9.68205	-9.47275	-10.3016	-11.0046	-12.1438	-10.9474	-11.036	-9.88975	-9.56284	-9.73477	-9.9857	-10.1225	-10.9321	-10.433	-12.5836	-9.83592	-9.70704	-10.588	-10.5746	-10.524	-10.475	-11.467	-11.0762	-10.2156	-10.2221	-10.1552	-10.1358	-10.356	-10.2201	-11.3021	-10.3747	-10.1348	-10.6748	-10.7055	-9.75008	-8.50716	-8.76908	-10.8221	-11.586	-11.6836	-12.2867
	1.51688	-2.25563		1.40305		-9.49044	-9.53604	-9.82486	-9.8905	-9.9175	-9.67508	-9.76318	-9.94147	-10.7041	-10.2327	-9.58447	-9.42063	-10.3941	-9.89218	-9.81237	-9.55973	-9.43157	-9.79735	-9.46239	-9.26887	-9.79836	-10.1121	-10.0717	-11.3491	-10.1591	-10.4955	-10.6183	-10.2163	-9.88713	-9.75565	-10.0458	-9.77501	-9.95575	-11.0427	-10.973	-11.1433	-10.373	-9.49678	-7.96234	-8.13326	-10.3812	-10.9968	-11.5987	-12.0758
	1.49891	-2.22408		1.40633		-9.91283	-10.115	-10.217	-10.9277	-10.4663	-9.89153	-9.74251	-9.9698	-10.2724	-9.37547	-9.59787	-10.0732	-10.3121	-10.1868	-11.9094	-9.85175	-9.3609	-10.3437	-9.86644	-9.63056	-10.2663	-9.74881	-10.2488	-10.5454	-10.041	-10.2946	-10.0591	-9.99098	-10.0354	-9.87751	-10.0152	-11.4126	-10.9841	-11.5115	-11.3083	-10.5351	-10.9132	-10.4797	-9.30272	-9.34905	-10.7974	-11.3265	-11.7744	-14.2527
	1.48083	-2.19254		1.4096		-9.83839	-9.72304	-9.93119	-10.7432	-10.1295	-10.453	-10.3651	-10.5449	-9.86335	-9.37541	-9.00575	-9.37232	-10.7885	-11.8076	-10.6204	-9.8367	-10.1737	-10.3412	-9.30462	-9.07435	-9.83307	-11.0086	-10.8065	-10.1216	-10.0068	-9.54651	-9.38791	-9.2655	-9.18047	-9.09783	-9.25898	-9.67762	-10.16	-9.949	-10.1636	-10.5618	-9.60539	-9.2008	-7.79848	-8.04394	-10.4062	-11.4772	-11.1166	-11.7547
	1.46263	-2.16099		1.41288		-9.98798	-11.8886	-11.6983	-10.6112	-10.5206	-10.526	-10.2049	-10.0114	-9.65394	-9.68233	-9.5739	-9.41881	-9.86927	-10.2586	-10.3135	-10.429	-9.49633	-9.64409	-11.9794	-10.629	-11.1569	-10.6025	-9.94222	-10.0595	-10.4614	-10.9975	-10.9422	-10.5791	-10.3621	-10.4352	-10.5105	-10.6748	-10.8649	-12.0994	-10.5475	-10.9989	-10.8348	-9.46285	-8.19345	-8.46369	-10.8414	-11.4767	-11.3502	-12.9184
	1.44433	-2.12944		1.41616		-10.567	-10.294	-10.1678	-10.7614	-9.88729	-9.5266	-10.3506	-10.3477	-11.1586	-10.1823	-10.0398	-10.4228	-12.8512	-11.5674	-10.2732	-10.2523	-10.6963	-10.6577	-9.8613	-9.6375	-10.5218	-10.7655	-10.7476	-9.5143	-9.38767	-10.095	-10.5521	-10.0061	-9.80921	-9.5898	-9.4546	-9.82704	-10.797	-11.0606	-10.2519	-9.83846	-9.96582	-9.59652	-8.30304	-8.52522	-10.7912	-11.5789	-11.6275	-11.406
	1.42592	-2.09789		1.41944		-10.6583	-10.0694	-10.8282	-9.77754	-10.5159	-10.2713	-10.4108	-10.52	-9.5697	-9.49877	-10.1324	-10.2277	-10.6238	-10.672	-10.6454	-10.9373	-11.6812	-11.1156	-10.2338	-10.1385	-11.1571	-10.3936	-10.987	-10.0244	-10.2491	-10.2261	-10.6398	-10.3931	-10.0391	-10.3924	-10.8003	-11.3862	-10.6218	-10.4204	-10.4556	-10.6237	-13.038	-9.41852	-8.37383	-8.73468	-11.2141	-12.8377	-11.2288	-11.7241
	1.4074	-2.06635		1.42272		-9.00802	-9.16782	-9.53922	-10.3282	-12.0798	-10.6953	-9.62456	-9.56025	-9.3547	-9.42088	-9.32156	-9.45361	-9.82728	-9.90602	-10.4265	-10.6639	-9.68217	-9.62704	-9.69085	-9.79928	-9.95033	-10.6829	-10.3849	-10.2054	-10.1158	-11.2936	-10.1348	-9.81116	-9.82058	-9.89771	-9.8418	-9.75788	-10.4541	-10.833	-10.846	-11.6747	-10.7826	-8.9193	-7.78971	-8.09035	-10.2535	-11.1586	-11.3722	-13.01
	1.38877	-2.0348		1.426		-10.2249	-10.8954	-9.79635	-9.50799	-9.39808	-9.71636	-10.5424	-10.4146	-9.91429	-10.3157	-10.9841	-10.0478	-10.2059	-10.2743	-10.107	-10.0774	-9.97597	-10.3044	-10.3556	-10.9884	-10.5854	-9.89362	-10.4187	-10.6133	-10.2745	-10.2761	-10.7331	-10.4246	-9.91455	-10.3237	-10.6049	-10.292	-10.3279	-10.7742	-10.3017	-10.5034	-11.9903	-9.93888	-8.79047	-9.04649	-11.0279	-11.9107	-11.9368	-12.117
	1.37003	-2.00325		1.42927		-10.1474	-10.1326	-10.2503	-11.2578	-9.93111	-9.38586	-9.19995	-9.83565	-9.20813	-9.09832	-9.3531	-9.49662	-9.68808	-10.3467	-10.8731	-10.2822	-9.56002	-9.41905	-9.45122	-9.35547	-9.34499	-10.2176	-10.7116	-10.188	-10.4716	-10.3254	-10.0127	-9.5056	-9.20918	-9.15932	-9.10154	-9.28576	-9.9297	-10.0833	-9.79483	-9.94052	-10.1765	-8.78793	-7.69261	-8.02538	-10.2488	-12.8086	-11.3244	-11.6026
	1.35118	-1.97171		1.43255		-9.09694	-10.2405	-10.0487	-9.86682	-12.9269	-10.0907	-9.78379	-10.722	-11.1727	-10.0617	-9.88459	-11.2396	-10.2	-10.6699	-10.5569	-11.8152	-10.3723	-10.8605	-11.0906	-10.1498	-10.4643	-10.8017	-9.99928	-10.1029	-10.6673	-10.643	-10.2382	-10.1694	-10.2118	-10.3664	-11.5046	-10.8494	-10.7414	-11.7429	-10.2321	-10.5104	-10.6047	-9.00942	-7.93627	-8.31866	-10.8043	-12.6908	-11.9493	-13.1925
	1.33223	-1.94016		1.43583		-11.3335	-11.0366	-11.9072	-9.73965	-9.70036	-9.61261	-9.91693	-9.9727	-9.94535	-9.62138	-9.69017	-9.97787	-9.69607	-9.51161	-10.542	-10.4112	-10.4155	-9.78743	-9.70729	-10.0028	-9.94364	-10.2461	-9.69048	-9.54199	-10.4816	-11.2277	-10.627	-10.3412	-10.0788	-9.8296	-9.51504	-9.73106	-10.9115	-11.2283	-10.6022	-10.2938	-10.4059	-8.99957	-8.15883	-8.53834	-10.7466	-12.0027	-11.796	-11.9367
	1.31316	-1.90861		1.43911		-10.1641	-10.1139	-10.0739	-9.61654	-9.73032	-9.77088	-9.32689	-9.5241	-9.60405	-10.563	-10.3159	-10.1135	-10.7803	-10.9754	-10.6831	-11.0051	-11.185	-11.2296	-10.5025	-11.3347	-10.7555	-10.6257	-10.5222	-10.2479	-10.7278	-10.398	-10.623	-11.7908	-11.3543	-10.4335	-10.0981	-10.118	-10.5567	-10.8808	-10.2786	-10.2332	-10.5985	-9.127	-8.21865	-8.67264	-11.3841	-13.2312	-11.8459	-12.329
	1.29399	-1.87706		1.44239		-11.0808	-9.6001	-9.84142	-9.67191	-10.1668	-9.92624	-9.55869	-9.10782	-8.97469	-9.96946	-10.3438	-10.1294	-9.66083	-10.1446	-9.93307	-9.79015	-9.89067	-9.56965	-9.56922	-9.74104	-10.6459	-10.3377	-10.0914	-10.2296	-10.4398	-10.3406	-10.9152	-10.0636	-9.83725	-9.93371	-10.338	-10.4851	-10.8661	-12.1614	-10.2534	-10.2217	-10.8085	-8.54017	-7.64169	-8.06482	-10.3212	-12.3922	-13.1032	-12.7027
	1.27471	-1.84552		1.44566		-11.5009	-10.9958	-11.1488	-13.1135	-11.6891	-10.6573	-10.0068	-9.75806	-10.0427	-10.761	-11.5827	-9.82187	-10.1138	-11.4037	-10.8917	-10.5873	-9.92182	-9.89353	-9.75611	-10.0852	-10.2865	-9.72745	-9.94042	-10.8107	-10.2699	-10.0593	-10.1584	-10.6047	-10.6535	-11.3193	-11.275	-11.3642	-11.6742	-12.5446	-10.8476	-11.2281	-11.4744	-8.99738	-8.12916	-8.61274	-11.454	-11.5583	-12.4175	-11.9724
	1.25532	-1.81397		1.44894		-9.48018	-10.4286	-10.0204	-10.3352	-10.6318	-10.8164	-10.1004	-9.57775	-9.71954	-10.9926	-10.0321	-10.2397	-9.55547	-10.1502	-10.3119	-10.5768	-10.0504	-9.54218	-9.28403	-9.34357	-9.98558	-11.1979	-11.6091	-11.1859	-11.0967	-10.3679	-10.5729	-9.78443	-9.36291	-9.53384	-9.59836	-9.87036	-10.7757	-10.114	-9.75645	-9.77099	-9.92984	-8.57046	-7.76665	-8.21634	-10.6205	-15.7902	-11.3537	-11.6026
	1.23582	-1.78242		1.45222		-10.0443	-10.1612	-11.3725	-10.1914	-9.61673	-10.2638	-10.0898	-9.69664	-10.0616	-11.1923	-10.4486	-10.4735	-10.158	-10.3442	-10.0349	-10.2531	-11.6745	-10.4736	-10.6045	-10.8064	-10.3201	-10.1053	-10.1649	-10.8139	-11.1357	-11.7231	-10.3227	-10.036	-9.63715	-9.39773	-9.78232	-10.4449	-10.3373	-11.4089	-10.2301	-10.1548	-10.9496	-8.46599	-7.5902	-8.08812	-10.6615	-12.4314	-12.286	-12.4301
	1.21622	-1.75087		1.4555		-10.0138	-10.5341	-10.9838	-10.8994	-11.2314	-10.2792	-9.80378	-9.47264	-9.46859	-10.1505	-10.1983	-10.4168	-9.87308	-10.6798	-10.2992	-9.89933	-10.7532	-10.4956	-10.1003	-10.3678	-10.4207	-10.1912	-9.7162	-9.44846	-9.83489	-11.1191	-10.1451	-10.0134	-9.89063	-10.5938	-11.9053	-10.7221	-10.742	-10.9045	-10.766	-10.5992	-11.191	-8.88285	-8.17075	-8.72553	-11.0427	-12.478	-11.8412	-12.5876
	1.19652	-1.71933		1.45878		-10.0264	-9.9782	-9.52418	-9.67281	-10.105	-9.52988	-9.65559	-10.3428	-9.80259	-9.3983	-10.487	-10.1825	-10.2859	-10.3955	-10.6664	-10.8244	-10.3975	-11.2003	-12.4672	-11.1275	-10.9018	-12.0176	-11.6886	-10.4666	-10.0797	-10.4189	-10.9282	-11.7502	-10.3742	-9.58529	-9.57947	-10.1506	-10.8157	-10.8444	-10.4125	-10.0509	-10.4931	-8.80775	-8.06042	-8.5835	-10.9155	-12.7714	-11.576	-12.0403
	1.1767	-1.68778		1.46206		-10.6914	-11.476	-9.48248	-9.50495	-10.191	-9.82888	-9.74615	-10.6432	-9.35143	-9.39005	-10.0069	-9.79707	-9.52613	-10.3964	-10.2437	-9.83731	-9.98605	-10.0747	-10.2072	-10.5493	-10.5494	-9.88572	-10.5893	-10.953	-11.6594	-10.3105	-9.95321	-9.66528	-9.67325	-10.0011	-9.76741	-9.62845	-9.86462	-10.5463	-10.2385	-10.6383	-10.7433	-8.42153	-7.6602	-8.20245	-10.7706	-12.8568	-12.6332	-12.349
	1.15679	-1.65623		1.46533		-10.0283	-9.36242	-9.52476	-10.9145	-10.0393	-10.222	-10.537	-10.504	-11.1113	-10.268	-9.39156	-9.26301	-10.1252	-10.6131	-10.2226	-10.2362	-10.2435	-10.7127	-11.1064	-10.2178	-10.3194	-10.6846	-10.3229	-10.5941	-11.074	-11.499	-11.0648	-10.2254	-9.9353	-9.76987	-10.399	-11.0612	-10.8784	-10.9216	-10.3482	-11.6564	-11.32	-8.28556	-7.51557	-8.11232	-11.1332	-12.4617	-11.5632	-12.259
	1.13677	-1.62468		1.46861		-10.5192	-9.85752	-9.63544	-9.91995	-11.3798	-9.82028	-10.0942	-9.80156	-9.45226	-9.33585	-10.1885	-10.47	-10.4493	-10.8705	-11.2366	-10.1412	-10.4129	-11.4518	-10.0188	-9.93196	-10.59	-11.2546	-10.8128	-9.80992	-10.0372	-10.701	-10.0193	-9.82825	-9.63826	-9.66236	-9.75319	-10.1954	-11.9576	-10.7892	-9.91372	-9.8036	-10.1207	-9.08567	-8.57401	-9.18236	-11.0617	-12.3483	-11.2075	-11.847
	1.11665	-1.59314		1.47189		-10.4871	-9.81679	-10.1385	-10.7886	-10.9762	-10.7466	-10.5924	-10.1283	-9.65739	-9.81812	-9.54849	-9.53537	-10.3091	-10.2057	-9.49296	-9.47509	-9.6531	-10.127	-10.1237	-9.83125	-9.9527	-10.9515	-10.4639	-10.1668	-10.5613	-10.4493	-10.8164	-10.2988	-9.70195	-9.42114	-9.51116	-10.0563	-10.3845	-10.1416	-9.90666	-10.4032	-10.9816	-8.27362	-7.5447	-8.12882	-10.8048	-12.831	-11.7915	-12.1973
	1.09642	-1.56159		1.47517		-9.7452	-10.0911	-9.75483	-10.1058	-10.1585	-11.4638	-11.0481	-9.81905	-9.56242	-9.5473	-9.78426	-10.6417	-10.6848	-11.0107	-10.9347	-10.3187	-10.5898	-10.2349	-9.96515	-10.1514	-11.3423	-10.3411	-9.99192	-9.96027	-10.2242	-10.6314	-11.4943	-10.382	-10.634	-10.8362	-10.3628	-10.2557	-10.3856	-10.7613	-10.9256	-12.632	-11	-8.56417	-7.88356	-8.61797	-11.1695	-11.9986	-11.7093	-11.8927
	1.0761	-1.53004		1.47845		-10.133	-9.93993	-9.57672	-9.74372	-9.78381	-9.78221	-10.4617	-10.0742	-9.70199	-10.8395	-10.1857	-9.42861	-9.6899	-10.8828	-11.2099	-10.4808	-10.5382	-11.5636	-11.3558	-11.3841	-10.3125	-10.0715	-10.5763	-10.6297	-10.204	-9.91993	-10.6587	-11.5067	-10.8941	-10.2251	-9.9424	-9.96449	-10.2858	-12.4648	-12.2548	-11.0126	-11.1926	-8.28698	-7.66791	-8.34845	-10.8975	-12.1777	-11.6391	-11.6345
	1.05567	-1.4985		1.48172		-9.91551	-9.82497	-9.29624	-9.45341	-10.1563	-9.96844	-9.58972	-10.0212	-9.46946	-9.74073	-9.70124	-11.1623	-9.74642	-10.5688	-11.3924	-11.2475	-10.8634	-11.4967	-10.026	-10.1186	-10.4449	-9.592	-9.83845	-9.97679	-10.0885	-10.857	-10.4631	-10.2227	-9.77825	-9.70835	-10.0897	-10.8171	-11.2747	-10.2398	-9.90519	-9.92257	-10.2957	-8.93354	-8.41042	-9.15047	-11.036	-11.4341	-11.2372	-11.6176
	1.03515	-1.46695		1.485		-9.59379	-9.46614	-9.78289	-10.2844	-10.6511	-10.2908	-11.2361	-10.468	-9.41566	-9.33732	-9.64868	-9.7806	-9.70497	-11.3498	-10.2762	-10.0152	-10.6391	-10.882	-10.728	-10.2288	-10.7496	-10.8582	-10.078	-10.5418	-11.3206	-13.6485	-11.9606	-10.1759	-9.59712	-9.49512	-9.75101	-10.0965	-10.3719	-11.0229	-10.1894	-10.4263	-11.0366	-8.02895	-7.3985	-8.08941	-11.1474	-11.4411	-11.1626	-12.9652
	1.01452	-1.4354		1.48828		-10.0932	-10.2138	-12.4239	-11.0679	-10.3678	-10.6714	-9.88941	-10.4463	-11.4317	-11.0505	-10.7685	-11.0724	-11.4811	-11.0698	-11.5773	-11.4628	-10.2034	-9.80635	-9.92699	-10.3087	-11.4317	-10.819	-11.0576	-10.9541	-10.3957	-10.8879	-11.2608	-11.3318	-13.9546	-10.5864	-10.482	-13.133	-10.5989	-11.6693	-11.9356	-10.9853	-11.1909	-8.60231	-8.01411	-8.86049	-11.6206	-12.9539	-11.583	-12.6049
	0.993803	-1.40385		1.49156		-9.44869	-9.62629	-10.072	-9.88348	-9.48387	-10.4609	-10.097	-10.513	-9.88121	-9.54648	-9.82073	-10.1359	-9.90978	-9.92015	-10.4026	-10.8863	-9.72969	-9.70647	-10.148	-9.45486	-9.3482	-9.80901	-10.8672	-10.7681	-10.0259	-10.2944	-10.6814	-10.9409	-10.4749	-9.72876	-9.51483	-9.69298	-10.2124	-10.6212	-12.2352	-10.7945	-10.3263	-8.23066	-7.75591	-8.52339	-10.8044	-12.4788	-11.3388	-11.675
	0.972987	-1.37231		1.49484		-10.0197	-10.2459	-9.97482	-10.2085	-10.6821	-9.88447	-9.85932	-9.8631	-9.93878	-9.88657	-10.571	-10.9127	-10.5861	-10.1961	-10.7084	-10.5298	-11.1552	-13.5973	-9.7422	-9.78746	-10.5875	-11.5733	-11.7402	-11.2419	-10.5471	-10.3078	-12.7035	-11.2778	-10.3923	-10.0706	-10.2341	-10.7774	-11.009	-11.2874	-10.3878	-10.7213	-11.5329	-8.53041	-7.97422	-8.84172	-11.1322	-11.7255	-11.6579	-12.3086
	0.952077	-1.34076		1.49812		-9.85194	-9.706	-10.8263	-11.7723	-10.9665	-11.5203	-10.2296	-10.3434	-11.473	-10.0594	-11.0141	-9.97728	-9.7975	-10.0761	-10.789	-10.2787	-9.81508	-9.34459	-9.51524	-9.80322	-10.4038	-10.8187	-10.1982	-10.4656	-10.3473	-10.3356	-11.6877	-10.3565	-9.84434	-9.93564	-10.5183	-10.6113	-10.618	-11.2356	-10.5949	-11.0098	-11.0216	-8.08336	-7.56369	-8.41644	-11.7198	-11.6806	-10.9467	-12.2361
	0.931073	-1.30921		1.50139		-10.2862	-11.5258	-11.0466	-10.4102	-9.93233	-9.74917	-9.78588	-9.99843	-10.8134	-11.2583	-10.4075	-10.4246	-10.5382	-10.5257	-10.5891	-10.8455	-10.529	-10.9352	-9.76082	-9.91881	-11.3118	-10.4406	-10.0001	-9.87523	-10.1308	-10.7516	-11.2574	-11.5077	-12.0638	-11.2816	-11.09	-11.0105	-11.4242	-10.9596	-11.2507	-11.7749	-11.9171	-8.41062	-7.9327	-8.88217	-11.2676	-11.5654	-11.0285	-12.2309
	0.909977	-1.27766		1.50467		-10.1302	-9.51531	-10.511	-11.2481	-10.4095	-10.2909	-9.77721	-10.1383	-9.67754	-9.04511	-9.28797	-10.1984	-11.3109	-11.0402	-10.3886	-10.2111	-10.4467	-10.3835	-10.2291	-9.83059	-9.97368	-10.4658	-9.76472	-9.79492	-10.1215	-10.4668	-10.3109	-9.67216	-9.54123	-9.55867	-9.8853	-10.5082	-10.5239	-11.4398	-10.5419	-10.4231	-10.4767	-8.16942	-7.72136	-8.56126	-10.8213	-12.6467	-11.5335	-11.3953
	0.88879	-1.24612		1.50795		-9.37105	-9.63243	-9.69671	-10.3367	-10.276	-10.4595	-10.6844	-9.9614	-10.8998	-9.95321	-9.54696	-10.0562	-10.3199	-9.93003	-10.163	-11.0025	-11.0622	-10.5017	-12.2611	-9.8276	-9.83402	-10.495	-10.6749	-11.1306	-12.479	-11.3985	-11.3966	-10.8148	-10.1219	-9.82417	-10.4691	-11.0222	-10.5672	-11.5828	-10.1409	-10.8083	-12.0466	-7.99027	-7.48083	-8.37568	-11.1701	-11.619	-11.2268	-12.2611
	0.867514	-1.21457		1.51123		-9.8205	-9.83893	-10.8188	-10.6441	-11.2723	-10.6935	-9.93587	-9.79095	-9.61608	-9.50331	-9.40022	-9.71754	-10.7235	-10.3212	-9.93997	-10.1919	-10.6328	-10.1446	-9.81076	-9.85031	-10.5763	-11.3837	-10.6591	-10.8071	-11.8209	-10.33	-10.5562	-10.7797	-11.0456	-10.8592	-10.6914	-11.5479	-11.9612	-13.3265	-11.6675	-10.2641	-10.1998	-8.47071	-8.07913	-9.27495	-10.5096	-12.9384	-11.7111	-12.5637
	0.84615	-1.18302		1.51451		-9.40903	-9.01874	-9.21304	-9.32434	-9.86649	-10.2836	-10.0989	-9.63949	-9.47079	-9.66554	-9.91609	-10.151	-9.82355	-10.5866	-9.88739	-10.222	-11.9029	-11.3817	-12.0168	-10.4308	-10.3561	-11.2014	-10.8645	-10.5602	-10.7613	-11.5435	-10.9648	-11.6547	-10.4306	-9.70615	-9.83338	-10.3497	-10.9499	-11.4066	-10.7325	-10.192	-10.2948	-8.14067	-7.77433	-8.82354	-10.6999	-11.3951	-11.6305	-11.6573
	0.8247	-1.15148		1.51778		-9.8273	-9.57452	-9.41905	-9.52738	-9.70261	-10.1541	-10.2309	-11.4531	-9.59574	-9.6026	-9.79361	-10.43	-9.89281	-9.68256	-10.2859	-10.2287	-10.7568	-10.6475	-10.4778	-10.0867	-10.1617	-10.129	-10.3707	-10.5197	-10.8752	-11.7243	-11.0808	-10.4673	-10.4824	-10.2449	-10.52	-10.4257	-9.97509	-10.4499	-10.4324	-10.4549	-10.8157	-8.20802	-7.79179	-8.76569	-10.5662	-14.7832	-13.0487	-12.0763
	0.803165	-1.11993		1.52106		-9.37726	-10.0526	-10.1114	-9.49753	-9.61588	-11.019	-9.52853	-9.57295	-10.4096	-11.1132	-10.8929	-9.88961	-9.7498	-10.6909	-10.786	-9.93744	-9.62127	-9.6531	-9.90771	-10.5394	-10.4954	-10.0973	-10.0758	-11.0567	-10.7114	-10.6397	-11.2074	-10.4281	-9.9658	-9.95289	-11.0242	-11.4889	-10.2492	-11.5497	-10.1365	-10.4194	-10.8929	-7.68377	-7.26757	-8.26282	-10.4086	-10.9769	-11.1055	-12.7284
	0.781547	-1.08838		1.52434		-9.47549	-10.0163	-10.6211	-10.4364	-11.2026	-9.85372	-9.79721	-10.2015	-9.55469	-9.37905	-9.73752	-10.2468	-10.3424	-9.99179	-10.3631	-11.3511	-10.8278	-10.6722	-10.6418	-11.0976	-10.9914	-12.2561	-10.8072	-9.88684	-10.1607	-11.3227	-10.6209	-10.3354	-9.79651	-9.92115	-9.97501	-10.5898	-12.6609	-12.5542	-12.0846	-11.1605	-11.2592	-8.79133	-8.36426	-9.50797	-11.2192	-11.5804	-12.482	-14.1793
	0.759847	-1.05683		1.52762		-11.9222	-10.0845	-10.5057	-11.4017	-10.4203	-9.75815	-9.64338	-10.4621	-9.26272	-8.89825	-9.25384	-9.92479	-9.72658	-9.85418	-9.98178	-10.7322	-10.144	-10.0953	-9.84398	-9.4906	-9.51056	-10.5013	-10.2253	-10.0426	-11.362	-10.4916	-10.4169	-10.9732	-10.2694	-9.61459	-9.54513	-9.95192	-10.5	-11.758	-10.6277	-10.0857	-10.4411	-7.90577	-7.61535	-8.79148	-10.4784	-12.6995	-12.3689	-12.5654
	0.738067	-1.02529		1.5309		-10.1559	-10.0367	-10.1048	-9.63366	-9.74405	-10.1925	-10.4704	-10.1579	-11.9406	-11.168	-10.2608	-9.87929	-9.36258	-9.54616	-10.3587	-10.6248	-9.83939	-9.89516	-10.026	-10.101	-9.9303	-11.5974	-11.049	-10.8999	-10.6302	-10.3547	-11.475	-10.395	-10.2155	-9.94884	-10.4607	-10.9623	-10.3535	-11.0014	-10.3816	-10.4985	-10.6508	-7.98017	-7.68415	-8.87647	-10.6698	-11.9236	-11.5661	-12.3475
	0.716209	-0.993739		1.53417		-10.5477	-11.5868	-10.5391	-9.43834	-9.94704	-11.2032	-10.9127	-13.0838	-10.1329	-10.16	-11.2724	-9.79209	-9.86604	-11.0167	-10.3073	-10.3439	-10.2383	-9.95644	-10.0717	-10.9563	-11.6056	-10.3822	-9.85655	-10.5609	-12.4556	-11.5432	-10.6429	-10.5995	-10.1624	-9.65021	-9.97654	-10.7124	-10.2041	-10.8632	-10.2217	-10.4004	-10.6087	-7.68427	-7.3689	-8.51331	-10.5293	-11.2665	-10.9406	-12.2395
	0.694275	-0.962192		1.53745		-9.8337	-9.57335	-9.58579	-10.0979	-10.3692	-10.083	-10.2472	-11.3228	-9.8917	-9.35749	-9.78414	-10.2724	-10.2876	-10.4441	-11.1637	-11.2188	-10.1084	-10.0793	-10.9661	-9.86649	-10.0248	-10.6941	-11.6152	-10.773	-11.0417	-11.0836	-11.8074	-10.8801	-9.98002	-10.6622	-11.7224	-11.9666	-10.7744	-11.5538	-10.8398	-11.2715	-10.744	-8.16271	-7.83551	-9.03244	-10.5831	-10.9194	-11.2208	-12.061
	0.672267	-0.930645		1.54073		-9.999	-9.37059	-9.45093	-10.3163	-10.8522	-11.5826	-10.2384	-10.3297	-9.59791	-9.34132	-9.42757	-9.53797	-9.80693	-10.728	-10.7383	-10.7499	-10.8415	-12.1418	-9.94588	-9.39344	-9.63576	-10.5093	-10.6069	-10.1739	-10.8104	-12.3691	-10.9696	-10.324	-10.0388	-9.59801	-9.66899	-10.3894	-10.4666	-10.9054	-10.3547	-9.67228	-10.4405	-7.98914	-7.75515	-9.12808	-10.3053	-11.3565	-12.6211	-11.8991
	0.650186	-0.899098		1.54401		-9.68839	-9.8667	-10.6252	-10.4591	-9.91671	-10.2232	-10.7817	-10.6706	-9.48691	-9.43234	-9.71804	-9.52976	-9.3688	-9.8404	-10.3753	-10.8527	-11.233	-9.99522	-9.73346	-10.0846	-10.3055	-10.7609	-10.9781	-10.2924	-10.1785	-10.4188	-10.6097	-10.2668	-9.98027	-9.85518	-9.9834	-10.4255	-10.621	-11.641	-10.359	-10.2101	-10.1677	-7.59312	-7.35468	-8.63734	-10.4071	-11.6903	-11.2112	-11.6929
	0.628035	-0.86755		1.54729		-9.96263	-10.1285	-10.177	-11.0563	-9.91815	-9.53216	-10.6889	-11.0313	-10.6388	-10.4806	-10.35	-11.2796	-9.98464	-9.97256	-10.826	-9.67797	-9.74409	-10.2683	-10.2182	-9.83585	-10.5481	-10.9224	-10.7267	-12.1837	-10.7072	-10.7699	-12.4615	-11.5227	-11.0814	-10.0193	-9.66966	-10.0746	-10.5022	-10.67	-11.6112	-11.2309	-10.1569	-8.03371	-7.83421	-9.20264	-10.6557	-11.5052	-11.3533	-12.4385
	0.605815	-0.836003		1.55057		-9.56968	-9.99584	-9.75555	-10.1329	-9.87107	-9.53112	-9.58547	-9.83299	-9.83303	-9.17982	-9.56601	-10.3358	-9.95699	-10.1942	-12.4226	-10.0587	-9.84315	-9.99732	-10.08	-9.89725	-10.0137	-10.4537	-11.1897	-11.6472	-11.1751	-11.0948	-10.9756	-10.8655	-10.686	-11.6474	-11.2775	-11.5793	-11.0705	-10.9618	-11.6267	-10.2766	-10.5066	-7.79249	-7.59452	-8.99663	-10.4115	-11.0293	-11.2287	-12.0007
	0.583529	-0.804456		1.55384		-10.0588	-9.8263	-9.98435	-9.64774	-10.1627	-10.4325	-9.37884	-8.99601	-9.21401	-10.1642	-10.7782	-10.6895	-11.6526	-10.567	-9.71723	-9.93971	-10.1414	-10.4275	-10.6842	-11.3068	-10.6559	-11.1214	-10.5303	-10.4887	-10.2598	-11.9058	-10.98	-11.163	-10.7754	-9.96257	-9.8296	-10.1378	-10.4691	-11.2514	-11.4055	-10.4566	-11.1008	-8.3197	-8.16869	-9.86678	-10.3454	-11.2509	-12.0328	-12.1495
	0.561178	-0.772908		1.55712		-9.96906	-9.68535	-10.8102	-9.92365	-9.96298	-10.2207	-10.5546	-10.0156	-11.8716	-11.0221	-11.5111	-9.908	-9.62423	-10.2739	-11.1349	-10.1987	-9.95571	-9.82551	-9.67957	-9.90987	-10.1549	-10.5901	-11.7827	-10.8092	-12.2707	-11.4043	-11.7024	-11.4902	-10.231	-9.64333	-9.71616	-9.9982	-9.87491	-10.2996	-10.1955	-10.0738	-9.77145	-7.46178	-7.30329	-8.69411	-10.4381	-11.6769	-11.7525	-12.4852
	0.538766	-0.741361		1.5604		-9.12496	-10.1943	-10.0114	-9.76595	-10.7623	-10.5758	-9.60224	-9.76659	-11.1074	-10.1819	-11.3014	-10.1665	-10.2797	-11.3424	-10.5909	-9.82217	-10.1318	-11.1726	-11.5021	-11.2259	-10.4422	-9.71028	-10.0884	-10.0778	-9.94843	-10.3597	-11.3962	-10.7577	-10.4418	-11.0513	-10.8265	-10.5256	-12.1431	-11.0242	-10.9718	-11.2566	-9.67425	-7.90069	-7.76822	-9.08685	-11.2638	-12.0201	-12.0614	-12.2531
	0.516293	-0.709814		1.56368		-9.62521	-9.09519	-9.50626	-10.0724	-9.31582	-9.201	-10.0992	-10.0073	-10.1525	-9.7607	-9.82052	-9.82416	-10.0005	-10.1502	-11.0591	-10.4112	-10.3113	-10.7846	-9.88893	-9.59632	-9.82245	-10.458	-11.0976	-10.8964	-12.9127	-10.9379	-10.7257	-10.6478	-10.1762	-9.80428	-9.62253	-9.80632	-10.0948	-10.7984	-11.1572	-10.4478	-10.6381	-8.06592	-7.96198	-9.76548	-10.3364	-11.379	-11.4269	-11.7122
	0.493762	-0.678267		1.56696		-10.184	-11.5612	-10.6	-11.0103	-9.81314	-9.88845	-9.86583	-10.1266	-11.7669	-9.72906	-9.36558	-9.79836	-9.78161	-9.50468	-10.2062	-11.1131	-11.6205	-11.1998	-10.5829	-9.91988	-9.98598	-12.4472	-10.6434	-11.3001	-10.3967	-11.0271	-11.1752	-13.0651	-11.1475	-10.2605	-10.0609	-10.3138	-10.5779	-10.8093	-11.2827	-11.2491	-9.44781	-7.84032	-7.80383	-9.33933	-10.9303	-11.6846	-12.305	-13.1825
	0.471176	-0.646719		1.57023		-10.3411	-11.062	-10.198	-10.9895	-10.9167	-10.0748	-10.4337	-10.3686	-10.081	-9.25734	-9.37995	-10.8888	-10.5868	-10.438	-10.226	-10.3875	-9.75909	-9.14656	-9.28836	-10.0559	-10.0284	-9.71657	-10.8046	-10.0827	-9.77118	-9.86129	-10.4339	-12.0361	-10.3145	-9.96647	-10.172	-10.9576	-10.3546	-10.3093	-10.7082	-10.0275	-9.72989	-7.67979	-7.60682	-9.14035	-10.7335	-11.6975	-11.8234	-12.1793
	0.448537	-0.615172		1.57351		-11.1848	-9.73786	-8.97917	-9.37723	-10.9105	-10.4613	-10.8792	-11.3983	-9.80636	-10.2533	-10.683	-10.1704	-9.80169	-10.3429	-12.0132	-13.3038	-10.1579	-9.69887	-10.2054	-11.035	-9.82583	-9.41544	-10.3309	-10.6303	-11.3204	-11.2125	-10.6417	-10.9976	-10.7155	-10.3807	-11.2701	-11.9105	-10.3263	-10.8768	-9.94906	-10.2437	-9.26021	-7.52128	-7.47736	-9.01345	-10.8758	-11.5312	-11.5225	-12.2597
	0.425847	-0.583625		1.57679		-9.54103	-11.5287	-9.65639	-9.10905	-9.13011	-9.88544	-11.601	-10.0648	-9.46109	-9.06253	-9.2498	-11.8683	-10.5469	-10.6275	-11.8611	-10.4827	-10.5928	-10.3908	-10.1568	-10.1089	-10.6942	-10.8689	-11.7122	-10.7277	-11.2931	-10.5733	-9.84806	-9.73263	-9.8488	-9.78501	-9.8582	-10.0752	-10.3545	-10.3143	-10.4511	-11.0931	-10.1071	-8.89655	-8.93332	-10.2064	-11.2183	-13.328	-12.053	-12.9809
	0.403109	-0.552077		1.58007		-10.2734	-10.3301	-9.73541	-10.4009	-9.73224	-9.07249	-9.27194	-9.61451	-9.53049	-9.32889	-9.27355	-9.28988	-9.57621	-9.74056	-9.70097	-9.97066	-11.3597	-10.3215	-10.0212	-9.63116	-9.61105	-11.6351	-10.0651	-9.86255	-10.2364	-10.4132	-10.2072	-10.3919	-10.1668	-9.74734	-9.64145	-10.0413	-10.5263	-10.5454	-10.7402	-10.2511	-9.59799	-7.67745	-7.67633	-9.40661	-10.6949	-11.7944	-11.0134	-11.7506
	0.380324	-0.52053		1.58335		-11.1056	-10.0823	-10.2788	-10.0685	-9.67025	-9.56344	-10.0518	-10.3158	-11.0328	-10.6686	-9.96693	-10.0833	-10.7993	-11.152	-9.9004	-10.016	-9.94936	-9.54852	-10.011	-10.6287	-9.85338	-9.99849	-11.5518	-10.4123	-10.122	-10.2377	-10.5442	-11.8828	-12.5849	-11.2626	-10.3113	-10.5087	-10.9594	-10.5318	-10.4874	-10.807	-9.48747	-7.85331	-7.8771	-9.5225	-11.1075	-11.9636	-14.3806	-12.0986
	0.357496	-0.488983		1.58663		-9.9381	-9.50238	-9.21752	-9.09489	-9.32574	-10.0875	-10.707	-10.5284	-10.4572	-10.6495	-10.02	-10.4745	-10.1949	-9.77389	-10.3257	-9.63259	-9.36051	-9.51311	-9.69594	-9.54807	-9.72304	-10.0766	-10.4765	-10.372	-10.394	-11.1284	-10.4378	-10.0871	-10.4664	-10.5609	-10.4331	-11.4828	-10.8113	-10.5743	-10.1885	-10.9109	-9.19246	-7.58862	-7.62511	-9.28424	-11.0112	-12.0103	-12.5516	-13.2621
	0.334626	-0.457436		1.5899		-9.62849	-10.0629	-9.89537	-9.88064	-9.99096	-9.98523	-10.3508	-10.5283	-10.4883	-10.4443	-10.1596	-9.6925	-10.1189	-10.6204	-9.96592	-10.2092	-10.9176	-10.8251	-10.3028	-10.2482	-9.83095	-9.57111	-10.2149	-10.1074	-9.76553	-10.6827	-10.967	-10.922	-10.8844	-10.4444	-10.6286	-10.519	-10.6327	-10.3375	-10.0426	-10.4143	-9.44878	-7.93202	-8.00111	-9.59805	-11.958	-11.997	-11.3489	-13.1153
	0.311719	-0.425888		1.59318		-9.50233	-9.40059	-10.4969	-11.1511	-11.327	-10.8431	-10.5044	-9.94976	-9.69014	-9.32632	-9.29281	-9.86804	-10.5387	-10.2983	-10.4656	-10.5459	-10.1267	-9.97305	-9.74391	-9.73479	-10.404	-10.8546	-10.9578	-13.3809	-11.149	-10.6744	-10.812	-11.1219	-10.0184	-9.64154	-9.49637	-9.79472	-10.2057	-10.388	-10.604	-11.2339	-9.383	-7.92543	-8.06087	-9.99562	-10.8802	-11.8495	-10.9378	-12.4689
	0.288775	-0.394341		1.59646		-9.78105	-9.72062	-10.4123	-9.77175	-9.47382	-9.681	-9.52713	-9.93921	-9.99373	-10.4731	-9.65988	-9.39709	-10.2443	-11.4938	-10.1656	-9.84659	-10.2019	-10.804	-10.3173	-9.60039	-9.81384	-10.4822	-10.0843	-10.1443	-9.77301	-9.52325	-10.343	-10.8678	-10.1814	-10.3428	-10.6031	-11.1594	-11.4322	-10.6211	-10.0582	-10.7614	-8.91187	-7.47303	-7.60583	-9.3937	-11.9753	-11.4945	-11.0524	-11.2446
	0.265797	-0.362794		1.59974		-11.2031	-9.10985	-9.26802	-11.1039	-10.6222	-10.8151	-10.6531	-10.3981	-9.68153	-9.70999	-9.95714	-10.2007	-9.74493	-9.67245	-10.1646	-10.3384	-10.3559	-9.88265	-9.85006	-10.597	-11.3001	-10.8259	-10.9556	-10.7231	-10.4868	-10.1232	-9.90297	-10.9715	-10.2046	-10.1956	-9.62976	-9.77152	-10.4118	-10.6844	-10.38	-11.1907	-9.20319	-8.00476	-8.16868	-9.73979	-11.252	-11.4838	-11.8769	-11.658
	0.242789	-0.331246		1.60302		-10.3083	-9.61302	-9.3576	-10.0262	-12.5795	-10.6748	-9.81166	-9.35381	-9.6159	-9.73146	-9.26226	-9.38445	-9.77223	-11.0379	-11.0571	-11.0975	-10.1848	-9.90935	-10.4816	-10.7647	-11.0635	-10.8142	-10.4353	-10.1866	-10.2733	-11.1625	-9.8664	-9.77392	-10.1432	-9.83692	-9.69728	-10.031	-10.9752	-10.979	-10.4627	-10.7432	-9.08164	-7.6389	-7.80701	-9.75147	-11.4969	-12.0721	-11.7435	-13.9061
	0.219752	-0.299699		1.60629		-9.99782	-9.92495	-9.8177	-10.2549	-9.97998	-10.7925	-9.88213	-9.63614	-9.2012	-9.35685	-9.66615	-9.79473	-10.2868	-11.7294	-11.0914	-10.5999	-10.571	-9.77511	-9.88215	-10.5711	-10.926	-11.2532	-10.8246	-11.2268	-10.4144	-11.1862	-10.9889	-10.227	-9.79897	-10.2154	-10.3636	-10.4128	-10.3583	-10.1679	-10.2999	-11.031	-9.32741	-8.16306	-8.41315	-10.2169	-11.5887	-12.8418	-11.2661	-12.1009
	0.196689	-0.268152		1.60957		-9.4634	-9.23614	-9.5581	-9.8102	-10.3574	-10.9251	-10.3388	-10.5144	-10.1957	-9.49678	-9.25314	-9.34125	-9.15446	-9.53794	-10.4345	-10.101	-9.98254	-9.52897	-9.28527	-9.39981	-9.89962	-9.80068	-9.66685	-10.3621	-10.24	-10.3053	-12.0998	-10.3672	-9.87082	-9.56962	-9.6421	-10.2086	-10.5506	-10.6471	-10.8275	-10.4874	-8.64672	-7.37149	-7.59979	-9.64571	-10.8577	-14.4535	-11.5722	-12.4277
	0.173604	-0.236605		1.61285		-10.6988	-11.4399	-10.6492	-9.67371	-9.75785	-11.7428	-10.0923	-11.4756	-10.1309	-10.2043	-9.71081	-9.6847	-9.38282	-9.82896	-10.2343	-9.99923	-10.217	-10.9099	-10.7157	-10.3073	-10.0212	-10.5832	-9.9602	-9.86052	-10.3636	-10.219	-11.6179	-10.8188	-10.7363	-10.3831	-10.8732	-10.665	-11.4457	-10.4358	-10.5934	-10.2765	-8.81554	-7.47074	-7.67734	-9.562	-11.3826	-14.1795	-11.8278	-11.1965
	0.150498	-0.205057		1.61613		-9.48296	-9.93192	-9.85616	-10.3807	-10.5122	-10.1515	-10.8356	-9.88837	-9.44464	-9.82382	-10.4883	-11.0063	-10.3682	-10.2931	-11.0785	-9.90296	-9.92152	-10.4601	-9.70763	-9.7308	-10.1507	-11.0383	-11.2797	-9.8689	-9.6954	-10.3896	-11.1076	-10.9182	-9.67764	-9.40386	-9.38946	-9.83054	-11.2593	-10.9487	-10.2782	-11.8532	-8.93597	-7.92205	-8.25755	-10.1893	-11.1551	-11.6982	-11.9393	-12.9947
	0.127374	-0.17351		1.61941		-9.54027	-10.0542	-9.80602	-10.2082	-10.7168	-10.8269	-10.7434	-10.8449	-10.1023	-9.97782	-9.81745	-9.98173	-9.97599	-9.85799	-10.3051	-10.9848	-10.7825	-11.0864	-10.7796	-10.1769	-9.83385	-10.361	-11.2529	-11.906	-11.0701	-13.3772	-10.9517	-11.1837	-11.4864	-9.96508	-9.91233	-10.7142	-11.3956	-11.2055	-10.2694	-11.9262	-8.74612	-7.65426	-7.97112	-9.9206	-11.6929	-11.9009	-11.111	-12.5439
	0.104236	-0.141963		1.62268		-10.2256	-9.36386	-9.16631	-9.57842	-9.60219	-9.95211	-10.253	-9.88874	-9.55004	-9.60226	-9.49191	-9.47675	-10.0301	-10.5921	-12.3894	-10.4437	-10.1592	-10.5008	-10.2469	-9.70844	-9.61037	-9.7896	-10.2505	-10.2123	-10.4111	-11.0567	-11.6852	-10.5127	-9.91261	-9.89236	-9.80081	-9.875	-10.1349	-10.4729	-10.5633	-10.9771	-8.90462	-7.92159	-8.30228	-10.1605	-10.7261	-11.2616	-11.9793	-11.6014
	0.0810851	-0.110415		1.62596		-9.96309	-9.48524	-9.15881	-10.0436	-10.5447	-9.84345	-10.6476	-10.234	-10.3268	-11.1958	-9.63209	-9.31691	-9.47018	-9.9846	-10.5913	-10.6722	-9.91362	-10.1627	-9.89445	-9.40755	-9.3428	-9.4667	-9.68654	-9.80046	-10.0163	-9.94739	-10.2612	-11.5193	-9.89814	-9.37527	-9.53632	-9.87187	-9.73539	-9.65622	-9.89374	-11.3514	-8.31382	-7.2224	-7.54721	-9.67648	-11.1191	-11.4124	-11.6778	-11.8816
	0.0579248	-0.0788682		1.62924		-9.64586	-9.22367	-9.36426	-9.43315	-9.52986	-10.2231	-10.9583	-10.605	-9.90888	-9.43375	-9.44155	-9.75095	-10.0909	-10.9186	-10.1684	-11.0265	-10.1347	-9.78243	-10.0566	-10.3648	-10.0999	-9.77477	-9.96791	-10.2864	-11.3265	-10.7109	-10.4776	-10.0495	-9.93943	-10.3173	-11.1677	-11.2327	-11.5499	-10.295	-10.4096	-10.7739	-8.79565	-7.63055	-7.93566	-10.0877	-11.9364	-12.0282	-11.4492	-11.5304
	0.0347576	-0.0473209		1.63252		-10.0804	-9.80394	-9.51322	-9.7967	-9.99668	-9.77521	-9.56134	-9.54797	-9.65655	-10.3373	-10.1252	-10.2499	-10.648	-10.4811	-10.5925	-10.4945	-13.6726	-10.2667	-9.97852	-9.49678	-9.54714	-10.4917	-10.9573	-10.1359	-10.128	-10.4395	-11.1722	-10.7335	-9.7465	-9.55933	-9.66387	-9.9677	-10.5843	-10.3816	-10.1516	-10.9627	-8.52862	-7.64024	-8.04338	-10.0182	-11.0526	-12.0754	-11.4424	-12.7233
	0.0115863	-0.0157736		1.6358		-9.74465	-10.7865	-10.2129	-10.3804	-11.1557	-10.5982	-10.0933	-10.56	-10.6769	-10.5187	-10.4143	-10.0083	-9.7188	-10.2352	-11.451	-10.0492	-9.88036	-9.9316	-10.2531	-13.5737	-11.1717	-11.8756	-11.4996	-10.4895	-10.4704	-10.5593	-10.7918	-11.5965	-10.7307	-11.0579	-11.0376	-10.7371	-12.3766	-11.6148	-10.5767	-11.0971	-8.68207	-7.63148	-8.04829	-10.5839	-11.1746	-10.8456	-10.7573	-11.9199
	0.0115863	0.0157736		1.63908		-10.3085	-10.3088	-9.9337	-9.92474	-10.6001	-10.2196	-9.85773	-9.83453	-10.3773	-10.3287	-9.87325	-9.47685	-9.19637	-9.31831	-10.078	-10.9372	-11.9229	-10.4028	-9.86484	-9.92129	-10.0619	-10.3566	-10.853	-10.4281	-9.92775	-10.2695	-10.4716	-10.6461	-10.0058	-9.67002	-9.88578	-10.1013	-10.0322	-10.1795	-10.3464	-10.7818	-8.74678	-7.87345	-8.33386	-10.291	-10.8882	-10.964	-11.4582	-11.824
	0.0347576	0.0473209		1.64235		-9.32017	-9.7463	-9.73504	-9.76785	-9.88687	-9.50509	-9.48843	-10.4387	-11.2565	-10.3424	-9.77311	-9.46232	-9.81238	-10.2588	-10.1548	-10.1985	-10.7915	-11.4461	-10.244	-10.4438	-10.1376	-9.84878	-10.1307	-11.8833	-10.5041	-10.1357	-10.3047	-10.5733	-14.1086	-10.1382	-10.0199	-10.5656	-11.0517	-10.521	-10.2315	-10.6863	-8.35775	-7.37796	-7.80774	-10.0294	-11.4917	-11.1616	-11.3569	-11.8364
	0.0579248	0.0788682		1.64563		-9.6478	-10.2408	-9.86166	-10.8415	-9.98278	-9.74194	-10.6775	-10.1679	-10.0842	-10.0862	-10.6519	-11.1084	-10.1411	-9.70367	-10.026	-9.71415	-9.85714	-9.9147	-9.57616	-9.80137	-10.0707	-11.2599	-10.2714	-10.7914	-10.8219	-10.6397	-10.7205	-10.1655	-9.54489	-9.91031	-10.6657	-10.9599	-11.5651	-10.4351	-10.0883	-10.7551	-9.13651	-8.14511	-8.59196	-11.153	-10.9616	-12.3539	-11.0518	-11.6628
	0.0810851	0.110415		1.64891		-9.64197	-9.67028	-10.5654	-10.584	-10.3582	-10.0204	-10.4699	-10.627	-10.4429	-10.7101	-10.0037	-9.8098	-9.65512	-9.67628	-10.3683	-11.5465	-11.0831	-10.4826	-10.5549	-10.0802	-9.92113	-10.6346	-10.7349	-10.1313	-10.0637	-10.7391	-10.5588	-9.80491	-9.76299	-9.5791	-9.62149	-9.92391	-10.3271	-10.8441	-10.1647	-10.9583	-8.56999	-7.70561	-8.2328	-10.4881	-10.797	-11.5038	-11.7581	-12.4076
	0.104236	0.141963		1.65219		-10.2575	-11.1023	-10.007	-9.90346	-10.7963	-11.4264	-11.6278	-10.5672	-10.0745	-10.4858	-9.8199	-9.43302	-9.68827	-10.9655	-10.6707	-11.2031	-10.5274	-10.4803	-10.4083	-10.4149	-10.8759	-10.3903	-9.91262	-10.3811	-11.1224	-11.3907	-10.374	-9.7645	-10.4839	-11.7104	-10.5289	-10.7607	-11.2154	-11.338	-10.3627	-12.0426	-8.66891	-7.76178	-8.29407	-11.0527	-13.4534	-11.6197	-11.5304	-12.2474
	0.127374	0.17351		1.65547		-9.34238	-9.08778	-9.32285	-9.87484	-10.083	-9.67781	-10.3244	-11.2042	-10.7632	-9.99433	-10.3315	-9.75678	-9.65827	-10.3056	-9.74927	-9.82796	-10.6394	-10.6074	-10.4208	-10.756	-10.6217	-9.98831	-9.95331	-9.57217	-9.29899	-9.62097	-10.9391	-10.2822	-9.96234	-10.091	-10.0294	-9.94304	-10.0682	-10.6742	-11.2482	-10.7934	-8.46844	-7.58598	-8.09061	-10.1573	-10.9127	-10.8698	-11.3648	-11.6069
	0.150498	0.205057		1.65874		-10.0919	-10.1879	-10.2757	-10.9827	-10.202	-10.2866	-10.9063	-10.182	-11.8264	-10.0465	-11.6341	-9.85924	-9.84169	-10.2994	-10.4009	-10.6499	-11.3196	-11.1862	-11.3506	-11.0652	-10.5431	-9.8481	-9.72477	-9.85295	-9.87891	-10.6244	-11.5867	-12.0164	-10.7727	-9.81852	-9.80412	-10.2118	-10.1728	-10.1216	-10.3871	-10.4424	-8.20928	-7.31461	-7.8291	-10.479	-11.9844	-11.1671	-11.3685	-12.4903
	0.173604	0.236605		1.66202		-10.3345	-10.8134	-10.1428	-9.54762	-9.52956	-10.162	-11.7775	-10.5094	-10.267	-9.52193	-9.42891	-10.2172	-10.8482	-9.77571	-9.36626	-9.49747	-10.3084	-10.1763	-10.2433	-9.89734	-10.2953	-10.1705	-11.0674	-12.0481	-11.3169	-11.2645	-11.6074	-10.3592	-9.5721	-9.55157	-10.1772	-10.7234	-10.8382	-10.0658	-10.2186	-10.2502	-9.20769	-8.17606	-8.64936	-12.1401	-10.8105	-11.4268	-11.4978	-12.2256
	0.196689	0.268152		1.6653		-10.0226	-9.82977	-9.4725	-9.56259	-10.1327	-10.6879	-9.77322	-9.6477	-10.1476	-10.1034	-10.2051	-9.64218	-9.74613	-10.884	-10.4874	-10.4329	-10.1841	-9.82	-9.62443	-9.80918	-10.3831	-10.0726	-10.5923	-9.93681	-10.198	-10.5032	-11.028	-10.7927	-10.3379	-10.0441	-9.9199	-9.97662	-10.658	-10.7953	-10.1252	-10.2081	-8.6062	-7.9324	-8.5875	-10.8265	-10.7689	-11.2192	-11.8261	-12.1078
	0.219752	0.299699		1.66858		-9.58575	-9.95993	-10.9035	-9.43393	-10.1277	-9.95335	-10.0868	-10.3907	-9.64603	-9.41953	-9.98062	-10.0478	-10.0521	-10.0871	-10.3541	-10.4131	-10.9042	-15.2035	-11.2389	-10.9201	-11.0999	-10.3905	-10.5885	-11.4303	-11.3952	-10.9009	-11.4927	-11.5539	-10.2817	-10.0841	-10.9868	-10.9919	-10.6375	-11.4977	-11.1282	-11.4177	-8.8752	-8.15967	-8.87586	-11.2771	-10.916	-10.8426	-11.4794	-12.4545
	0.242789	0.331246		1.67186		-9.3247	-9.51812	-10.9104	-11.3855	-10.3414	-9.50856	-9.96708	-9.41162	-9.94618	-10.1982	-9.59205	-9.64387	-9.77126	-9.74634	-10.9264	-10.7905	-11.3016	-10.905	-10.1183	-9.89194	-9.96908	-10.8581	-11.5257	-10.4447	-10.0027	-10.8086	-11.0211	-12.2725	-10.636	-10.0127	-9.78707	-9.8899	-10.272	-10.4755	-10.2651	-10.7814	-8.52633	-7.83841	-8.50959	-10.3212	-10.3954	-10.6692	-11.4621	-12.5596
	0.265797	0.362794		1.67514		-10.0748	-9.93224	-10.374	-9.93855	-10.8326	-11.7413	-10.5298	-9.7782	-9.38213	-9.80633	-11.2749	-9.80932	-9.48577	-10.1856	-10.7027	-10.6828	-10.669	-11.3167	-11.18	-11.3609	-10.1293	-9.86333	-10.0732	-10.5714	-10.1893	-10.724	-11.5928	-10.2424	-10.0347	-10.0131	-10.254	-11.4374	-11.3102	-11.6962	-11.0289	-10.9128	-8.31425	-7.56255	-8.19051	-11.0287	-12.5328	-11.4673	-11.4123	-12.5357
	0.288775	0.394341		1.67841		-9.46547	-9.66003	-10.7888	-10.3814	-10.1328	-9.78053	-11.8819	-9.49271	-9.68605	-9.74658	-9.97916	-10.2606	-11.2038	-9.85952	-9.98209	-11.1236	-9.7821	-9.47718	-9.61197	-10.0925	-11.0566	-10.5501	-10.2107	-10.768	-11.1244	-11.6339	-10.9693	-10.3208	-10.0376	-10.3744	-10.0267	-9.75835	-10.4218	-11.4585	-10.5655	-10.5553	-9.58415	-8.66552	-9.30038	-11.7137	-11.2955	-12.2339	-11.0735	-11.7803
	0.311719	0.425888		1.68169		-9.34872	-9.20507	-9.93646	-9.72066	-9.08868	-9.16582	-9.79773	-10.6781	-10.9949	-10.5745	-9.71859	-9.85176	-10.3024	-9.90759	-10.1722	-10.1971	-10.0272	-10.1183	-10.592	-10.5564	-10.6898	-10.8591	-10.3328	-10.1816	-11.1447	-11.3505	-11.6968	-13.1979	-10.8445	-10.4806	-10.0178	-9.95523	-10.8222	-11.5487	-10.7434	-10.8157	-8.44799	-7.8091	-8.55706	-10.6765	-10.8216	-10.8191	-11.278	-12.0174
	0.334626	0.457436		1.68497		-9.7335	-9.34478	-9.46129	-9.81914	-9.89664	-9.54802	-10.262	-10.4121	-10.9793	-12.6889	-9.77325	-9.52387	-10.3414	-10.0975	-10.2854	-11.4927	-10.6471	-10.9773	-10.7729	-10.4073	-11.7614	-10.5808	-11.7498	-11.0681	-10.8861	-10.5626	-11.0185	-11.0296	-11.8455	-11.5918	-11.4252	-10.7633	-11.22	-11.0781	-10.8395	-12.5821	-8.48159	-7.85746	-8.6518	-11.3992	-11.2299	-10.4893	-10.8776	-12.1023
	0.357496	0.488983		1.68825		-8.99811	-9.17359	-9.927	-9.96404	-9.49506	-9.89353	-10.3994	-9.88782	-10.1056	-9.66282	-9.96009	-9.85127	-9.42706	-10.2159	-10.9704	-10.4304	-9.85978	-9.61729	-9.90591	-10.5166	-10.4227	-10.4596	-11.5836	-10.6472	-10.1494	-10.4225	-11.1797	-10.9982	-11.2369	-10.4628	-9.76252	-9.94685	-10.4656	-11.7609	-10.9419	-10.5614	-8.36218	-7.69797	-8.407	-10.8188	-10.9082	-10.4611	-10.5947	-11.8948
	0.380324	0.52053		1.69153		-10.6678	-10.9044	-9.93621	-9.39509	-10.3436	-10.1758	-9.96746	-10.0794	-9.61354	-9.43209	-10.2686	-9.97684	-9.5065	-10.0472	-10.2395	-9.85457	-9.8204	-10.215	-12.2742	-11.8955	-10.6173	-10.1697	-10.1695	-10.2333	-10.2588	-10.2745	-10.8072	-12.0658	-11.4038	-10.7119	-10.4604	-10.5266	-10.7112	-12.4841	-11.8642	-13.2565	-8.00985	-7.40038	-8.12951	-10.9237	-11.7864	-10.8382	-11.0902	-13.1433
	0.403109	0.552077		1.6948		-9.80887	-10.7618	-10.4427	-9.9015	-9.75544	-10.0577	-9.75677	-9.52349	-10.3189	-10.5099	-9.99199	-10.448	-9.83871	-9.91918	-10.3463	-10.1181	-11.0567	-11.6083	-11.1935	-9.95625	-10.6349	-10.3112	-10.0744	-10.3276	-10.2885	-10.5341	-11.2961	-10.7697	-10.3698	-9.75564	-9.78537	-10.1716	-11.4957	-11.9966	-10.7715	-10.056	-8.81068	-8.12743	-8.7685	-10.824	-11.4137	-13.3221	-11.0784	-11.5347
	0.425847	0.583625		1.69808		-9.22063	-9.23262	-9.90889	-9.85588	-10.0565	-9.98384	-9.75219	-9.36776	-9.51283	-10.055	-10.0065	-10.0431	-10.0777	-9.94627	-12.71	-10.2004	-10.3973	-10.167	-9.89879	-9.97006	-10.2452	-10.6041	-10.2727	-11.2768	-11.0733	-11.1205	-11.6339	-10.7458	-10.6047	-10.045	-9.81764	-9.97162	-10.6392	-11.726	-10.8445	-10.3277	-9.14233	-8.58977	-9.64899	-10.7551	-10.7519	-10.8748	-10.9591	-11.2115
	0.448537	0.615172		1.70136		-11.9071	-10.7565	-10.4804	-10.0128	-9.75502	-10.0786	-9.90484	-10.5579	-10.7574	-10.3821	-10.1622	-9.74357	-9.82752	-10.2953	-10.4208	-11.0332	-10.5304	-10.9696	-10.3627	-10.961	-10.4898	-10.1121	-11.6812	-11.7142	-10.6039	-10.8192	-10.8273	-10.2234	-10.3474	-12.4591	-11.8911	-10.9308	-10.9178	-11.1778	-10.996	-11.1299	-9.0581	-8.60896	-9.64888	-11.3337	-11.4118	-10.7965	-11.1281	-12.2986
	0.471176	0.646719		1.70464		-9.91171	-9.30066	-9.60374	-10.015	-9.73656	-9.79452	-9.38306	-9.87193	-9.64581	-9.1026	-8.98803	-9.3967	-10.0937	-10.4	-11.3583	-10.6568	-10.5219	-10.1813	-9.71522	-9.6462	-9.54762	-9.83303	-10.2594	-10.0661	-9.99816	-10.2321	-11.0567	-13.5508	-10.9202	-10.1796	-9.94267	-9.9509	-10.4158	-11.7984	-11.6714	-11.4078	-8.59581	-8.11489	-9.07911	-10.318	-10.8373	-10.6509	-11.0844	-12.3309
	0.493762	0.678267		1.70792		-9.42728	-9.65118	-11.0228	-10.4049	-11.3437	-11.1499	-10.7761	-12.6183	-9.8901	-10.0283	-11.1462	-10.1924	-10.019	-10.6274	-12.002	-10.6512	-9.9713	-9.74986	-9.76827	-10.2416	-10.0176	-9.6051	-9.63189	-10.2948	-10.8487	-10.0261	-10.0485	-10.3167	-11.5574	-11.2778	-10.8281	-10.597	-11.0896	-11.0567	-11.4086	-11.6824	-8.07621	-7.59222	-8.50726	-10.3241	-10.7322	-10.9599	-11.7019	-12.0124
	0.516293	0.709814		1.71119		-9.88043	-10.0703	-10.0991	-11.1777	-9.72781	-10.0902	-11.3652	-9.77736	-10.2485	-10.6726	-10.3213	-10.0366	-10.1709	-10.6959	-11.2189	-9.96869	-9.91188	-10.6056	-10.1201	-9.56306	-10.1892	-10.923	-10.9502	-10.4738	-10.4001	-10.8228	-10.9143	-10.1895	-10.331	-11.0278	-11.6983	-11.0768	-11.8847	-11.222	-11.1753	-10.6899	-8.60204	-8.15755	-9.01015	-11.4693	-11.383	-11.6282	-11.6861	-12.3639
	0.538766	0.741361		1.71447		-11.1566	-10.8723	-9.37252	-9.62946	-11.1279	-9.96856	-9.50488	-9.54367	-10.3943	-10.5131	-9.79461	-10.0839	-9.8252	-9.29398	-9.50456	-11.7478	-11.3895	-10.3614	-11.2041	-10.4463	-11.041	-9.99497	-9.80658	-9.85145	-10.2376	-11.091	-10.6864	-9.85104	-9.90017	-10.2372	-10.1043	-9.78278	-10.2722	-10.7532	-10.7966	-10.7289	-8.79152	-8.30776	-9.41946	-10.7986	-11.0419	-10.8502	-11.0207	-11.5897
	0.561178	0.772908		1.71775		-9.46853	-9.95365	-10.7592	-9.76589	-10.869	-10.8141	-10.3688	-10.1835	-10.9053	-9.97779	-9.87204	-9.84051	-9.59689	-10.5222	-10.6936	-10.9705	-10.2301	-9.98179	-10.6015	-12.7273	-11.5171	-10.9511	-11.1619	-10.4568	-10.5219	-11.3049	-11.147	-10.235	-10.1811	-11.1735	-12.1922	-10.7471	-10.0672	-9.92707	-10.9104	-10.9039	-8.51547	-8.12732	-9.2895	-10.6231	-11.2689	-10.6447	-10.9255	-12.394
	0.583529	0.804456		1.72103		-12.4332	-9.4277	-9.35295	-9.4116	-9.29978	-9.83775	-11.5008	-10.654	-10.6975	-10.0204	-9.57771	-9.29479	-9.57012	-9.72154	-10.2235	-12.1167	-10.6385	-9.76068	-9.62905	-9.59089	-9.69517	-11.0869	-10.4442	-9.55918	-10.1029	-10.7532	-10.5769	-10.5138	-10.2042	-9.99352	-10.0037	-9.91407	-9.98046	-10.1153	-11.5317	-10.7785	-8.53342	-8.28759	-9.65434	-10.6908	-10.8138	-10.4005	-10.8634	-12.809
	0.605815	0.836003		1.72431		-12.2498	-10.1568	-9.69239	-10.0846	-9.52021	-9.4911	-11.1763	-9.68811	-10.0485	-10.5349	-9.46675	-9.53826	-9.8684	-9.69327	-9.99573	-9.96456	-10.0046	-11.561	-10.2231	-9.53622	-9.36649	-10.0297	-10.8334	-10.476	-10.5134	-11.0341	-10.69	-10.6376	-10.1943	-10.2368	-10.174	-10.0271	-10.106	-9.9523	-10.822	-9.83845	-7.89274	-7.60789	-8.69718	-10.3284	-10.875	-10.5442	-10.8538	-12.8741
	0.628035	0.86755		1.72759		-9.24261	-10.9986	-11.3476	-11.2442	-10.3541	-10.1276	-10.9106	-10.1742	-10.3854	-10.5672	-10.5125	-10.9116	-11.3084	-10.1256	-10.2055	-11.1457	-10.8477	-10.5011	-10.601	-10.3752	-10.9682	-11.1081	-12.793	-10.8097	-13.2865	-10.2929	-10.2762	-11.3321	-10.3171	-9.90204	-10.3703	-10.763	-11.7278	-10.6728	-11.7976	-10.0582	-8.04217	-7.74058	-8.73826	-10.6732	-11.032	-10.98	-11.1459	-11.5313
	0.650186	0.899098		1.73086		-9.47605	-9.81061	-10.3757	-10.0281	-9.78306	-10.5181	-9.94147	-9.78599	-10.337	-10.4712	-10.6325	-11.7877	-10.2303	-9.89979	-10.278	-11.7296	-11.1511	-10.8898	-11.2938	-9.90051	-10.0388	-10.1765	-10.0973	-10.223	-10.2242	-10.9793	-11.6406	-11.7031	-10.3764	-10.0618	-10.1167	-10.1366	-10.5321	-10.5837	-11.0686	-10.2729	-8.75785	-8.47633	-9.45763	-11.5735	-11.5194	-11.9078	-11.3235	-11.6539
	0.672267	0.930645		1.73414		-9.1211	-10.0314	-10.6036	-10.4308	-10.8926	-10.2145	-9.98819	-9.93879	-9.81318	-9.55198	-10.3429	-10.6799	-10.5688	-9.97311	-10.4826	-10.1788	-9.8174	-10.9141	-10.0314	-10.1255	-10.3459	-10.028	-10.1553	-10.4709	-11.3034	-12.664	-11.3959	-10.7343	-11.1105	-11.9696	-11.1685	-10.6071	-10.5081	-11.4891	-11.4125	-11.0652	-8.79863	-8.43535	-9.4661	-11.9197	-13.1717	-10.9532	-11.1092	-11.8524
	0.694275	0.962192		1.73742		-9.81167	-9.54694	-9.75565	-10.9096	-10.1523	-9.768	-10.5274	-10.0999	-10.0854	-9.93273	-9.68796	-9.62234	-10.342	-10.8436	-10.6167	-10.2795	-9.63178	-9.88524	-10.7075	-10.6904	-10.0035	-10.022	-10.0597	-10.4493	-9.87517	-9.86708	-9.87252	-10.1937	-10.518	-9.85713	-9.90962	-10.0838	-10.1016	-10.4239	-11.3432	-11.0145	-9.90069	-9.24176	-9.65272	-10.8297	-10.7173	-10.4739	-10.9097	-12.5551
	0.716209	0.993739		1.7407		-9.62139	-9.92148	-9.73302	-10.1203	-10.819	-9.70489	-9.65408	-10.0024	-9.38067	-9.47981	-10.8508	-9.47972	-10.0051	-10.5909	-11.3766	-10.0525	-9.82563	-10.3386	-10.3927	-9.65726	-9.6249	-9.9755	-10.0307	-9.83145	-9.88616	-10.0225	-10.2207	-11.0618	-10.5578	-9.93141	-9.58721	-9.54224	-9.89026	-10.1598	-11.0658	-10.3694	-8.82618	-8.70605	-10.0689	-10.462	-10.6291	-10.4985	-10.8061	-13.5236
	0.738067	1.02529		1.74398		-10.1379	-10.6681	-10.3874	-10.535	-11.0185	-11.206	-10.1239	-9.87213	-9.93918	-10.9015	-10.8782	-10.8559	-10.3881	-9.7358	-9.33836	-9.67115	-11.3168	-10.4386	-10.2969	-10.0362	-10.1364	-10.5117	-11.0551	-10.9737	-10.8921	-11.6588	-12.2464	-10.5871	-10.1792	-11.1288	-12.6155	-11.3881	-11.3734	-11.0259	-11.5594	-10.2211	-8.62267	-8.4978	-9.79134	-11.6959	-12.5832	-11.4948	-11.1588	-12.3865
	0.759847	1.05683		1.74725		-9.55702	-9.84541	-11.5643	-10.7268	-10.4282	-10.6675	-11.0251	-10.209	-10.3178	-10.2946	-10.2839	-10.9133	-10.0091	-10.7631	-10.5638	-10.7249	-10.5469	-10.5243	-10.3463	-9.96849	-10.9503	-11.2581	-10.3025	-9.89014	-10.0628	-11.0356	-11.2527	-10.6977	-10.1152	-10.0255	-10.3433	-10.3813	-10.8511	-10.5828	-10.3343	-10.2816	-9.65204	-9.68585	-10.5011	-10.8739	-10.6568	-10.8296	-11.575	-11.877
	0.781547	1.08838		1.75053		-9.59944	-9.90231	-10.2498	-10.3813	-9.90417	-10.0932	-9.64621	-9.84479	-10.6886	-11.0952	-10.9881	-10.5952	-10.543	-10.5476	-9.95135	-10.8025	-10.9301	-10.3393	-11.044	-10.5708	-10.1962	-10.4847	-11.0101	-10.5553	-9.88844	-9.93834	-10.1655	-10.1365	-9.84968	-9.79056	-10.0006	-10.3903	-11.1998	-11.6646	-11.4813	-10.5593	-9.28355	-9.02157	-10.3393	-11.971	-11.4312	-10.9517	-11.3857	-12.4423
	0.803165	1.11993		1.75381		-10.4925	-9.58552	-9.30429	-9.6584	-9.99655	-9.71349	-10.0643	-10.5051	-10.3277	-9.66567	-9.60294	-9.52543	-9.76423	-9.84233	-10.6947	-10.4039	-10.2869	-11.449	-11.2903	-10.5038	-9.71975	-9.57749	-10.1078	-10.6283	-11.46	-10.9314	-10.2422	-10.2272	-10.9701	-11.3535	-10.7844	-10.3883	-10.2777	-10.6044	-12.2516	-11.3883	-9.84772	-9.51205	-10.0504	-10.7777	-10.5613	-10.1731	-10.5107	-11.7332
	0.8247	1.15148		1.75709		-9.74331	-9.61373	-9.15377	-9.228	-10.6458	-10.4799	-10.6077	-10.2202	-10.0684	-10.3568	-9.98479	-10.0362	-10.4611	-10.2265	-9.56557	-9.35402	-10.1463	-10.436	-9.5639	-9.5807	-9.50623	-9.8409	-10.3709	-10.5287	-10.2395	-9.96035	-10.7842	-11.1014	-10.5955	-10.5355	-9.90445	-9.46191	-9.49202	-9.96452	-12.0611	-12.1362	-8.91419	-8.86153	-10.6343	-10.3332	-10.3654	-10.1989	-10.6497	-12.0952
	0.84615	1.18302		1.76037		-9.32269	-9.72069	-10.8567	-9.70822	-9.53996	-9.21446	-9.55568	-11.2419	-10.9199	-11.4983	-10.0142	-9.51066	-9.75874	-10.0109	-9.94747	-9.9866	-11.5561	-9.91778	-9.74226	-9.72592	-9.94291	-10.2757	-10.1847	-10.3708	-10.7793	-12.4555	-10.6064	-11.4203	-11.9462	-10.6417	-10.0828	-9.95285	-10.1192	-10.1475	-11.2023	-10.6756	-8.52685	-8.45397	-10.4256	-10.5393	-10.9844	-10.6901	-10.5562	-11.745
	0.867514	1.21457		1.76365		-9.12348	-9.76422	-10.479	-10.0955	-10.4401	-10.3908	-10.7325	-10.4203	-10.464	-12.6054	-11.9683	-10.0973	-9.42461	-9.57142	-10.295	-9.91386	-9.92122	-10.7471	-10.8359	-11.0056	-10.3993	-10.3736	-11.0002	-10.4609	-10.1253	-10.5143	-10.3764	-10.4679	-11.0818	-10.8819	-11.5661	-11.5825	-11.7826	-11.0548	-11.0174	-10.5758	-9.04887	-9.02275	-10.9122	-11.058	-11.1186	-11.9254	-11.1311	-11.9035
	0.88879	1.24612		1.76692		-9.9881	-9.98943	-9.79621	-10.4595	-9.45394	-9.31901	-10.6723	-9.73662	-10.1682	-10.4247	-10.253	-10.0235	-9.58679	-9.69052	-10.0455	-10.1984	-10.0082	-9.70248	-11.1165	-11.3284	-12.2275	-10.7081	-10.4506	-10.5355	-10.7248	-10.9295	-10.5819	-10.5119	-10.6512	-12.2409	-10.2878	-10.1767	-10.2309	-10.1669	-11.2924	-10.1303	-8.64318	-8.56826	-10.1425	-10.679	-10.8168	-12.2537	-12.4694	-12.1134
	0.909977	1.27766		1.7702		-9.4004	-10.5252	-9.85262	-9.64669	-9.6639	-9.91575	-10.4745	-10.3522	-10.1432	-10.6738	-10.3753	-9.87587	-9.90818	-11.2291	-10.708	-10.9294	-10.3405	-10.1327	-10.7335	-10.4321	-10.0592	-10.3443	-11.1099	-10.3194	-10.7963	-10.7203	-11.5825	-12.7525	-11.3626	-10.7721	-10.0506	-10.1956	-11.2473	-10.962	-11.9475	-10.2273	-8.62096	-8.50644	-9.64565	-11.4647	-11.8056	-11.0118	-11.1788	-12.0021
	0.931073	1.30921		1.77348		-9.48447	-9.68265	-10.8553	-9.86533	-9.56523	-10.5392	-11.071	-10.7798	-10.34	-10.3495	-10.1921	-9.70616	-9.34667	-9.74871	-9.91033	-10.3795	-10.2875	-9.70823	-10.2331	-10.3996	-10.0426	-9.91785	-10.0018	-10.3626	-10.4536	-10.6365	-11.6883	-10.8105	-10.1991	-10.0229	-9.91057	-9.89776	-10.3451	-11.4678	-13.5627	-13.0888	-11.1269	-10.2999	-10.0436	-10.7676	-10.9395	-10.5486	-10.923	-12.1639
	0.952077	1.34076		1.77676		-10.6339	-11.7147	-10.2352	-9.57385	-9.85107	-9.74507	-9.64009	-10.1584	-10.3901	-10.5955	-12.254	-10.4319	-10.1952	-11.8387	-10.1218	-10.2154	-10.046	-10.3819	-10.7176	-10.4329	-10.9551	-11.1672	-11.1306	-10.8731	-10.4751	-10.4475	-10.8849	-12.1789	-10.6013	-10.4193	-10.3946	-10.2406	-10.3653	-11.031	-11.3663	-10.4905	-8.89195	-9.02589	-10.9015	-10.3892	-10.6997	-10.8199	-11.3525	-12.2637
	0.972987	1.37231		1.78004		-10.1268	-10.4353	-10.4353	-10.6535	-11.2819	-10.7601	-10.5018	-10.0199	-9.98611	-9.8499	-9.85304	-9.89814	-10.4071	-10.1803	-9.96083	-10.2488	-10.0327	-9.68455	-9.79378	-11.7544	-10.0103	-10.8615	-11.2057	-11.0497	-10.313	-10.0991	-10.3937	-11.0626	-10.1063	-10.5908	-11.5953	-11.2689	-11.701	-10.844	-11.3992	-10.7731	-9.12983	-9.1712	-10.8261	-11.0899	-11.5183	-10.8846	-10.6822	-11.8124
	0.993803	1.40385		1.78331		-10.4397	-12.2204	-13.1176	-11.1264	-10.9698	-10.3002	-9.87589	-9.7596	-10.8454	-10.0769	-10.1859	-10.1695	-9.79129	-10.7595	-11.3891	-10.5302	-9.79659	-9.54734	-9.99892	-10.3228	-10.8584	-11.3283	-12.8974	-10.3498	-10.1148	-10.7996	-10.6317	-10.2647	-10.4113	-10.5023	-10.3191	-10.1295	-11.0142	-10.4701	-10.8635	-10.7437	-9.19214	-9.29297	-11.9477	-11.0955	-11.6335	-11.1057	-10.9227	-11.496
	1.01452	1.4354		1.78659		-10.3431	-11.7269	-11.1894	-10.6278	-9.96726	-10.578	-10.1934	-9.77239	-9.75784	-10.7203	-11.2355	-10.3543	-10.8807	-10.45	-10.0881	-10.204	-10.8823	-10.0949	-10.8513	-10.5248	-11.4391	-11.1105	-10.3027	-10.7241	-11.3796	-10.9891	-10.8054	-10.3861	-10.4204	-10.6297	-10.2902	-10.4033	-10.4784	-10.1518	-11.4072	-9.83554	-8.4517	-8.61192	-10.5246	-10.4337	-10.6547	-10.4856	-11.0767	-11.9265
	1.03515	1.46695		1.78987		-9.6546	-10.1699	-10.3918	-10.4724	-10.5076	-11.5004	-10.2625	-9.4518	-9.98526	-9.73293	-9.28685	-9.98547	-9.67872	-9.56	-10.1876	-10.9213	-10.8012	-10.6516	-10.2542	-9.78151	-9.47761	-9.77645	-10.0372	-10.6008	-10.8898	-10.6612	-10.8938	-11.7797	-10.1926	-9.79852	-9.76992	-9.74121	-10.1278	-11.4646	-11.0708	-10.3925	-8.74264	-8.96537	-10.5969	-10.3868	-10.6424	-10.3732	-10.9575	-11.6848
	1.05567	1.4985		1.79315		-11.433	-10.7745	-10.5985	-10.0016	-10.3426	-9.88739	-10.99	-9.72378	-9.5749	-9.34234	-9.1193	-9.55451	-10.2338	-10.0178	-9.91383	-10.3286	-10.0288	-10.2138	-11.0372	-10.3942	-10.2847	-10.0519	-10.4189	-10.7681	-12.4366	-11.0869	-10.5012	-10.0315	-9.75499	-9.6955	-9.84472	-9.8693	-10.1635	-11.2818	-11.1815	-11.4603	-10.9224	-10.2556	-10.3149	-11.033	-10.8893	-10.5705	-10.7725	-12.3595
	1.0761	1.53004		1.79643		-9.61657	-10.7936	-10.0318	-10.1149	-10.0808	-10.1022	-10.8766	-10.1866	-9.49393	-9.83176	-10.4816	-10.285	-10.5672	-11.1709	-10.3601	-10.2406	-9.66486	-9.74633	-10.3947	-12.2337	-12.1005	-10.7013	-11.3735	-11.1989	-11.2916	-11.0023	-11.225	-11.5171	-11.213	-11.5809	-11.8982	-11.5932	-10.9697	-12.8928	-11.7495	-10.5934	-9.26099	-9.25449	-10.7058	-11.2559	-11.0083	-10.9044	-11.1705	-13.0912
	1.09642	1.56159		1.7997		-9.18671	-9.7697	-11.0423	-10.4289	-10.8959	-10.5295	-10.2804	-10.0181	-11.2696	-10.4575	-10.7831	-10.2801	-10.5265	-10.055	-10.389	-10.8856	-10.8191	-10.708	-9.86968	-9.85037	-10.0906	-9.78692	-9.77371	-10.4177	-11.4152	-11.7638	-11.663	-11.4106	-10.6747	-10.6399	-10.2834	-10.2735	-10.5422	-10.8337	-12.0808	-10.5704	-9.27411	-9.41214	-10.6649	-11.2649	-11.4064	-11.457	-11.648	-13.551
	1.11665	1.59314		1.80298		-10.4548	-9.76685	-10.1289	-10.3406	-10.4279	-9.79298	-10.3093	-11.0519	-10.4275	-11.4516	-10.3153	-10.1465	-10.1236	-9.48138	-9.47558	-9.79156	-9.81299	-10.4198	-10.7844	-10.5905	-10.3875	-10.4376	-10.6881	-10.6654	-10.6312	-11.715	-12.0756	-12.3428	-13.0108	-10.9881	-10.934	-10.4414	-10.0207	-10.1089	-11.0782	-10.1073	-9.27849	-9.81981	-11.3199	-11.409	-12.0072	-11.4256	-11.3199	-12.6956
	1.13677	1.62468		1.80626		-9.75082	-10.2776	-11.1187	-11.9073	-10.1249	-10.41	-9.91231	-9.6272	-9.86533	-9.86602	-9.90466	-9.56762	-9.96074	-11.8023	-10.2484	-9.79284	-10.3236	-12.9453	-10.6299	-10.2244	-10.6483	-10.4725	-10.9267	-10.0209	-9.84338	-10.2511	-11.0695	-11.1775	-12.8527	-11.3867	-11	-10.6617	-10.3245	-10.6857	-12.6138	-9.99107	-9.04404	-9.48252	-11.1255	-11.5161	-11.3398	-10.8348	-11.0345	-11.6521
	1.15679	1.65623		1.80954		-10.7797	-10.5131	-9.82517	-9.74631	-9.83491	-10.6325	-10.0403	-11.6734	-10.2009	-11.1861	-10.6871	-11.0882	-10.328	-10.0482	-10.4314	-11.1772	-10.4023	-10.3295	-10.2867	-10.0761	-9.87253	-10.0075	-10.461	-10.4856	-11.5151	-11.3184	-11.0014	-11.3496	-10.6801	-10.3335	-9.93692	-10.0681	-10.8042	-10.9404	-11.4967	-10.1407	-9.21657	-9.61899	-10.7588	-10.8958	-10.9193	-10.5539	-10.8173	-11.4031
	1.1767	1.68778		1.81282		-9.98514	-10.2896	-11.2063	-10.1753	-9.48976	-9.57307	-10.7426	-10.0734	-9.72188	-9.98796	-10.2392	-9.93796	-10.4354	-10.9352	-11.0698	-10.6075	-10.0976	-10.5801	-10.0745	-10.1529	-10.3542	-11.0479	-10.6728	-10.2047	-10.3997	-11.2575	-10.9384	-10.8468	-10.8222	-10.4106	-10.1684	-10.8454	-12.5708	-12.5249	-11.9346	-13.5158	-11.3735	-11.6084	-13.6666	-11.432	-11.0088	-10.694	-10.938	-11.9388
	1.19652	1.71933		1.8161		-10.2587	-9.90711	-9.8343	-9.88266	-11.0692	-11.3738	-11.1933	-10.4004	-10.895	-11.3625	-11.5782	-10.6006	-10.0588	-10.9789	-9.8263	-10.0834	-10.6597	-10.5617	-10.5336	-11.069	-10.8758	-10.2647	-10.2881	-12.1685	-10.8574	-12.7927	-10.2482	-10.2036	-11.1705	-10.7842	-11.1325	-11.1542	-10.474	-10.2906	-11.3167	-10.0564	-8.83435	-9.32752	-11.0585	-10.4653	-10.5343	-10.8015	-11.209	-11.7893
	1.21622	1.75087		1.81937		-9.80587	-10.2188	-9.9076	-9.48938	-10.2375	-10.9532	-9.66955	-9.41964	-10.0238	-10.2092	-10.3547	-10.1211	-9.88799	-9.87903	-10.116	-10.5393	-11.1065	-11.6041	-11.7397	-10.9165	-10.3813	-10.0898	-9.61361	-9.56156	-10.4056	-10.6237	-10.1818	-10.3733	-10.1544	-10.3639	-9.91538	-9.7913	-9.74671	-10.1322	-13.0727	-9.54401	-8.58381	-9.09565	-12.2468	-10.7266	-10.3509	-10.4491	-11.3697	-12.5663
	1.23582	1.78242		1.82265		-9.36272	-9.35458	-9.42542	-10.0033	-10.3513	-9.82159	-9.39544	-9.49165	-10.3948	-10.0867	-9.51151	-9.70066	-10.0517	-9.9749	-10.632	-11.1247	-10.874	-10.0963	-9.99329	-9.80433	-10.0328	-10.4055	-10.4694	-9.94871	-10.1085	-10.4691	-11.1634	-10.7296	-10.1971	-10.0795	-9.7935	-9.72391	-9.70545	-10.4265	-11.3685	-9.77973	-9.13837	-10.0081	-11.1418	-10.8449	-10.7291	-10.9194	-11.0202	-11.709
	1.25532	1.81397		1.82593		-11.9243	-9.55354	-9.87227	-10.1868	-9.50498	-9.80004	-10.0967	-11.3786	-10.8645	-10.2339	-9.69228	-9.93891	-10.2746	-10.7324	-10.5977	-10.9649	-10.566	-10.1922	-11.1573	-11.5585	-10.7534	-11.2417	-9.99753	-9.76659	-10.7123	-11.0514	-12.4994	-11.8795	-12.8387	-14.4539	-11.3217	-11.0731	-10.8424	-10.8832	-11.5925	-10.1737	-9.30387	-9.4171	-10.3536	-11.7771	-11.7677	-11.9905	-11.5297	-11.7755
	1.27471	1.84552		1.82921		-9.90014	-10.3946	-9.86797	-10.3144	-12.623	-11.7482	-10.8634	-10.3078	-9.99284	-10.1119	-10.9186	-9.91484	-9.5448	-9.47	-10.5548	-11.9393	-11.3397	-10.2997	-11.7269	-10.4617	-11.1095	-10.7259	-9.9603	-10.1097	-10.9923	-10.785	-10.5236	-10.3944	-10.4243	-10.8294	-10.361	-9.90141	-10.1983	-11.0966	-11.8196	-9.51488	-8.79957	-9.2354	-11.1417	-10.791	-10.5681	-11.2176	-11.6281	-11.9972
	1.29399	1.87706		1.83249		-11.5791	-10.0865	-9.71827	-10.734	-9.71273	-9.89688	-10.558	-10.0249	-10.2162	-11.4724	-10.43	-9.97847	-10.9743	-10.5394	-10.4737	-10.5033	-12.1698	-10.0533	-9.96271	-10.6004	-11.6572	-11.4925	-10.8723	-10.1953	-9.53798	-9.46808	-9.72412	-10.6448	-11.0442	-12.2704	-10.916	-10.4518	-10.2727	-10.5825	-10.6107	-10.0807	-9.79474	-10.8629	-12.1877	-12.0681	-11.8796	-11.7095	-11.452	-12.2334
	1.31316	1.90861		1.83576		-9.8813	-10.0457	-9.63402	-9.98466	-9.78958	-9.61667	-10.4943	-9.85775	-10.0135	-10.759	-11.1196	-10.1888	-9.49511	-9.80282	-11.1432	-9.99517	-10.1422	-10.1685	-10.3781	-10.9715	-10.6126	-9.96292	-10.0805	-10.5756	-10.3751	-10.7618	-10.6463	-10.5214	-10.8094	-12.3306	-10.9603	-10.5224	-10.4425	-10.4929	-11.3697	-9.83157	-8.95133	-9.35487	-10.5239	-10.5096	-10.505	-10.3936	-10.6018	-11.7859
	1.33223	1.94016		1.83904		-10.0877	-9.85988	-10.1139	-11.2542	-10.3925	-10.4214	-11.179	-10.7667	-10.4693	-10.2844	-10.2322	-10.8822	-10.532	-10.124	-10.1045	-10.2582	-9.81704	-9.59909	-10.2907	-10.6954	-10.4404	-9.7158	-9.76886	-9.78007	-10.2678	-10.9588	-10.1931	-10.512	-10.6469	-10.5618	-10.5137	-10.6792	-10.5776	-10.6472	-11.761	-9.35317	-8.76514	-9.36478	-10.7533	-10.8114	-10.4613	-10.4453	-11.098	-12.7986
	1.35118	1.97171		1.84232		-10.7365	-9.70695	-9.19905	-9.36402	-9.88638	-10.2143	-10.7967	-10.8943	-10.6181	-10.8102	-11.4391	-10.7919	-10.2069	-11.3858	-10.9534	-10.6402	-10.2092	-9.8502	-10.6279	-9.89476	-9.96453	-10.6738	-11.7015	-10.4094	-10.7215	-11.4765	-10.1372	-10.2805	-10.4124	-10.1109	-10.2502	-10.7428	-10.7577	-10.5726	-11.7519	-10.3666	-10.2989	-12.9092	-11.7451	-11.7235	-11.2259	-10.9636	-11.205	-12.331
	1.37003	2.00325		1.8456		-10.0919	-10.3824	-10.2876	-10.3892	-10.3241	-10.8516	-10.1433	-10.9583	-12.1581	-10.521	-10.4517	-11.1092	-10.3248	-10.3285	-10.7588	-10.2523	-9.99687	-10.8327	-10.7037	-10.4925	-9.65601	-10.1295	-9.86204	-10.1058	-10.9516	-10.0446	-11.0028	-10.0155	-10.7234	-11.3749	-11.3275	-10.6138	-10.171	-10.3263	-11.4394	-9.79606	-8.94591	-9.55846	-11.386	-11.4179	-11.0742	-11.405	-11.3287	-11.6095
	1.38877	2.0348		1.84888		-10.6139	-9.72993	-9.49885	-10.6904	-9.70197	-9.50021	-10.0407	-10.4321	-10.5131	-11.0893	-9.55334	-9.2467	-9.76999	-9.739	-9.53183	-9.76709	-10.2228	-10.5502	-10.6513	-10.3243	-9.92187	-10.0489	-9.66056	-9.65898	-9.91378	-10.3078	-10.1209	-10.2675	-10.8713	-10.3044	-10.2619	-10.0391	-9.8514	-10.2351	-11.4033	-9.19444	-8.66239	-9.47683	-11.5987	-10.7632	-10.6337	-11.0345	-12.376	-11.9241
	1.4074	2.06635		1.85216		-11.4787	-11.2716	-10.0884	-10.4867	-9.30587	-9.32903	-10.3125	-10.1978	-9.8436	-10.191	-9.96497	-11.1568	-10.9844	-10.4581	-9.99225	-10.024	-10.4139	-11.0833	-10.6201	-9.8596	-10.1354	-11.0885	-10.5526	-10.4968	-10.7466	-11.1259	-11.017	-10.9969	-10.6993	-10.0504	-9.93948	-10.0019	-10.2417	-10.9972	-11.3137	-9.64958	-9.38021	-10.396	-11.3426	-11.3053	-10.8945	-11.3941	-12.2992	-11.3994
	1.42592	2.09789		1.85543		-11.1813	-11.0094	-10.9435	-10.8341	-10.5422	-10.2162	-11.6441	-11.2821	-10.5943	-10.3934	-10.3651	-10.1726	-10.2653	-10.3969	-10.3246	-11.6403	-10.3481	-9.74851	-10.4652	-10.4554	-10.3284	-11.7743	-10.2348	-10.5743	-11.0855	-11.2206	-11.0947	-12.5242	-11.1903	-11.1177	-11.1646	-10.7566	-10.5183	-10.6888	-11.1597	-10.7705	-10.0572	-10.0719	-10.9842	-11.8904	-12.2495	-11.7781	-11.1475	-11.1407
	1.44433	2.12944		1.85871		-10.0414	-11.1008	-10.4416	-10.2473	-10.0397	-9.9971	-10.2608	-10.0239	-10.1735	-9.97137	-11.2863	-13.9563	-10.5792	-9.71023	-9.64127	-10.3809	-11.0577	-10.1059	-9.75455	-10.2848	-10.8723	-10.9958	-11.0415	-9.92395	-9.83165	-10.2555	-10.6466	-10.3738	-10.4885	-10.3385	-10.3794	-10.8316	-11.4336	-11.7955	-11.0006	-9.80423	-9.24155	-9.96048	-11.7886	-11.3867	-10.9674	-10.9469	-10.7036	-11.355
	1.46263	2.16099		1.86199		-9.22122	-9.05924	-9.73216	-10.4347	-10.2626	-9.87395	-9.9669	-10.0973	-10.6139	-11.2663	-10.149	-10.3022	-10.3727	-10.6431	-10.4556	-11.4156	-10.2477	-10.3452	-11.1512	-9.92882	-10.3542	-11.0283	-11.093	-10.4586	-10.0628	-10.2064	-10.4037	-10.1756	-9.91875	-9.936	-10.1777	-10.3391	-10.684	-10.6389	-10.9804	-10.4784	-9.57226	-10.0557	-11.3922	-11.2062	-10.6945	-10.9905	-12.102	-12.7456
	1.48083	2.19254		1.86527		-10.7182	-10.1753	-9.77915	-10.3036	-11.6858	-12.0908	-10.3539	-9.7484	-10.6867	-12.0862	-11.3015	-11.4633	-10.4482	-9.73679	-9.46054	-10.1128	-11.3741	-10.4453	-10.0977	-10.6405	-10.3551	-10.3663	-11.3739	-10.8577	-10.8099	-10.6634	-10.2592	-9.90101	-9.9946	-10.2871	-10.747	-10.6775	-10.2413	-10.3067	-11.5573	-9.95807	-9.57191	-10.4779	-11.7557	-11.6234	-12.4411	-11.6769	-12.2564	-12.4417
	1.49891	2.22408		1.86855		-10.5346	-10.2545	-10.9271	-10.8039	-10.8664	-9.95507	-9.55185	-9.63864	-9.66058	-11.6367	-9.64384	-9.91912	-10.0421	-10.3679	-9.70149	-10.1874	-11.6524	-10.7333	-10.2479	-10.1554	-9.95976	-10.4582	-10.4525	-10.6787	-11.5108	-11.54	-12.0074	-10.5928	-10.061	-9.95323	-10.1154	-10.1556	-10.1779	-10.3118	-11.392	-9.6744	-9.09515	-9.68596	-10.9126	-10.6545	-10.5857	-10.3941	-10.9513	-12.8773
	1.51688	2.25563		1.87182		-10.7593	-10.5171	-11.1517	-10.2939	-9.76873	-9.3383	-9.70141	-9.814	-9.72821	-10.2717	-10.1078	-9.98818	-10.8707	-11.1836	-10.1294	-10.0656	-12.3588	-11.3252	-10.7904	-10.8285	-11.5823	-10.6648	-10.1048	-10.1704	-10.2887	-10.6211	-12.4768	-11.0731	-10.8531	-10.3363	-10.019	-10.1697	-10.9254	-12.1989	-12.2593	-10.3377	-9.70872	-9.91133	-10.9901	-10.8974	-10.5419	-10.5967	-11.0508	-12.0411
	1.53474	2.28718		1.8751		-9.6263	-9.66821	-9.83136	-9.48248	-9.75172	-11.2727	-10.0874	-10.7707	-10.1899	-9.70847	-9.50988	-9.98207	-11.4198	-10.8598	-10.936	-10.9413	-10.1314	-9.89602	-10.4763	-11.2938	-10.7832	-10.5606	-10.836	-11.0252	-10.4148	-11.0523	-11.9201	-10.9971	-11.4481	-12.639	-11.7028	-11.5185	-11.2591	-11.2502	-11.2535	-10.3402	-9.87387	-11.4615	-12.4426	-11.7188	-11.7971	-11.5881	-11.3847	-11.5635
	1.55249	2.31873		1.87838		-8.99591	-8.94897	-10.1617	-9.61016	-9.4197	-10.2773	-10.6016	-10.6002	-9.71018	-10.4856	-10.5613	-10.175	-10.2031	-9.72631	-9.7337	-10.2621	-10.7143	-10.5619	-11.7115	-10.2743	-10.3151	-10.4103	-10.3221	-10.3412	-11.0097	-11.5284	-11.0889	-10.585	-9.9164	-9.78045	-9.80373	-9.90186	-10.119	-10.1538	-10.5306	-9.55035	-8.94519	-9.61362	-10.7194	-10.6661	-10.5527	-11.2936	-12.067	-12.0235
	1.57014	2.35027		1.88166		-10.7235	-9.98144	-10.7024	-10.2444	-9.80855	-10.149	-10.9455	-9.77634	-9.3111	-9.78465	-10.633	-9.60597	-9.82092	-9.67778	-9.58907	-10.3354	-11.2135	-12.9007	-11.4155	-11.7966	-10.302	-9.97278	-9.81228	-9.83366	-10.1294	-10.2689	-10.2864	-10.5116	-10.1545	-9.90776	-9.62759	-9.61409	-9.81968	-10.2441	-10.6755	-10.3957	-9.54563	-10.2242	-11.8322	-11.7041	-11.1099	-13.2469	-11.754	-11.3747
	1.58767	2.38182		1.88494		-9.94226	-9.7509	-9.84103	-11.5244	-10.7014	-10.9782	-11.6978	-10.5957	-10.057	-9.96217	-10.0652	-10.4276	-10.6675	-12.3664	-10.0943	-10.2662	-10.2089	-10.5389	-10.5787	-10.4806	-11.0531	-11.0177	-10.4156	-10.0573	-10.1996	-10.5737	-11.4247	-10.4106	-10.4777	-11.5829	-11.3488	-10.5748	-10.4838	-11.3814	-12.4879	-10.6477	-9.86281	-10.1327	-11.6167	-12.8148	-11.7172	-11.2071	-11.7418	-11.3076
	1.6051	2.41337		1.88822		-9.61189	-10.2134	-10.4714	-10.7584	-10.5642	-10.454	-11.0644	-9.77176	-10.0758	-10.6515	-10.568	-11.6288	-11.9982	-10.8332	-10.421	-10.0271	-9.53072	-10.7073	-10.2748	-10.467	-11.587	-10.4471	-10.6922	-10.2368	-10.6045	-10.4389	-10.4616	-10.1692	-9.89094	-10.1398	-10.6778	-11.1175	-11.7615	-10.9202	-11.2533	-9.82269	-9.2559	-9.8906	-11.3906	-11.6183	-10.8631	-10.6822	-10.9694	-11.5532
	1.62241	2.44491		1.89149		-10.1573	-9.99672	-9.4426	-9.52197	-12.988	-9.88291	-10.3065	-11.7826	-10.1271	-10.4181	-10.7346	-9.94423	-9.82967	-10.3366	-10.454	-9.85859	-9.69373	-10.5106	-10.0124	-10.2913	-10.7237	-10.0436	-10.8419	-10.8536	-10.3574	-9.88963	-9.81972	-9.93289	-10.2619	-10.8381	-10.9009	-10.3825	-10.5262	-11.6081	-11.1144	-10.4468	-10.1003	-10.6924	-11.1382	-11.6511	-11.0071	-11.0877	-11.675	-11.2468
	1.63962	2.47646		1.89477		-11.2378	-11.0696	-9.63836	-9.42062	-10.044	-9.91499	-11.204	-10.0244	-9.35822	-9.36556	-9.96177	-9.84633	-10.1586	-10.9613	-10.5163	-10.3388	-10.5933	-10.5598	-10.5476	-10.4307	-10.734	-11.3825	-10.8393	-10.7564	-9.7136	-9.68295	-10.2727	-11.3719	-11.1459	-11.2869	-11.4581	-11.114	-11.2287	-10.9525	-11.2735	-10.0822	-9.49213	-10.3543	-12.1511	-11.5026	-11.6362	-11.1552	-11.2402	-12.1154
	1.65672	2.50801		1.89805		-9.94683	-9.53372	-10.5065	-9.75849	-9.91555	-9.52909	-9.81596	-11.0744	-10.5901	-11.652	-10.586	-11.8905	-10.2617	-9.91723	-10.4225	-10.5288	-10.1798	-10.3307	-10.1324	-10.521	-10.6201	-10.6869	-9.75386	-9.8944	-11.075	-11.5468	-11.292	-11.7385	-10.4396	-10.6381	-10.1115	-9.6682	-9.93573	-10.5121	-11.2295	-9.85671	-9.38941	-10.4512	-10.8919	-10.3294	-10.3617	-10.8602	-10.6612	-10.6268
	1.67371	2.53956		1.90133		-9.85384	-10.367	-10.4305	-9.73885	-9.45056	-10.2216	-10.1501	-10.0766	-10.5033	-10.5053	-10.9115	-10.4066	-10.7583	-10.3153	-10.2702	-11.6103	-10.7991	-10.9342	-10.5585	-10.2871	-9.97557	-10.5489	-11.7761	-10.9966	-10.5481	-10.0116	-9.94569	-10.4333	-11.1192	-10.375	-9.97622	-10.1364	-10.488	-11.2734	-11.0582	-11.1867	-10.528	-10.9018	-11.8522	-11.1018	-10.9074	-10.9071	-10.4727	-11.0071
	1.69059	2.5711		1.90461		-10.2901	-11.3605	-9.8312	-9.72127	-10.0183	-9.83651	-9.84058	-11.3915	-9.78193	-11.1488	-10.5211	-11.5721	-10.4094	-9.87402	-11.1808	-10.2377	-10.0751	-10.145	-10.4489	-10.4109	-10.5857	-10.5567	-11.0025	-10.1042	-10.5121	-12.5642	-12.4885	-10.4421	-10.9091	-12.4808	-11.3747	-10.8875	-11.7235	-11.0547	-10.9433	-10.1166	-9.84771	-11.0741	-11.7007	-12.704	-13.4199	-11.2536	-10.5844	-10.6988
	1.70737	2.60265		1.90788		-11.2717	-10.2158	-10.1213	-11.5087	-10.7688	-9.95716	-10.3722	-10.1614	-10.111	-10.1609	-10.3568	-10.5914	-11.9336	-10.9563	-11.0096	-11.2322	-11.7181	-10.2468	-9.81481	-9.89695	-10.1433	-10.312	-11.4205	-10.8705	-10.0402	-9.80317	-10.0464	-10.4326	-9.81129	-9.69211	-9.9726	-10.0086	-10.3777	-10.6666	-11.8741	-9.99398	-9.91058	-11.5818	-10.9075	-10.5875	-10.6182	-12.0622	-10.6838	-10.4888
	1.72403	2.6342		1.91116		-9.54555	-9.79238	-9.72957	-9.6332	-10.091	-11.1552	-10.0221	-9.56814	-9.66575	-10.0752	-12.0517	-9.82253	-9.64961	-10.8587	-11.2957	-10.9857	-10.2891	-10.3609	-11.26	-13.4055	-11.4663	-11.0692	-11.2738	-10.8994	-10.6244	-10.3274	-10.7367	-10.7333	-10.4571	-10.8771	-10.5974	-10.2669	-10.1187	-10.7696	-11.8963	-10.7733	-9.92415	-10.9759	-10.8915	-10.9457	-10.8909	-13.0508	-10.2641	-10.2241
	1.74059	2.66575		1.91444		-10.3777	-10.6186	-10.0939	-10.3111	-10.7305	-10.8606	-10.7527	-11.2094	-10.3877	-10.0902	-11.0168	-10.0569	-10.8323	-10.0476	-9.84565	-9.96485	-9.59888	-9.5537	-9.97898	-10.8617	-11.0633	-11.4274	-12.0469	-10.7895	-12.1754	-10.6218	-10.8915	-12.2654	-13.4265	-11.2443	-11.4865	-12.2106	-11.573	-11.3117	-11.0696	-11.5362	-10.7985	-11.8276	-11.1796	-11.7556	-12.1661	-11.0912	-10.815	-10.9237
	1.75705	2.69729		1.91772		-10.6722	-12.3261	-10.5493	-10.3999	-9.55546	-9.50226	-9.44878	-9.53922	-9.40121	-9.26986	-9.82026	-9.87689	-13.9331	-10.2983	-9.6709	-9.60617	-9.7766	-9.97264	-10.5728	-10.9042	-11.4725	-11.9408	-10.468	-10.2089	-10.6141	-11.3376	-10.4047	-10.1069	-9.8859	-10.0585	-10.1311	-10.3472	-10.9928	-11.523	-11.0545	-11.06	-10.3522	-11.0522	-11.2232	-11.1892	-10.572	-10.5662	-11.8197	-10.8093
	1.7734	2.72884		1.921		-9.80747	-9.49508	-9.52692	-10.5017	-10.3519	-10.6511	-10.0392	-9.41976	-9.43205	-9.8713	-12.7734	-9.94333	-9.84979	-11.2137	-10.3629	-10.6645	-10.8496	-10.5375	-10.439	-10.2568	-10.8083	-11.1659	-10.4201	-10.8994	-11.3931	-10.002	-9.92966	-10.6848	-10.1157	-9.76079	-10.0249	-10.3005	-10.3508	-10.8479	-11.361	-10.4306	-10.1711	-13.074	-11.1147	-11.6389	-10.7292	-10.6745	-11.9512	-11.3769
	1.78964	2.76039		1.92427		-9.59311	-9.76271	-10.0513	-9.78267	-10.0606	-10.3492	-9.90673	-10.0454	-11.2762	-10.9517	-10.2075	-9.93374	-10.3119	-10.7881	-10.6233	-10.1708	-10.2569	-10.2098	-9.88463	-9.6298	-10.1476	-11.1501	-10.1624	-10.2983	-10.3649	-10.2245	-10.4705	-11.0515	-11.0074	-12.2017	-11.3046	-11.189	-11.0011	-10.3634	-10.5971	-10.9895	-10.8301	-12.0687	-12.412	-11.9402	-11.5358	-10.917	-10.9153	-12.104
	1.80578	2.79193		1.92755		-10.1282	-9.73887	-10.3647	-11.2776	-10.2268	-10.5103	-11.3073	-10.2436	-10.2412	-11.2984	-10.0858	-9.86838	-9.99868	-10.6534	-10.0658	-10.3892	-10.2655	-11.8039	-11.3887	-10.1482	-9.98146	-10.556	-10.6742	-10.4737	-11.1721	-11.5615	-10.7269	-10.4178	-10.3834	-10.1522	-9.87929	-9.96358	-10.4464	-11.972	-11.5472	-10.1071	-10.002	-11.096	-11.9152	-11.4233	-10.9054	-11.5497	-9.93045	-10.4299
	1.82182	2.82348		1.93083		-10.2381	-10.596	-10.1887	-9.92983	-9.90136	-9.93231	-9.53783	-9.87148	-10.8005	-10.1005	-9.63326	-10.5301	-10.0888	-11.4922	-9.96525	-11.1362	-11.3457	-10.1982	-10.304	-10.0554	-9.87434	-10.1932	-10.4267	-10.1393	-10.6037	-11.1412	-10.6739	-11.1385	-10.5267	-9.94326	-9.82212	-9.91007	-10.2806	-12.9564	-11.5386	-10.6424	-10.1695	-11.0574	-11.4655	-10.9432	-10.7592	-11.1458	-10.0848	-10.6795
	1.83775	2.85503		1.93411		-9.66856	-9.80672	-9.68404	-9.83175	-10.9561	-9.49581	-9.92649	-10.2671	-9.8266	-10.5503	-11.0329	-11.0317	-10.5048	-9.79719	-9.84639	-11.0736	-10.8204	-10.8521	-10.473	-11.188	-11.1321	-10.7292	-10.2806	-9.82853	-10.0134	-10.4675	-10.1269	-10.4185	-10.6896	-10.7373	-10.4926	-10.6463	-10.6885	-10.3631	-10.7562	-10.8112	-10.4651	-11.1133	-11.7483	-11.3257	-11.5615	-10.1847	-9.83644	-10.6446
	1.85358	2.88658		1.93739		-10.2529	-9.6741	-9.58736	-9.82582	-12.1602	-10.2153	-10.483	-11.8699	-10.0563	-9.97602	-10.192	-9.90264	-10.1535	-10.7065	-9.88829	-10.0263	-11.7898	-11.1738	-11.6666	-11.3933	-10.1154	-9.84705	-9.9083	-10.3381	-10.4198	-10.348	-10.4064	-10.9768	-10.5515	-10.4577	-10.0391	-9.84129	-10.0092	-10.7745	-11.3119	-9.98444	-9.9628	-11.028	-10.257	-10.3979	-10.4721	-9.82278	-9.52269	-10.5211
	1.8693	2.91812		1.94067		-11.0081	-10.6757	-10.7413	-10.9841	-12.0963	-10.5422	-10.7449	-10.3859	-10.1753	-10.5749	-9.62243	-9.60719	-10.348	-10.8367	-9.88724	-9.68433	-10.9199	-11.1359	-11.4054	-11.1653	-10.6648	-10.7645	-11.6964	-10.4788	-10.4338	-11.7789	-10.6717	-11.3944	-11.4241	-10.4878	-10.1959	-10.146	-10.2775	-11.9874	-10.7768	-10.2073	-9.81367	-10.6431	-11.0669	-11.3292	-10.9536	-9.96743	-9.81493	-10.7605
	1.88492	2.94967		1.94394		-9.5229	-9.58965	-9.54699	-10.078	-9.59522	-9.68786	-10.1905	-10.55	-10.2922	-11.0571	-11.3623	-11.0265	-10.1467	-10.1404	-10.4787	-10.0956	-10.8246	-10.9275	-10.6566	-10.5168	-11.5975	-10.4549	-10.9855	-11.674	-11.4816	-10.1025	-10.0909	-10.6112	-11.3005	-12.1499	-11.4671	-12.3524	-11.8571	-11.2468	-10.5505	-10.5369	-10.9137	-10.9418	-12.3598	-12.38	-11.1614	-10.6575	-11.0426	-11.7251
	1.90045	2.98122		1.94722		-11.0979	-10.8234	-10.8131	-9.96824	-9.75128	-10.1918	-10.2462	-9.84507	-10.666	-10.7776	-10.8098	-10.4122	-9.32406	-9.81415	-11.2247	-10.4101	-10.6604	-10.1215	-10.6428	-10.9682	-10.6892	-9.84654	-10.122	-10.9071	-10.2206	-9.88076	-10.0345	-10.0028	-10.2018	-10.1162	-9.86237	-9.83848	-10.3283	-11.0879	-11.2214	-10.0189	-10.0468	-10.8663	-10.6651	-11.1897	-10.5695	-9.70685	-9.92459	-11.2363
	1.91587	3.01277		1.9505		-9.41825	-9.33889	-10.1032	-10.1229	-11.5109	-9.97468	-9.87591	-10.6558	-10.2913	-10.657	-11.3179	-11.2414	-10.9788	-11.1234	-10.9204	-10.1778	-10.1362	-10.3968	-10.9604	-11.1874	-10.581	-11.0602	-10.3421	-10.195	-9.96133	-10.0703	-10.3295	-10.9804	-10.5395	-10.618	-10.8133	-10.4451	-10.4374	-11.2544	-10.8471	-9.83597	-9.93578	-11.5653	-11.2413	-11.9525	-11.0426	-9.77621	-9.92879	-11.6133
	1.93119	3.04431		1.95378		-10.295	-10.3673	-9.91086	-10.1046	-9.79508	-9.68036	-10.1247	-11.4263	-11.0914	-11.1362	-12.0313	-11.3272	-9.889	-9.63826	-9.3	-9.31616	-10.2889	-10.6184	-11.1356	-11.4794	-11.0409	-10.1631	-10.2721	-11.1371	-11.9737	-10.3566	-10.0181	-10.0151	-10.4358	-11.8069	-11.3849	-10.5869	-10.6269	-11.3229	-10.9591	-10.195	-10.5184	-13.2664	-11.4052	-12.2033	-12.5364	-10.1278	-9.90173	-10.9796
	1.94641	3.07586		1.95706		-9.9447	-10.4726	-10.1665	-10.4351	-10.1874	-9.76703	-9.60338	-10.2006	-10.5884	-11.2646	-10.1715	-10.2228	-11.4983	-10.6234	-12.0298	-11.5614	-10.3113	-10.0679	-10.6258	-10.8581	-10.55	-10.4864	-10.2995	-10.7885	-10.8122	-10.3873	-10.5862	-11.0913	-10.7543	-10.4227	-10.0941	-10.0625	-10.4468	-11.2467	-11.8665	-10.3503	-10.0369	-11.289	-11.1116	-11.0669	-10.7149	-10.1331	-10.395	-12.6353
	1.96153	3.10741		1.96033		-9.86079	-10.8131	-10.3095	-9.9146	-10.0574	-10.2606	-10.4553	-11.0436	-11.0318	-11.1883	-11.4873	-11.3163	-10.6399	-11.7333	-10.7278	-10.1733	-10.6858	-10.2047	-10.5248	-11.5233	-10.9616	-10.5793	-10.7704	-10.6138	-10.134	-10.2573	-10.9747	-11.2561	-10.8654	-12.3996	-11.0916	-11.227	-10.9385	-11.7679	-10.8711	-10.4169	-10.952	-11.6394	-11.0303	-11.2775	-11.6738	-10.6477	-10.8807	-12.9499
	1.97656	3.13895		1.96361		-9.84864	-9.40783	-9.30952	-10.0208	-10.1109	-9.69894	-9.41441	-9.5587	-9.91294	-11.484	-10.3023	-9.72032	-9.66794	-9.63147	-10.0659	-10.651	-10.3616	-10.6801	-10.3596	-11.0413	-10.5649	-11.5393	-10.4806	-10.497	-10.1284	-10.5681	-11.3546	-11.3335	-11.2009	-10.3766	-9.94512	-10.2697	-11.163	-11.2504	-10.87	-9.8826	-10.0422	-11.5066	-10.8323	-10.8383	-10.8403	-9.41197	-9.54087	-11.0727
	1.99148	3.1705		1.96689		-9.91368	-9.6632	-9.43945	-9.46541	-9.52685	-10.2991	-11.2835	-10.4006	-9.78337	-10.7187	-11.1229	-10.4919	-10.0156	-9.88849	-9.76787	-10.1215	-10.9339	-10.1972	-11.0327	-10.5211	-10.3978	-10.511	-10.8702	-11.0235	-11.2853	-11.007	-10.7759	-11.0208	-11.3839	-10.5523	-10.0286	-9.78957	-10.164	-10.9293	-10.9933	-9.55575	-9.51792	-10.5435	-11.0817	-11.6286	-10.3564	-9.23098	-9.52212	-11.569
	2.00631	3.20205		1.97017		-10.2715	-9.95309	-9.78799	-9.67173	-11.1031	-10.7631	-11.0401	-10.5186	-9.94006	-9.92399	-10.2744	-10.4893	-10.5506	-10.5507	-10.1618	-10.4209	-11.6472	-11.6028	-10.5818	-10.6049	-11.4049	-10.833	-10.3356	-10.3413	-12.3209	-11.6024	-10.5097	-10.512	-11.9016	-12.4573	-12.2881	-11.0549	-10.6118	-11.3027	-11.6127	-10.0037	-9.83018	-10.6697	-11.9665	-12.2578	-11.5881	-10.2557	-10.5176	-12.8537
	2.02105	3.2336		1.97345		-10.4962	-10.0057	-11.4308	-10.1607	-9.61979	-9.74619	-11.0411	-9.96629	-10.4401	-10.5277	-10.5736	-11.2491	-10.9639	-10.261	-10.2238	-11.3816	-10.0685	-10.1599	-10.2631	-10.6771	-11.7941	-12.2705	-11.1222	-10.7217	-11.3679	-11.2406	-10.9838	-10.528	-12.4443	-11.1481	-11.1207	-10.6434	-10.6088	-10.6863	-10.6689	-10.5844	-11.9005	-11.5041	-12.7323	-11.646	-10.5018	-9.61382	-10.1016	-12.4007
	2.03569	3.26514		1.97673		-10.0682	-9.65312	-9.67626	-9.79625	-10.2977	-9.9092	-9.70533	-10.1055	-10.3156	-10.9209	-10.8541	-10.0988	-9.55318	-9.91048	-11.9027	-11.1714	-15.3476	-12.0393	-10.9913	-10.9993	-10.1874	-9.89112	-10.381	-11.8089	-11.1212	-10.6421	-10.7688	-11.4431	-10.9919	-10.3203	-10.3014	-10.3029	-10.0496	-10.3395	-10.8632	-9.50363	-9.62789	-11.0727	-11.5675	-10.879	-10.3002	-9.21285	-9.63368	-11.8817
	2.05023	3.29669		1.98		-9.31223	-9.36499	-9.88698	-9.94769	-9.82324	-10.2363	-11.9248	-10.8946	-10.4131	-10.4893	-10.2932	-9.97016	-9.51323	-9.53695	-9.76155	-9.9776	-10.4492	-10.4032	-10.9634	-10.2397	-9.65467	-9.69421	-10.0297	-10.7267	-11.5884	-11.3549	-10.487	-10.5034	-10.9937	-11.2206	-11.1138	-10.847	-10.3105	-10.7333	-11.1609	-9.75566	-9.88837	-11.0131	-11.9261	-11.3166	-11.2466	-9.84303	-10.1786	-12.1083
	2.06468	3.32824		1.98328		-11.2506	-9.96827	-10.0909	-10.4876	-11.5572	-9.96398	-9.9085	-10.3756	-10.8268	-10.1989	-9.73686	-10.4515	-10.6678	-10.1477	-10.4021	-11.0142	-10.2261	-10.2879	-11.0672	-11.132	-12.1414	-10.7193	-10.8941	-11.6506	-11.4406	-10.7392	-10.8317	-11.4022	-11.4017	-10.3507	-10.069	-10.5439	-11.9674	-11.2015	-10.6738	-10.4307	-11.1129	-11.3867	-11.5293	-11.5667	-10.9527	-10.1378	-10.7338	-11.8612
	2.07904	3.35979		1.98656		-10.2366	-11.5399	-12.8329	-12.1683	-10.876	-10.1064	-9.81914	-11.0436	-9.83129	-9.76693	-9.46516	-9.58329	-11.4455	-10.1107	-9.9757	-11.5909	-10.5014	-10.4186	-10.6601	-10.1568	-10.8334	-10.0346	-10.9592	-11.2806	-10.5783	-10.0494	-10.5605	-12.1166	-11.0871	-10.8348	-11.8435	-11.9194	-11.3059	-11.1996	-11.1735	-9.89926	-9.86078	-10.6227	-11.5209	-11.4224	-10.5934	-10.1098	-10.9263	-13.8635
	2.09331	3.39133		1.98984		-9.60924	-9.70751	-10.1217	-10.8784	-9.74821	-9.33093	-9.77832	-10.3616	-9.98633	-10.3885	-11.1613	-11.6383	-10.1345	-9.27907	-9.25028	-9.80948	-10.9576	-11.5228	-9.63088	-9.49098	-10.7515	-10.3366	-10.3475	-10.6877	-11.4883	-10.9857	-10.6393	-11.2651	-11.2657	-11.2798	-11.6633	-11.2384	-11.4894	-11.0434	-10.8781	-11.3429	-10.6404	-10.4646	-14.4169	-11.2199	-11.2885	-10.1473	-10.6027	-11.9548
	2.10748	3.42288		1.99312		-9.55099	-9.31748	-9.76207	-10.3677	-11.1471	-10.3527	-10.765	-9.75984	-9.57365	-9.68285	-10.1993	-10.91	-11.4146	-10.3814	-9.84751	-10.7464	-11.2685	-11.8084	-10.6771	-10.4406	-9.95137	-9.72258	-10.2434	-10.3215	-10.4436	-10.737	-11.2256	-11.3719	-11.1631	-10.0988	-9.79483	-10.3845	-11.5472	-11.6942	-10.7106	-9.3296	-9.46166	-10.7281	-11.0952	-11.269	-9.77456	-9.23068	-10.0464	-12.8499
	2.12156	3.45443		1.99639		-9.43143	-9.34558	-9.62687	-9.72078	-9.63668	-10.317	-10.3899	-10.1307	-9.9813	-10.6812	-9.89561	-9.99606	-10.2029	-9.94438	-10.2478	-10.4159	-10.1107	-10.4252	-11.2264	-10.7808	-9.63514	-9.40494	-10.5685	-11.2594	-11.1625	-10.2066	-10.1291	-10.7171	-11.2872	-11.0488	-10.2272	-10.7409	-10.8726	-10.8086	-10.2371	-9.20299	-9.36827	-10.4749	-11.4252	-11.9126	-9.89053	-9.42693	-10.1572	-11.6056
	2.13556	3.48597		1.99967		-9.84369	-11.0512	-9.69448	-10.6732	-10.4531	-9.98955	-9.36418	-9.87912	-10.1696	-10.3702	-9.94218	-9.63857	-11.1845	-9.64263	-10.6553	-10.7076	-10.6457	-11.5331	-9.68954	-9.81661	-10.5176	-10.2904	-10.2978	-10.2706	-10.9975	-11.5198	-11.3656	-11.5417	-10.586	-10.3164	-10.5787	-10.4863	-10.6545	-11.2585	-10.8409	-10.4634	-10.1941	-10.6352	-12.1391	-11.8082	-10.9993	-10.7848	-11.5196	-13.1262
	2.14946	3.51752		2.00295		-10.1563	-10.6051	-9.67265	-9.9224	-11.0787	-11.0747	-10.4021	-9.7185	-10.1386	-9.44957	-9.37122	-10.2983	-10.0678	-10.4559	-9.98448	-10.4933	-9.99936	-10.1591	-10.2251	-10.7542	-10.8308	-10.1125	-10.2633	-10.4154	-10.7761	-12.3936	-12.4793	-11.1275	-10.7828	-11.5255	-10.408	-10.5705	-11.1784	-10.9483	-10.9458	-9.45807	-9.63717	-10.9509	-10.9695	-10.7673	-9.67621	-9.43188	-10.6068	-12.6075
	2.16327	3.54907		2.00623		-9.67679	-9.15373	-9.69364	-10.2007	-10.0279	-9.98983	-9.49524	-9.71264	-10.4248	-10.2461	-11.707	-10.5276	-10.2156	-10.3474	-10.5402	-10.4298	-10.8565	-11.1919	-12.6634	-11.822	-11.0478	-11.334	-11.7148	-10.4616	-11.0785	-11.4872	-12.3683	-11.3774	-10.6973	-12.2768	-10.6077	-10.2238	-10.2893	-10.6615	-11.0619	-9.60344	-10.0336	-10.9394	-10.9705	-10.6271	-10.1123	-9.67735	-10.6486	-12.4785
	2.177	3.58062		2.00951		-10.2384	-10.1688	-10.2471	-10.2899	-9.41211	-9.51081	-10.7009	-10.2111	-9.96699	-9.99571	-10.2452	-10.8854	-9.81602	-9.48196	-10.1814	-9.96068	-9.7333	-10.0564	-10.9879	-10.3036	-9.707	-9.97757	-12.3468	-10.6761	-11.4318	-11.7879	-10.6555	-11.4345	-10.9829	-10.7713	-10.965	-11.1141	-11.1842	-11.4039	-12.712	-10.6251	-10.8045	-12.5257	-13.2544	-10.5859	-10.0185	-10.4626	-12.5322	-11.8253
	2.19064	3.61216		2.01278		-9.70485	-9.58385	-10.0101	-9.81196	-9.70057	-9.78975	-9.85418	-9.89866	-10.4467	-10.0496	-10.0003	-9.84929	-9.59154	-9.72345	-10.4767	-10.2598	-10.1826	-10.9874	-10.938	-10.6282	-11.0642	-11.3551	-11.7226	-11.0898	-11.0285	-10.1689	-10.7122	-11.3881	-12.6725	-10.4026	-10.3003	-11.468	-12.2374	-11.0858	-10.1478	-9.91465	-10.7141	-12.6156	-11.4373	-12.6876	-10.0183	-9.88767	-11.3709	-12.4517
	2.2042	3.64371		2.01606		-9.79758	-9.77006	-9.62059	-9.95476	-10.4657	-10.4846	-10.0504	-9.67253	-9.61361	-10.3149	-11.3453	-10.6132	-10.2019	-9.86612	-9.69861	-10.2246	-10.5395	-10.5396	-10.78	-10.1358	-10.0877	-11.0708	-11.894	-10.5355	-10.1161	-10.8375	-11.1063	-11.933	-11.1307	-12.1012	-11.4234	-11.6555	-12.1281	-10.7633	-10.9673	-11.3434	-10.9295	-10.9484	-11.6565	-10.4777	-10.7085	-11.8953	-12.5366	-11.6692
	2.21767	3.67526		2.01934		-9.60984	-9.84496	-9.56432	-10.706	-10.1352	-10.0851	-10.7065	-9.97776	-9.35359	-10.3449	-10.4362	-10.1754	-10.4027	-11.8501	-11.8596	-10.8436	-11.3168	-11.2293	-11.64	-10.2943	-11.0898	-10.1941	-10.3045	-11.5828	-10.1256	-10.2375	-10.7533	-10.1224	-10.9577	-10.7034	-9.87989	-10.0533	-10.637	-10.7084	-10.6323	-9.61344	-10.1763	-12.4274	-11.5517	-10.031	-9.17727	-9.51134	-12.0223	-12.1852
	2.23105	3.70681		2.02262		-9.3239	-9.92567	-10.5185	-11.7033	-11.0048	-11.2633	-9.93795	-9.7612	-10.1977	-10.2385	-10.1201	-10.5609	-10.7253	-9.70711	-9.94248	-11.083	-9.99261	-10.2309	-11.4987	-11.0565	-10.0423	-10.2461	-10.9969	-10.9958	-10.108	-10.2225	-10.2724	-10.0111	-10.5166	-10.6044	-10.2057	-10.5577	-11.3091	-11.4052	-10.0299	-9.23947	-9.7061	-11.2783	-11.6734	-10.3822	-9.20261	-9.37994	-11.544	-12.1568
	2.24435	3.73835		2.0259		-10.1646	-9.78515	-10.0222	-9.99776	-10.0505	-10.6151	-11.6755	-11.3729	-11.0604	-10.1869	-10.0687	-10.6871	-10.9842	-10.7976	-11.3601	-11.4804	-10.6759	-11.6389	-10.7105	-10.7493	-10.2741	-9.93666	-11.3696	-10.3984	-10.9458	-10.1977	-10.3021	-11.4348	-12.2864	-11.3007	-10.7126	-11.3136	-12.0162	-11.5928	-10.4911	-9.90419	-10.0486	-10.6696	-11.3689	-12.2766	-10.8142	-10.6648	-11.9805	-12.1197
	2.25757	3.7699		2.02918		-9.53852	-12.1455	-10.2172	-10.9674	-10.1533	-9.73571	-9.9945	-10.9525	-11.1003	-10.2442	-10.4906	-11.7452	-11	-11.4299	-10.3324	-9.69503	-10.1217	-10.761	-11.6656	-14.4444	-12.0817	-10.3506	-10.0366	-10.9882	-11.0081	-11.0738	-12.7496	-11.4212	-10.6903	-10.5549	-10.4796	-10.6541	-11.0387	-10.9322	-10.0349	-9.56393	-10.0948	-11.624	-11.8382	-10.0191	-9.14747	-9.4509	-10.9016	-11.5197
	2.27071	3.80145		2.03245		-9.78361	-10.6092	-9.69147	-9.78534	-9.96499	-9.48293	-9.26333	-9.48538	-10.5017	-9.72086	-10.1611	-10.0115	-10.2518	-10.3974	-10.4547	-10.3137	-10.1544	-10.3692	-10.8904	-10.6185	-10.4018	-9.7794	-9.53214	-9.81035	-10.1863	-9.93379	-10.0578	-11.6621	-10.9825	-10.3995	-10.0409	-10.2671	-10.5569	-10.4274	-10.0356	-9.26221	-10.1399	-10.7335	-11.8824	-9.82683	-9.07115	-9.44472	-11.2475	-12.6181
	2.28376	3.83299		2.03573		-10.0967	-9.42196	-9.14827	-9.61275	-9.80224	-10.0201	-10.8652	-10.2803	-10.124	-10.302	-10.145	-10.6813	-11.0418	-10.6113	-9.96599	-9.6	-9.73221	-10.4526	-10.3038	-10.0359	-10.4809	-10.185	-10.1113	-10.3095	-11.1688	-11.0219	-11.4995	-10.2845	-10.1507	-10.3851	-10.2792	-10.4382	-11.5143	-11.8401	-10.5465	-9.75834	-10.7242	-11.6374	-11.2858	-10.2725	-10.0399	-10.9325	-12.6208	-12.1004
	2.29673	3.86454		2.03901		-9.54061	-9.91668	-10.4325	-11.4629	-10.3542	-9.90014	-9.95027	-9.81938	-9.56068	-9.52823	-10.143	-10.889	-10.6553	-10.7773	-9.95906	-9.66997	-9.88133	-10.0209	-10.4515	-9.57053	-9.93536	-10.4154	-13.363	-11.8507	-11.5445	-11.1595	-11.8634	-10.3331	-10.7631	-10.8284	-10.755	-10.6692	-10.7384	-11.1846	-10.9945	-10.6439	-10.77	-10.8365	-13.0888	-10.3795	-9.42965	-9.81673	-11.4814	-11.7797
	2.30963	3.89609		2.04229		-9.63542	-10.6571	-9.40126	-9.74449	-12.2649	-11.7098	-10.4858	-10.2171	-12.166	-10.8097	-10.3265	-10.2573	-11.2478	-10.0076	-10.0053	-11.1729	-11.089	-10.5989	-11.4512	-10.8063	-10.7828	-10.9615	-11.3156	-10.6994	-10.3551	-12.0728	-11.1735	-10.3725	-10.1374	-10.4894	-10.8491	-10.667	-10.5893	-11.3675	-10.9083	-10.3989	-11.0131	-10.708	-12.1414	-11.0024	-10.8528	-10.898	-11.6549	-13.4912
	2.32244	3.92764		2.04557		-9.80361	-9.73669	-10.0671	-11.6827	-10.6478	-10.0053	-10.5238	-10.3726	-9.93135	-9.8579	-9.92501	-9.75764	-10.2906	-9.77313	-10.1182	-10.3537	-10.5476	-11.3293	-10.602	-10.395	-10.1783	-10.2407	-10.4658	-10.0736	-10.0868	-10.7492	-11.8495	-11.5901	-11.7961	-11.18	-10.4221	-10.9015	-10.9474	-10.1072	-9.5714	-9.54659	-10.2829	-11.2536	-12.7398	-9.70776	-9.01006	-9.56149	-11.1043	-11.654
	2.33518	3.95918		2.04884		-10.4095	-10.0916	-9.92512	-10.081	-9.49051	-9.07868	-9.72149	-10.6749	-10.3385	-11.2336	-10.2922	-10.552	-10.5961	-9.93852	-10.7758	-10.3623	-10.2891	-10.9976	-9.9968	-10.3266	-12.2236	-9.97833	-9.76228	-10.4168	-10.3065	-10.0705	-10.3115	-11.0781	-12.9767	-11.0057	-10.0933	-9.89776	-10.2782	-10.2414	-9.02645	-8.77385	-9.69114	-10.9135	-12.0956	-9.4284	-8.7161	-9.33357	-11.3268	-12.3068
	2.34784	3.99073		2.05212		-9.55669	-9.25129	-9.48172	-9.64605	-9.85893	-10.7574	-11.4544	-11.6729	-10.0421	-9.89325	-10.1337	-9.26557	-9.54064	-10.3794	-11.6599	-10.7692	-10.5648	-11.0002	-10.334	-11.6544	-10.7522	-10.5596	-11.1733	-12.4021	-10.8811	-10.5156	-11.3034	-11.8557	-11.0863	-11.8212	-10.6795	-10.6553	-11.4252	-12.2041	-9.7751	-9.18371	-9.81566	-11.1694	-11.2928	-10.2539	-9.85511	-10.4902	-12.4003	-13.0695
	2.36043	4.02228		2.0554		-10.1178	-10.4929	-10.2218	-9.88239	-11.4183	-10.6841	-10.1525	-10.0789	-10.5946	-9.45521	-9.5769	-10.0023	-9.76578	-10.2309	-11.0897	-11.1665	-10.1412	-9.64599	-10.0804	-10.9399	-11.3088	-13.7308	-10.2965	-10.0726	-11.2414	-11.2852	-11.6143	-12.6677	-11.9437	-11.7614	-10.7464	-10.297	-10.2177	-10.1807	-9.46814	-9.23764	-10.0677	-12.2629	-11.3528	-9.80272	-9.18888	-9.94404	-11.9361	-12.0095
	2.37293	4.05383		2.05868		-9.77068	-9.86623	-9.82502	-9.88775	-10.3001	-10.3929	-10.3869	-10.9263	-11.5996	-11.3134	-10.7292	-9.83684	-10.3317	-9.91029	-10.4598	-11.2578	-10.5879	-11.2519	-10.6774	-10.1594	-10.5218	-9.93331	-9.94507	-10.743	-10.9074	-11.391	-11.0192	-10.2743	-10.6588	-11.2154	-10.2502	-9.76416	-9.99839	-10.1307	-9.37347	-9.19776	-10.4138	-11.119	-11.1874	-9.67284	-9.10224	-10.0386	-11.5862	-12.1994
	2.38537	4.08537		2.06196		-9.52446	-9.75572	-10.9209	-12.394	-10.1442	-9.46629	-9.97617	-11.3737	-10.6122	-10.1304	-9.58667	-9.55697	-9.95116	-10.3349	-10.6735	-10.605	-10.6397	-10.44	-10.5281	-10.1027	-10.3144	-10.3472	-10.4183	-10.6349	-10.3017	-10.898	-11.1454	-11.8237	-11.0567	-11.2542	-11.7727	-10.9013	-10.8992	-10.6962	-9.93927	-10.0436	-11.6433	-12.0603	-12.035	-10.2506	-9.73633	-10.6707	-12.4155	-12.0874
	2.39773	4.11692		2.06524		-9.42405	-9.51242	-9.8697	-10.6527	-9.9382	-10.0716	-9.42249	-10.1258	-10.9415	-12.7641	-10.0843	-10.0584	-9.90471	-9.69054	-9.87916	-10.0116	-10.5374	-10.8002	-9.91323	-9.78753	-10.0671	-10.0236	-10.4689	-10.8948	-11.0456	-11.47	-10.3506	-10.8926	-11.5087	-10.4733	-10.196	-10.5694	-11.7421	-11.1325	-9.7539	-9.5358	-10.8497	-10.9057	-10.8811	-10.194	-9.4867	-10.3316	-12.2016	-12.8335
	2.41001	4.14847		2.06851		-9.72884	-9.62377	-10.8976	-11.3218	-10.6659	-10.5859	-9.94099	-9.48633	-9.30599	-9.30351	-9.78046	-10.9035	-9.77372	-10.1451	-11.4593	-11.1388	-10.6945	-10.5518	-11.0278	-10.9982	-11.8314	-10.5732	-10.6694	-11.7554	-10.2946	-10.9429	-11.2322	-11.2013	-11.3712	-10.5944	-10.4013	-11.3063	-11.7647	-10.8443	-10.7677	-9.82672	-10.4031	-11.4894	-11.198	-10.4829	-10.7709	-11.8898	-12.2198	-12.4449
	2.42223	4.18001		2.07179		-9.53648	-10.7164	-10.8917	-9.66044	-9.63017	-9.95509	-10.6431	-9.62996	-9.66984	-10.7848	-10.8878	-10.628	-10.2834	-10.2845	-9.71284	-9.58364	-10.2891	-10.8786	-10.411	-10.4662	-10.0743	-10.5029	-11.3564	-11.0695	-10.6631	-11.6096	-11.7522	-11.2381	-10.7093	-10.5833	-10.2443	-10.1411	-10.2696	-10.2342	-9.38106	-9.23812	-10.3847	-11.6284	-11.6415	-9.73678	-9.23258	-10.2379	-11.7315	-11.8508
	2.43437	4.21156		2.07507		-9.61273	-9.32582	-9.41136	-9.99579	-11.1482	-10.7616	-10.1129	-10.0508	-10.8532	-10.5189	-10.2971	-10.318	-10.6327	-10.7508	-10.5149	-10.4716	-10.129	-10.9279	-9.93765	-10.0768	-9.62723	-9.47369	-9.99682	-10.5612	-10.3102	-11.5756	-10.5375	-11.0887	-10.9687	-10.0851	-9.83774	-10.0429	-10.6106	-10.349	-9.11366	-8.97902	-10.2029	-10.7417	-10.9216	-9.24282	-8.98021	-10.3186	-11.8847	-12.7371
	2.44644	4.24311		2.07835		-10.2653	-10.1425	-9.47971	-10.1774	-9.91084	-10.6038	-11.5068	-10.7616	-10.2013	-9.5128	-10.0132	-11.2152	-11.4708	-11.0684	-10.8358	-11.5042	-9.98365	-9.97757	-11.0318	-10.9308	-10.8511	-9.81803	-10.4871	-10.1302	-9.9203	-10.5045	-10.3794	-10.4359	-10.4146	-9.86599	-10.1408	-10.7344	-12.2672	-10.9136	-9.73498	-9.61784	-10.9525	-11.1424	-11.635	-9.95183	-9.72093	-11.1827	-12.531	-12.449
	2.45844	4.27466		2.08163		-10.2411	-10.7778	-10.6654	-10.0335	-9.90777	-10.4852	-10.693	-10.0385	-9.53106	-9.79779	-10.6836	-10.5594	-11.1898	-11.0705	-11.0194	-11.1364	-12.054	-12.2693	-11.3414	-11.2221	-10.6593	-11.6266	-10.3015	-9.83735	-9.91003	-10.5365	-10.9965	-11.2403	-11.5685	-12.1767	-11.7527	-10.5969	-10.4313	-11.0672	-10.7087	-10.1713	-10.3934	-11.5681	-11.1975	-9.86518	-9.86613	-11.0719	-11.4279	-12.2818
	2.47037	4.3062		2.0849		-10.3042	-9.60943	-9.32853	-9.2191	-9.92432	-12.3879	-10.3477	-9.81041	-10.4766	-10.4949	-10.7182	-10.645	-10.1448	-10.8126	-10.2182	-9.79513	-11.2254	-10.0219	-11.2795	-10.4408	-11.7109	-11.0191	-11.8566	-10.9286	-10.4672	-11.274	-11.0726	-12.622	-10.6581	-10.4193	-9.98527	-9.7039	-10.0503	-10.2785	-9.25919	-9.18034	-10.3512	-11.4454	-10.4293	-9.04614	-9.00634	-10.4905	-11.8537	-12.2212
	2.48223	4.33775		2.08818		-10.0934	-9.2816	-9.1441	-9.83889	-11.6458	-9.943	-9.65621	-11.5303	-10.6369	-11.7325	-11.0888	-10.2027	-10.4013	-12.0397	-10.4296	-9.63553	-9.76663	-10.4527	-11.275	-10.8143	-10.414	-10.2072	-10.1988	-11.2125	-11.2142	-10.7087	-11.6758	-11.3883	-12.2372	-11.2199	-10.505	-10.3964	-10.7104	-11.2757	-9.45198	-9.32015	-10.7138	-11.8493	-10.7485	-9.6681	-9.60871	-11.0891	-11.5958	-11.4253
	2.49402	4.3693		2.09146		-10.6799	-11.5314	-11.7858	-10.9843	-10.7742	-11.306	-10.3415	-10.6237	-11.5749	-10.2481	-10.3871	-11.5713	-10.6747	-10.2029	-9.90947	-9.5742	-9.8207	-11.1473	-11.0423	-10.9414	-11.0039	-11.0708	-11.2	-11.7374	-11.0056	-10.3022	-10.2206	-11.1981	-11.2674	-10.4502	-10.1179	-10.032	-10.5485	-11.1472	-10.2599	-10.4856	-11.2589	-11.2745	-10.7911	-9.59959	-9.80971	-11.6495	-12.0412	-12.4861
	2.50575	4.40085		2.09474		-9.1098	-9.65442	-10.5901	-10.2633	-9.9611	-9.94421	-9.85066	-10.0451	-9.35093	-9.49136	-10.3897	-10.1359	-10.5789	-10.8037	-10.5867	-9.98493	-10.2048	-11.6763	-10.8205	-10.2433	-10.3557	-9.79716	-10.3154	-12.0202	-10.8187	-10.3147	-10.3548	-10.5048	-10.2012	-10.3079	-10.428	-10.3062	-10.9218	-11.3877	-10.6241	-10.4038	-11.1556	-12.6312	-11.1643	-9.94544	-9.84618	-10.9714	-12.2424	-11.8449
	2.51741	4.43239		2.09802		-9.66237	-10.2054	-10.2488	-10.038	-10.0363	-10.3247	-9.80003	-9.60746	-9.95643	-9.7475	-10.0962	-11.7087	-10.3256	-9.61289	-9.74973	-10.5562	-10.2865	-10.4721	-10.1596	-10.1949	-11.4486	-11.5571	-10.4073	-10.2059	-10.1096	-10.3539	-10.0623	-10.1343	-11.6258	-11.2959	-10.9569	-11.2851	-11.4198	-11.2682	-9.7083	-9.37885	-10.1187	-11.7712	-10.6296	-9.18393	-9.37134	-11.3497	-12.2419	-12.1634
	2.52901	4.46394		2.10129		-9.92544	-10.7242	-11.3495	-10.9311	-9.94314	-9.86153	-10.382	-9.21878	-9.25385	-10.9384	-9.9272	-9.97193	-10.4522	-11.0138	-10.6507	-10.7372	-10.8333	-10.4442	-10.8908	-9.75118	-9.68343	-10.0467	-10.1825	-10.0031	-9.95955	-10.2025	-10.1219	-10.2321	-10.9537	-11.5083	-9.92456	-9.64368	-9.74815	-10.6029	-8.82953	-8.6925	-9.90532	-11.2812	-9.66312	-8.53154	-8.79234	-10.9845	-11.3143	-11.9703
	2.54054	4.49549		2.10457		-9.48324	-9.36865	-9.45823	-10.1737	-10.5261	-10.4238	-9.84703	-10.1371	-9.7492	-9.52044	-10.8836	-9.85839	-9.78313	-11.667	-11.3349	-10.1311	-11.4742	-9.91477	-10.2994	-10.428	-9.81409	-9.78563	-10.6855	-11.0196	-10.681	-11.7418	-10.7609	-12.1319	-11.1045	-11.143	-10.153	-9.79269	-10.1109	-10.5482	-9.12284	-9.12617	-10.4295	-11.3669	-10.2139	-9.40615	-9.70844	-11.2422	-12.3165	-12.9138
	2.552	4.52703		2.10785		-9.91266	-10.502	-10.355	-10.8134	-10.3525	-10.4132	-9.55792	-10.072	-10.1629	-10.1636	-10.6869	-10.0282	-9.85517	-9.89703	-10.8551	-11.1405	-11.5509	-10.6971	-10.362	-10.2389	-10.3624	-11.4304	-11.4129	-11.5259	-11.9901	-10.7853	-10.2867	-9.9715	-10.1044	-10.4357	-10.5343	-10.5707	-10.5246	-12.1066	-9.62565	-9.52088	-10.5464	-12.545	-10.4512	-9.29407	-9.57423	-11.8224	-11.6741	-11.6376
	2.56341	4.55858		2.11113		-10.3531	-10.555	-10.7349	-9.96093	-9.83084	-10.6323	-9.78884	-9.81822	-10.1147	-10.2888	-10.4425	-11.1722	-10.1737	-10.1979	-10.9331	-10.0704	-10.4808	-11.7612	-10.7676	-10.3492	-11.2906	-9.92497	-10.133	-11.1422	-13.8312	-10.7436	-10.487	-12.649	-10.4173	-10.1721	-10.1758	-10.0704	-10.1067	-10.3324	-9.30355	-9.47628	-11.2959	-12.2864	-9.9471	-8.99806	-9.40736	-11.2788	-12.3788	-12.6833
	2.57475	4.59013		2.11441		-9.90054	-9.80556	-9.93797	-10.1513	-11.565	-10.7328	-10.1157	-10.0586	-9.7909	-10.701	-12.0952	-10.7757	-10.4937	-9.97292	-9.79305	-9.98988	-10.5572	-12.1035	-11.112	-10.0645	-10.7781	-11.3324	-11.7255	-10.4418	-10.8874	-10.8988	-10.5577	-10.4479	-10.4435	-10.7727	-11.0672	-10.5581	-10.5581	-11.0894	-10.0074	-9.79832	-10.7281	-11.3041	-10.0496	-9.0805	-9.51334	-11.6002	-11.8232	-11.9969
	2.58602	4.62168		2.11769		-10.2166	-10.6447	-9.72921	-10.3739	-10.6692	-10.5804	-11.2292	-11.4039	-10.4334	-10.4749	-11.9597	-10.686	-10.3232	-11.1528	-10.2611	-9.73631	-9.77042	-9.95853	-10.1218	-10.5199	-10.4131	-10.0522	-10.1942	-11.0306	-11.1082	-11.065	-10.1314	-10.2172	-10.8645	-11.6201	-10.6375	-10.4493	-10.5274	-11.4878	-9.4096	-9.32226	-10.7237	-11.6182	-9.89772	-9.13075	-9.62362	-11.259	-12.4123	-12.7623
	2.59724	4.65322		2.12096		-11.8257	-10.8484	-10.1963	-10.0193	-10.9175	-10.716	-10.9327	-9.62835	-9.67772	-11.0932	-10.7726	-9.86153	-9.75332	-10.1988	-10.1865	-10.193	-11.1589	-11.319	-12.2401	-10.4272	-10.0849	-11.0565	-11.3876	-10.9842	-10.8719	-10.9488	-10.844	-11.7695	-10.5364	-10.9438	-11.7032	-11.4939	-11.7865	-12.568	-10.1855	-10.1187	-11.7514	-10.87	-11.6546	-11.0288	-11.3404	-13.2305	-12.8925	-12.8239
	2.6084	4.68477		2.12424		-10.3583	-11.4306	-9.92108	-9.80603	-9.83738	-9.91298	-10.6394	-10.7554	-13.9242	-11.3348	-10.6235	-9.91743	-9.80772	-9.98735	-10.6381	-12.1069	-11.0128	-10.5272	-10.6908	-9.88049	-9.91616	-10.7101	-10.5535	-10.6974	-10.9472	-11.4357	-11.0714	-11.6747	-11.6536	-12.0433	-11.2938	-11.1719	-10.8122	-10.5913	-9.34875	-9.37617	-11.0481	-11.1811	-9.61649	-8.80969	-9.38032	-11.7454	-11.9495	-11.9111
	2.61949	4.71632		2.12752		-9.38688	-9.54781	-9.89531	-9.36257	-9.25073	-10.583	-9.86181	-9.89897	-10.2322	-9.89329	-9.63287	-9.78322	-9.8654	-9.70087	-9.98463	-10.532	-10.562	-10.9647	-12.3761	-10.8573	-11.2489	-10.7467	-10.6429	-10.4911	-10.6699	-10.5244	-10.7901	-11.401	-10.7676	-11.0024	-10.5853	-10.6556	-10.2065	-10.9216	-9.34905	-9.48173	-12.8768	-11.2791	-9.63469	-8.75759	-9.33253	-11.4721	-13.1519	-13.1795
	2.63053	4.74787		2.1308		-10.5951	-9.93362	-10.5005	-11.1538	-10.5129	-11.6991	-10.2842	-10.4216	-10.1985	-9.97595	-9.70689	-9.56372	-9.79688	-10.8662	-10.3275	-10.2872	-10.8598	-11.0734	-10.8947	-10.8635	-10.7222	-9.82596	-9.53954	-10.085	-10.4328	-10.5736	-11.5497	-10.9731	-10.6417	-10.4713	-10.8661	-11.1005	-10.5882	-12.4643	-9.44752	-9.46261	-11.2111	-12.2637	-10.0068	-9.42468	-10.104	-11.6441	-12.3935	-12.0838
	2.64151	4.77941		2.13408		-10.0114	-9.78925	-9.66798	-9.82313	-10.4833	-10.1593	-10.3651	-10.3132	-10.3746	-10.9139	-10.3762	-10.7262	-11.1288	-9.82448	-10.1032	-10.8278	-10.0579	-9.91232	-10.2083	-10.9507	-10.6325	-10.2608	-11.6493	-11.0911	-11.3241	-12.1269	-10.982	-11.6774	-12.0547	-10.8281	-10.3577	-10.4012	-10.9245	-11.2991	-10.002	-9.98451	-11.9557	-10.9396	-10.3384	-9.6038	-10.3532	-12.4241	-12.9796	-12.2921
	2.65243	4.81096		2.13735		-9.37422	-9.37474	-9.69007	-10.2561	-11.8596	-10.9411	-10.1088	-10.3252	-10.6987	-11.0726	-9.82489	-10.1843	-10.1635	-10.2603	-10.4019	-10.5568	-11.1255	-10.1	-10.5169	-10.4585	-11.1834	-10.4076	-10.3822	-10.9598	-10.861	-11.2991	-10.9105	-11.0227	-10.7303	-10.1696	-10.4524	-10.8863	-10.2461	-11.6618	-9.13538	-9.21124	-11.0253	-11.0671	-9.41315	-8.78194	-9.62087	-12.0691	-12.4569	-13.0459
	2.66329	4.84251		2.14063		-10.7052	-9.89419	-9.38555	-9.43109	-10.0892	-10.5	-11.2041	-11.6421	-10.2285	-10.4804	-11.6979	-10.8954	-9.82221	-9.85974	-10.6623	-10.5592	-10.3841	-11.531	-11.1726	-10.097	-11.6693	-10.3176	-10.7876	-11.0054	-11.0599	-11.4033	-11.7412	-11.8187	-10.3765	-9.95742	-10.2615	-10.9703	-10.8613	-12.2222	-9.75876	-9.93789	-10.8679	-10.9079	-10.0514	-9.44213	-10.308	-12.0996	-12.5511	-12.422
	2.6741	4.87405		2.14391		-10.2213	-9.92319	-9.48065	-10.1716	-10.5243	-10.2998	-10.5232	-11.6257	-11.0994	-13.0358	-10.5404	-10.0196	-9.62418	-9.44209	-10.1523	-10.6234	-10.7222	-10.399	-10.7771	-9.98845	-9.64493	-9.65821	-9.90213	-10.4369	-10.2819	-10.5805	-10.833	-11.0343	-11.9793	-10.9904	-11.1411	-11.2694	-11.3598	-10.638	-9.71579	-10.0132	-12.6368	-10.9609	-10.1871	-9.47126	-10.2587	-11.5401	-12.4088	-12.4746
	2.68485	4.9056		2.14719		-9.68446	-9.83636	-10.2986	-10.1657	-9.69394	-10.0664	-9.73377	-9.89538	-12.5119	-10.2248	-10.1431	-11.9712	-9.95461	-9.50781	-10.1392	-10.5422	-10.4607	-10.4548	-10.7896	-11.7752	-10.1414	-9.8373	-10.007	-9.94593	-9.68781	-10.0527	-11.963	-10.5319	-10.8124	-11.9378	-10.4921	-10.5866	-12.0536	-9.96972	-9.33846	-9.69325	-10.9496	-11.364	-10.8025	-10.8758	-11.5312	-11.7707	-12.4124	-12.3053
	2.69555	4.93715		2.15047		-9.52272	-10.2316	-12.0146	-10.2398	-10.3782	-11.2273	-10.6378	-11.0672	-10.3689	-9.71175	-9.6246	-10.0145	-10.0453	-10.0818	-10.4474	-11.3477	-11.8429	-11.01	-10.9244	-11.2184	-10.4636	-9.8756	-9.92803	-10.9976	-11.1352	-11.5606	-10.9099	-10.6387	-11.404	-10.1884	-10.4298	-10.7571	-10.3947	-9.76149	-8.88683	-9.11776	-10.7775	-11.2145	-9.08223	-8.77243	-9.85355	-11.3532	-14.1332	-12.6107
	2.70619	4.9687		2.15375		-9.72441	-10.4174	-11.4632	-10.2585	-10.0978	-10.5165	-9.96152	-10.39	-10.9176	-9.90886	-10.0205	-11.4812	-10.9098	-11.4561	-11.1189	-11.587	-11.0601	-10.3012	-10.9403	-11.1068	-10.4257	-9.85215	-9.88147	-10.2836	-10.4018	-10.6323	-11.5849	-12.7964	-11.0733	-10.203	-9.75372	-9.76748	-9.92559	-9.85702	-8.70002	-9.00668	-10.4715	-11.5493	-9.19722	-8.81878	-10.0765	-11.0076	-11.9212	-12.3773
	2.71678	5.00024		2.15702		-9.31305	-9.34703	-11.9104	-9.93325	-9.98802	-9.8554	-9.83864	-10.7174	-10.3687	-10.3211	-10.5507	-10.6047	-10.3824	-10.5608	-10.9016	-10.6116	-10.6335	-10.7146	-10.6085	-10.6873	-11.5705	-12.4612	-10.9171	-10.8184	-13.3286	-11.4486	-10.5724	-10.248	-10.5699	-10.8471	-10.808	-11.0932	-11.2909	-10.4842	-9.319	-9.55186	-10.4329	-11.2803	-10.4392	-10.4406	-12.1961	-13.4736	-12.2671	-12.7325
	2.72731	5.03179		2.1603		-10.1298	-9.36522	-9.47334	-9.60572	-9.54103	-9.73691	-10.3059	-9.66863	-10.1852	-10.9262	-10.0723	-9.84841	-10.4562	-10.9269	-10.3542	-9.94741	-9.78678	-10.2252	-11.7344	-11.5306	-10.326	-10.266	-10.6289	-10.4792	-10.7929	-10.6374	-11.4984	-10.9743	-11.1637	-10.7449	-10.4016	-10.3377	-10.5916	-11.5926	-9.83181	-10.3238	-11.4491	-11.2973	-9.69448	-9.56487	-11.0658	-11.5731	-12.6189	-12.3545
	2.7378	5.06334		2.16358		-9.69474	-9.98735	-10.8271	-11.1472	-10.8718	-10.3598	-10.6783	-11.1102	-10.6255	-10.81	-10.3769	-9.94856	-10.3907	-10.5755	-9.91252	-9.96191	-9.97181	-10.3543	-10.0519	-9.95881	-9.93629	-10.5741	-11.0382	-10.6091	-10.6751	-10.7541	-10.2537	-10.3956	-11.0988	-10.8657	-10.8713	-10.925	-10.9974	-10.7972	-10.2941	-10.4911	-13.8791	-11.3279	-9.52435	-9.46764	-10.7351	-12.4247	-11.8883	-12.3026
	2.74823	5.09489		2.16686		-10.2179	-9.9196	-10.2947	-10.1475	-9.67668	-10.3927	-10.201	-9.80108	-9.95609	-9.89144	-9.8985	-11.2873	-9.48833	-9.36558	-10.2079	-9.90539	-9.94312	-12.3206	-12.4879	-10.928	-10.6032	-10.973	-12.3103	-11.601	-10.5294	-10.5623	-10.3071	-11.1053	-11.5909	-10.6395	-10.1666	-9.8994	-9.85972	-9.5148	-8.85143	-9.47192	-11.4485	-10.6985	-9.36033	-9.18404	-10.5247	-12.2776	-13.0975	-13.6279
	2.7586	5.12643		2.17014		-10.418	-9.8437	-9.72226	-10.4478	-10.6946	-9.8773	-9.74423	-10.0594	-10.0869	-10.1688	-9.9477	-10.1081	-10.214	-10.0887	-10.3064	-10.2505	-10.4506	-10.5165	-10.2059	-11.2068	-10.9755	-10.3913	-10.1425	-10.0835	-9.88994	-10.0901	-10.8169	-11.6089	-11.0064	-11.3739	-10.9894	-10.4258	-10.6081	-10.1241	-9.28112	-9.73149	-10.6142	-10.9927	-11.702	-10.5391	-11.7377	-11.9788	-13.0184	-12.942
	2.76893	5.15798		2.17341		-9.55718	-9.85391	-10.4481	-9.61846	-9.21296	-9.03319	-9.33219	-9.53572	-10.2192	-11.1304	-9.84152	-9.80772	-10.567	-10.0574	-10.1235	-11.132	-10.7602	-10.5899	-10.7735	-10.7733	-10.3244	-10.6189	-10.8365	-10.3839	-10.1166	-11.0781	-11.2014	-10.9565	-11.3135	-11.2783	-11.3372	-11.3956	-10.9884	-10.5505	-10.1872	-10.7238	-12.8265	-10.7638	-9.63819	-9.82714	-11.0892	-14.1963	-12.6787	-12.2281
	2.77921	5.18953		2.17669		-10.2298	-10.3619	-10.1756	-9.84268	-9.83315	-9.53369	-9.33194	-9.73938	-11.1361	-10.2356	-9.83939	-10.2934	-11.4402	-10.5215	-9.95805	-10.2591	-10.2446	-10.7645	-10.2502	-10.2873	-10.643	-10.6022	-10.0601	-9.83473	-9.86336	-10.1757	-12.1637	-10.1658	-10.2683	-11.2429	-11.416	-10.3653	-10.4924	-10.3587	-9.6636	-10.0139	-11.3219	-10.317	-9.16007	-9.42042	-11.9285	-11.9032	-14.1312	-12.8421
	2.78944	5.22108		2.17997		-10.5535	-10.1298	-9.99896	-10.2056	-11.2226	-11.1535	-10.5217	-10.7782	-10.9611	-11.8129	-10.0466	-9.78062	-10.0474	-9.73863	-9.76783	-10.0319	-10.943	-10.9122	-10.8896	-10.9235	-10.6449	-10.131	-9.93224	-10.4007	-11.666	-10.7328	-10.8892	-10.6057	-10.6407	-10.261	-9.62359	-9.59918	-10.148	-9.57557	-8.93132	-9.55512	-11.3443	-10.3497	-9.08702	-9.22719	-11.1407	-11.3372	-12.1522	-12.4456
	2.79962	5.25262		2.18325		-9.82442	-10.2545	-14.6169	-11.1336	-11.0837	-10.1465	-10.0442	-10.392	-9.7653	-9.95402	-12.1031	-10.6618	-11.2391	-10.9748	-10.6535	-11.5632	-10.2974	-10.7995	-10.155	-10.0991	-13.33	-10.2112	-10.5942	-10.6744	-10.2843	-10.8439	-10.4903	-9.92766	-10.0979	-10.4835	-10.2434	-10.5742	-12.1107	-9.80692	-9.18832	-9.87768	-10.455	-12.5127	-10.1996	-10.3256	-11.8992	-11.878	-12.9641	-12.8204
	2.80975	5.28417		2.18653		-9.51958	-9.93903	-12.6316	-11.3213	-9.92966	-10.2709	-10.5587	-10.831	-10.7112	-11.5614	-12.3253	-11.0122	-10.3553	-11.2753	-10.2395	-9.8205	-10.3177	-10.2986	-9.74883	-10.8568	-10.5921	-10.4932	-10.2495	-10.1662	-12.3174	-10.0846	-10.0001	-10.2622	-10.9076	-10.8053	-9.71386	-9.664	-10.0617	-9.51739	-9.03333	-9.53436	-11.0832	-10.0776	-8.88873	-9.1764	-11.0714	-11.8415	-11.6565	-12.0083
	2.81984	5.31572		2.1898		-10.6673	-11.3584	-10.3274	-9.6767	-9.46471	-9.65116	-10.5111	-11.2136	-10.752	-10.2366	-10.6372	-10.2475	-9.58491	-10.0112	-10.7151	-10.4613	-11.1019	-10.6634	-10.5758	-11.9214	-11.2619	-10.7082	-10.4369	-12.8754	-11.2378	-10.7795	-10.4319	-10.858	-10.9752	-10.9337	-10.8994	-10.1548	-10.1996	-9.80926	-9.56232	-11.4083	-10.7883	-10.4992	-9.86974	-10.1366	-11.4994	-13.1668	-12.9911	-12.4084
	2.82988	5.34726		2.19308		-9.70068	-9.85532	-10.25	-11.9134	-10.3697	-10.9426	-14.3142	-10.9688	-10.1565	-10.0558	-9.6119	-9.72143	-9.95875	-9.4005	-9.76771	-10.9625	-10.8154	-10.0101	-10.5419	-10.461	-10.7669	-11.3948	-11.0409	-10.9907	-10.5937	-10.6358	-10.5619	-10.9708	-10.509	-10.5643	-10.4063	-10.699	-10.3846	-9.60187	-9.30444	-9.8098	-11.1512	-10.1239	-9.15933	-9.61009	-11.1711	-11.5461	-12.0666	-12.1881
	2.83987	5.37881		2.19636		-10.857	-9.78663	-9.46982	-9.49997	-9.46402	-9.4229	-9.33377	-9.32614	-10.035	-10.4736	-10.3097	-10.1544	-10.4037	-10.0111	-9.80863	-9.78053	-9.86155	-9.71091	-10.2659	-11.7204	-12.1813	-10.9107	-10.5616	-10.0967	-10.1126	-11.0744	-12.9185	-13.1373	-11.1916	-10.7708	-10.6788	-10.1931	-10.0677	-9.23091	-8.8674	-9.71433	-11.389	-10.5086	-9.71472	-10.1891	-11.3208	-11.4773	-12.6944	-13.6619
	2.84981	5.41036		2.19964		-10.3261	-10.0694	-11.547	-11.3997	-9.73463	-9.06331	-9.39339	-10.6075	-10.3461	-10.3093	-10.5048	-10.5309	-10.4571	-9.69895	-9.59972	-10.0231	-10.8337	-10.4877	-10.7601	-11.2197	-10.7633	-10.7512	-10.3914	-10.2337	-10.8063	-10.6516	-10.441	-10.7831	-11.0622	-11.5591	-11.8519	-11.8498	-11.7144	-9.51673	-8.81713	-9.34129	-11.2721	-10.0029	-9.05157	-9.48736	-11.4459	-12.0925	-12.1529	-12.0581
	2.85971	5.44191		2.20292		-9.69924	-10.2959	-10.3722	-11.6244	-9.53358	-9.30454	-9.89096	-11.2973	-10.5304	-10.3659	-10.8208	-9.79824	-9.51757	-9.56105	-9.52458	-9.48998	-10.5563	-10.9221	-10.5339	-11.4501	-10.8571	-10.4949	-10.7031	-10.6754	-10.2586	-10.3866	-11.162	-12.3416	-10.8631	-10.485	-9.87009	-9.67969	-9.86294	-8.95926	-8.62341	-9.60385	-12.1056	-9.64998	-8.75811	-9.24218	-11.8545	-12.4637	-11.9468	-12.8852
	2.86957	5.47345		2.2062		-9.56642	-10.1239	-9.56029	-9.2192	-9.51493	-10.4251	-11.3585	-10.3463	-10.1947	-10.8185	-10.1253	-9.85785	-9.96295	-10.4082	-10.4682	-10.1885	-10.2671	-9.89248	-10.5919	-10.2044	-9.79695	-10.4636	-10.746	-10.291	-10.6845	-10.7377	-10.3974	-10.2004	-10.4825	-10.5307	-10.825	-10.401	-10.2166	-9.9945	-9.98107	-11.1297	-11.3455	-10.741	-10.1556	-10.4387	-11.201	-11.3972	-11.487	-11.6497
	2.87938	5.505		2.20947		-10.6233	-9.96484	-9.8329	-10.6291	-9.83585	-9.51081	-10.1995	-11.6235	-10.1946	-9.83302	-10.6681	-10.5026	-10.6861	-10.3992	-9.73153	-9.79884	-9.96473	-9.44567	-9.9229	-11.0811	-10.5874	-10.7651	-11.7616	-11.812	-11.4042	-10.8621	-10.4634	-10.8957	-13.41	-11.4754	-12.0979	-11.6585	-11.2483	-10.4472	-10.2096	-11.0347	-11.2797	-10.3677	-9.7466	-10.5488	-12.8333	-12.6541	-12.3429	-12.7443
	2.88914	5.53655		2.21275		-10.0847	-9.31862	-9.63542	-10.1332	-9.62062	-9.61553	-10.4442	-10.1012	-10.8963	-10.5907	-11.1779	-10.4819	-11.3361	-9.67686	-9.82119	-11.5403	-11.1742	-10.4857	-10.429	-10.3768	-11.1372	-10.6202	-10.784	-11.0344	-10.1351	-10.6068	-11.3992	-11.1267	-11.8162	-11.873	-11.5104	-10.2607	-10.3288	-10.5737	-10.1919	-10.7026	-11.8954	-9.96003	-9.28325	-9.74792	-11.2571	-12.1576	-12.3932	-13.8587
	2.89887	5.5681		2.21603		-9.70827	-10.8132	-11.467	-10.0762	-9.98274	-10.0117	-10.1484	-10.102	-9.95732	-9.66874	-10.26	-9.82411	-9.4869	-9.51212	-9.43434	-9.70317	-10.7735	-10.8882	-11.0984	-10.2298	-10.6358	-11.2019	-11.3399	-12.1847	-10.9599	-10.6249	-10.191	-10.0233	-11.449	-11.2556	-10.9526	-10.5851	-10.0811	-9.19207	-9.10226	-10.1407	-10.7917	-9.9219	-9.36582	-10.3513	-11.8314	-12.5452	-11.7576	-12.3268
	2.90855	5.59964		2.21931		-9.63375	-10.5389	-9.80895	-9.5388	-9.88109	-11.7699	-10.4545	-10.1767	-10.3722	-10.2516	-10.2208	-11.775	-10.0845	-9.60866	-9.99289	-10.0137	-10.3914	-10.7983	-10.5964	-10.4473	-10.1841	-10.7529	-10.6481	-10.1516	-10.4801	-10.4385	-10.6805	-10.7704	-12.0008	-11.9077	-10.7718	-10.1055	-10.0421	-9.89872	-9.9654	-10.9469	-11.0942	-9.79328	-9.33961	-9.87926	-10.9932	-11.6781	-12.7342	-13.2407
	2.91819	5.63119		2.22259		-9.95908	-11.4229	-9.70566	-9.53232	-9.80653	-9.98229	-10.0179	-10.8945	-10.3426	-9.6251	-10.0709	-11.6254	-10.8082	-12.0446	-10.942	-11.3559	-10.795	-9.88494	-10.4367	-11.2103	-10.7883	-11.4396	-11.3426	-12.3933	-11.0997	-10.4211	-10.24	-10.4369	-11.015	-10.9635	-10.2212	-10.4409	-11.0448	-10.1298	-10.1048	-11.4183	-10.2743	-10.2095	-10.0288	-10.7479	-11.8645	-12.0024	-12.0974	-12.3855
	2.92778	5.66274		2.22586		-10.617	-10.2805	-11.3188	-10.402	-10.6149	-10.6282	-10.3793	-10.5421	-9.82555	-9.7961	-10.2436	-10.4471	-10.8958	-10.4252	-9.87294	-9.92922	-10.1472	-10.3714	-10.4156	-10.2546	-10.3371	-10.4132	-10.0376	-9.82369	-9.94314	-10.2197	-10.9241	-13.2115	-11.4267	-11.2037	-10.6525	-10.3118	-10.5508	-10.0015	-9.20293	-9.66155	-10.8744	-9.63014	-9.0613	-9.76752	-11.2196	-11.9225	-12.5677	-12.3206
	2.93734	5.69428		2.22914		-10.2025	-9.29189	-9.63758	-10.3576	-11.0091	-10.0538	-10.2779	-11.777	-10.2637	-10.1301	-10.3425	-10.1843	-9.9309	-10.5485	-9.78272	-10.0693	-10.6015	-11.0406	-10.7773	-10.4429	-10.5646	-10.3309	-10.0593	-10.0269	-10.2834	-10.5607	-10.5959	-10.1729	-10.1537	-10.0175	-9.86303	-9.8239	-9.69885	-8.83011	-8.66981	-9.89402	-11.52	-9.25184	-8.73573	-9.44419	-10.9995	-11.5825	-11.9559	-12.0558
	2.94685	5.72583		2.23242		-10.9434	-9.54618	-8.96477	-8.88538	-9.43497	-11.9157	-11.2547	-10.433	-10.1448	-10.3643	-11.2379	-10.5681	-10.5377	-10.7218	-10.9971	-10.6953	-11.0134	-11.1363	-10.9973	-10.6839	-10.3848	-10.4841	-11.0563	-11.8768	-11.2648	-11.3443	-11.1	-10.5312	-10.7865	-10.5695	-10.4039	-10.6726	-10.4563	-9.42669	-9.45449	-11.698	-11.2382	-11.6822	-10.7036	-10.7318	-11.6857	-13.0434	-12.0781	-12.0988
	2.95633	5.75738		2.2357		-10.1621	-10.1391	-10.9341	-11.175	-10.0025	-11.0414	-11.0496	-11.6774	-12.1155	-10.9251	-10.8968	-11.4813	-10.7394	-10.3003	-10.3977	-10.9459	-9.99346	-10.4709	-12.3703	-11.4743	-11.6554	-10.3471	-9.67742	-10.0844	-10.7586	-10.1913	-10.5507	-10.7638	-10.2121	-10.7999	-10.8779	-10.2272	-10.2152	-9.56472	-9.41369	-10.6056	-11.681	-9.72588	-9.16806	-9.98824	-12.3364	-11.5991	-11.7461	-12.921
	2.96576	5.78893		2.23898		-10.259	-10.0078	-9.80204	-11.0836	-9.97577	-9.56182	-9.4413	-9.84949	-12.1205	-9.77541	-9.80364	-10.6535	-10.5785	-11.6609	-10.7508	-10.3266	-10.2423	-9.90817	-11.0997	-10.7351	-10.2649	-9.89762	-10.0784	-10.275	-10.3949	-10.236	-10.4028	-11.7963	-11.1462	-10.9868	-10.8241	-10.7298	-11.3361	-10.3636	-11.2135	-10.5735	-11.0942	-11.3626	-10.8219	-12.3247	-13.1585	-12.1247	-11.8103	-11.8733
	2.97516	5.82047		2.24226		-9.63947	-10.6669	-11.4311	-10.8745	-9.9881	-10.0752	-9.69383	-10.1492	-9.7676	-9.50938	-9.71922	-10.6226	-11.6384	-10.1866	-10.0013	-10.049	-10.5382	-11.1357	-10.143	-10.507	-10.6349	-9.60462	-9.38636	-10.0418	-10.8124	-10.5143	-10.5117	-10.9493	-10.8365	-10.9556	-10.6622	-10.1943	-10.2412	-9.22128	-8.9879	-9.98799	-11.618	-9.57675	-9.14293	-10.1606	-12.8237	-11.7463	-11.328	-12.2426
	2.98452	5.85202		2.24553		-10.633	-9.88174	-9.46532	-9.22812	-9.297	-10.3408	-9.80072	-9.88946	-12.2017	-10.696	-11.7568	-10.2558	-9.60784	-9.78032	-10.3428	-10.7175	-10.1994	-10.7686	-11.554	-10.5278	-10.0415	-10.0892	-10.3448	-10.3553	-10.51	-11.3052	-11.6864	-11.191	-10.7621	-10.9568	-10.7856	-10.953	-11.1106	-9.43668	-9.34484	-11.2186	-10.8086	-10.069	-9.96139	-10.8164	-11.0799	-11.9048	-12.9019	-13.1032
	2.99384	5.88357		2.24881		-10.7998	-10.2755	-10.3732	-10.4643	-10.5338	-10.5577	-11.2837	-9.99791	-10.4516	-10.593	-11.655	-10.0635	-10.2381	-11.8634	-11.335	-10.777	-11.0745	-11.8985	-11.347	-11.7704	-10.7065	-10.2353	-10.777	-11.5344	-11.2685	-10.244	-10.0965	-10.0604	-10.3602	-12.2112	-11.3371	-10.7247	-10.4672	-10.4525	-10.117	-10.7583	-10.9743	-10.0132	-9.78444	-10.9605	-12.6596	-13.0328	-12.2792	-13.611
	3.00312	5.91512		2.25209		-9.66101	-9.42961	-9.6033	-9.28232	-9.28993	-10.2506	-10.645	-9.87769	-9.89549	-12.2835	-10.9143	-10.7024	-10.9706	-11.4846	-9.86686	-9.67022	-10.6281	-11.8338	-11.4382	-10.3041	-9.93197	-9.66519	-9.73642	-9.84996	-9.94333	-10.0016	-9.87292	-9.90961	-10.5742	-14.0179	-10.6813	-9.89635	-10.1384	-9.95117	-9.62972	-10.4827	-11.8411	-9.47968	-9.33845	-10.4598	-10.9708	-11.4834	-12.2801	-12.9891
	3.01236	5.94666		2.25537		-10.317	-10.6867	-10.4372	-9.86475	-9.49824	-9.49663	-9.70616	-10.5494	-10.3011	-10.48	-10.6303	-10.2206	-11.0003	-10.4736	-9.99003	-10.2344	-10.438	-11.0353	-11.0304	-11.8324	-11.3565	-10.9696	-10.4711	-10.0373	-9.91254	-10.0051	-10.0473	-10.1288	-10.2911	-10.101	-10.1463	-10.1702	-10.5679	-9.32311	-9.17838	-10.2623	-12.1033	-9.87542	-9.81011	-11.2038	-11.2032	-11.4662	-11.4052	-12.0898
	3.02157	5.97821		2.25865		-9.88601	-10.763	-9.67101	-9.45007	-9.47612	-10.0089	-10.4062	-10.1025	-9.95793	-12.0424	-10.0616	-9.8188	-10.4461	-9.64903	-9.54235	-9.92726	-10.5327	-12.3348	-11.9623	-11.1239	-10.1395	-11.0861	-11.4831	-10.8353	-11.4391	-11.2323	-10.6332	-10.0731	-10.3309	-10.8423	-10.4901	-11.4225	-10.5341	-9.84631	-10.0401	-11.2237	-12.6379	-10.2713	-10.0359	-10.8768	-11.9954	-12.4221	-12.2301	-12.0919
	3.03074	6.00976		2.26192		-10.3192	-10.2465	-11.7402	-10.0761	-10.0385	-11.092	-10.6748	-10.3947	-10.6438	-10.2465	-10.0036	-10.2438	-9.83771	-10.536	-10.9587	-11.5888	-10.4128	-10.2253	-10.014	-10.2098	-11.2275	-10.7077	-10.5126	-11.2629	-10.7357	-11.2729	-11.9899	-11.8831	-10.8265	-10.7117	-11.5719	-10.8897	-11.9997	-9.35954	-9.19444	-10.2695	-12.5858	-9.5096	-9.48061	-11.1947	-11.092	-11.5305	-11.9625	-13.0277
	3.03988	6.0413		2.2652		-10.1054	-10.0267	-10.5774	-9.93754	-9.8202	-9.82068	-9.88019	-9.82096	-9.62534	-9.90036	-10.5599	-9.85772	-9.6835	-10.4569	-10.8644	-9.94359	-10.3514	-11.9145	-11.2977	-10.6248	-10.6087	-11.9694	-11.1559	-12.3963	-10.896	-10.4724	-11.4506	-11.8304	-10.8374	-11.4935	-10.3294	-10.2356	-10.5212	-10.0482	-10.6904	-11.1011	-11.9238	-10.0818	-10.0541	-10.9749	-12.3892	-12.1448	-11.7703	-12.0637
	3.04898	6.07285		2.26848		-10.0161	-9.84678	-9.48887	-9.92855	-10.2086	-10.1257	-10.9932	-10.2567	-9.99613	-10.7185	-10.3156	-9.87169	-9.50946	-9.85112	-10.1878	-9.74685	-9.93388	-11.7202	-9.75833	-9.68509	-10.2487	-10.6662	-10.9582	-10.1168	-9.94887	-10.5551	-10.4207	-10.5628	-11.4933	-12.9057	-11.5451	-10.5571	-12.8811	-9.08443	-9.03063	-10.1804	-11.1232	-9.19777	-9.35299	-11.0473	-11.3717	-11.4909	-11.5236	-11.9018
	3.05804	6.1044		2.27176		-10.4412	-9.96483	-10.0576	-9.80722	-9.51755	-10.115	-12.0174	-10.3882	-10.426	-10.0484	-9.67213	-10.6027	-11.6222	-10.7108	-10.0584	-10.1397	-12.9094	-11.1212	-11.0698	-12.2081	-11.2161	-11.6826	-9.74178	-10.0694	-10.7434	-10.8034	-11.0757	-11.16	-12.6595	-10.8646	-11.6292	-10.6251	-11.0428	-9.26319	-9.48463	-11.0295	-10.3028	-10.2234	-10.3952	-11.038	-11.8834	-12.3136	-12.0652	-12.3768
	3.06707	6.13595		2.27504		-10.5117	-10.9386	-9.63966	-9.72244	-10.7062	-10.0883	-9.70943	-10.3178	-11.2034	-10.6742	-11.7328	-10.3364	-9.51781	-9.16964	-9.55221	-10.8805	-9.56047	-10.1026	-10.6665	-10.5113	-10.482	-10.8294	-10.8368	-11.6436	-9.79484	-9.77844	-10.7168	-11.7523	-11.5734	-10.5559	-10.1778	-10.1329	-11.3112	-9.10637	-9.04845	-10.6034	-10.3652	-8.93556	-9.04478	-10.5214	-12.2958	-12.1715	-11.947	-12.6345
	3.07607	6.16749		2.27832		-10.485	-9.63056	-9.69546	-10.6788	-10.5108	-10.6596	-10.9017	-10.8471	-10.3951	-10.6429	-10.7127	-10.0046	-10.0322	-9.84505	-10.7948	-10.3807	-9.94036	-10.0984	-11.4758	-11.1379	-10.2148	-9.8415	-9.44628	-9.60976	-10.2152	-10.5736	-10.687	-10.4229	-10.7992	-11.249	-10.2263	-9.83364	-10.5917	-9.31861	-9.31319	-10.7279	-12.4399	-9.60693	-9.70754	-11.9191	-11.8427	-12.6291	-12.2902	-12.6673
	3.08503	6.19904		2.28159		-10.3159	-11.3771	-10.8935	-9.7055	-10.2071	-9.83622	-9.78617	-11.0993	-11.24	-11.1238	-10.2436	-9.8217	-9.59725	-9.78376	-10.6179	-10.5272	-10.816	-10.8948	-10.9368	-11.3108	-12.6897	-10.9761	-11.349	-10.9748	-10.4199	-10.2186	-10.4369	-10.859	-12.9437	-10.8552	-10.498	-10.4401	-11.129	-10.0719	-9.97027	-11.2829	-10.6776	-9.7144	-9.99061	-11.0785	-12.4846	-11.8117	-12.1255	-12.9533
	3.09396	6.23059		2.28487		-10.6077	-10.6654	-10.1346	-9.50758	-9.70593	-10.0158	-10.2947	-10.8938	-10.224	-10.924	-10.3409	-10.6427	-10.7306	-11.1008	-10.9211	-10.2361	-10.1346	-9.79434	-10.3432	-10.573	-10.232	-9.87016	-10.3273	-12.8343	-12.3192	-10.7588	-10.4223	-10.6934	-10.7596	-10.3095	-10.2421	-10.4291	-11.4186	-10.0555	-10.1078	-10.5527	-11.9815	-10.2855	-10.7228	-12.6429	-11.9024	-12.1015	-12.1666	-12.257
	3.10285	6.26214		2.28815		-10.6011	-9.90076	-9.5828	-10.4414	-10.1721	-10.7305	-10.2088	-11.455	-9.84408	-10.0174	-10.5155	-9.92609	-10.2272	-9.98904	-9.86515	-10.3946	-9.80771	-10.3493	-10.8725	-10.2663	-10.5645	-10.247	-10.2734	-10.6678	-10.4843	-10.4735	-10.1101	-9.86443	-10.6324	-10.5307	-10.4244	-10.6793	-11.2799	-9.50793	-9.57544	-10.7575	-10.0757	-9.27148	-9.69829	-11.0303	-11.2733	-11.9614	-11.8335	-12.5295
	3.11172	6.29368		2.29143		-10.0478	-11.3273	-10.4974	-9.72369	-9.67495	-10.1921	-11.1118	-10.0828	-10.2633	-10.4511	-10.5098	-11.4975	-9.84686	-9.69048	-11.2138	-10.2005	-10.2438	-11.5408	-10.2274	-10.5819	-10.8208	-11	-10.6875	-10.8811	-11.5436	-13.0781	-11.4726	-12.954	-12.7496	-11.0302	-10.6899	-10.3612	-10.4892	-9.89917	-9.75043	-10.846	-10.5653	-9.49273	-9.85527	-11.1288	-12.3421	-12.8647	-12.9993	-12.753
	3.12055	6.32523		2.29471		-9.83503	-11.1477	-11.2914	-11.1156	-11.0783	-12.8508	-10.2019	-10.629	-10.9518	-10.5084	-10.2063	-10.3486	-10.4352	-10.0405	-10.1504	-12.5276	-10.2507	-9.78457	-9.8761	-10.4354	-10.8493	-11.3779	-11.0217	-10.9955	-11.4789	-11.6392	-10.8289	-10.8234	-10.9287	-10.6677	-11.0623	-11.9458	-10.964	-9.79158	-10.0388	-10.9605	-10.4574	-9.86375	-10.4624	-12.65	-11.914	-11.7545	-13.2431	-12.9932
	3.12935	6.35678		2.29798		-9.85295	-9.68096	-10.5144	-10.5285	-9.74349	-9.9114	-11.0299	-11.4053	-11.8989	-10.9504	-10.5439	-10.2131	-10.2376	-11.906	-10.5327	-10.0441	-10.2568	-10.9503	-10.5527	-10.5997	-10.9435	-10.9628	-10.4581	-11.4593	-10.4341	-10.8899	-10.1821	-10.7255	-10.8489	-11.0575	-11.6759	-10.4316	-10.5397	-10.924	-10.7052	-11.5552	-10.5913	-9.63059	-10.1388	-10.8823	-11.1798	-11.8989	-11.9809	-11.8895
	3.13812	6.38832		2.30126		-9.90199	-9.63693	-9.36771	-9.74772	-10.2784	-10.7921	-10.1229	-10.6426	-11.7918	-10.4726	-10.0904	-10.0781	-10.1702	-10.3584	-10.0559	-10.341	-10.9993	-11.6734	-11.4272	-11.6919	-10.3766	-10.1883	-10.559	-10.6602	-11.4705	-12.9579	-10.7519	-10.5635	-10.8715	-11.0889	-11.4061	-10.7701	-10.0703	-8.95946	-9.22892	-10.4627	-9.65874	-8.79482	-9.3871	-11.9798	-11.6358	-11.6519	-11.7272	-12.375
	3.14685	6.41987		2.30454		-9.5687	-9.94027	-9.91466	-9.76505	-10.3216	-10.841	-10.4111	-10.9503	-9.95466	-10.0819	-10.6086	-9.66983	-10.155	-10.3446	-10.0819	-11.8348	-10.6604	-10.7901	-10.7898	-10.8184	-10.1185	-9.84435	-10.4227	-11.2966	-10.9237	-10.7265	-10.373	-11.3965	-11.9259	-10.8352	-10.1692	-9.9951	-11.1769	-9.45551	-9.59675	-10.3603	-13.2015	-10.2782	-10.7434	-11.3335	-11.4975	-11.0467	-11.1791	-11.7559
	3.15556	6.45142		2.30782		-9.9758	-9.47376	-9.61848	-11.2589	-9.94957	-9.78585	-10.235	-12.3669	-10.0188	-10.1096	-11.4395	-9.77922	-9.90864	-9.49203	-9.3113	-9.90272	-10.4341	-10.0659	-10.1713	-10.4821	-10.1928	-10.0666	-10.6174	-10.9261	-10.9397	-12.0954	-11.789	-11.6829	-10.7544	-10.5494	-10.8542	-12.379	-9.84165	-8.97029	-9.3723	-10.6234	-10.0481	-9.20211	-9.94369	-11.3217	-11.191	-11.0869	-11.1683	-11.9533
	3.16423	6.48297		2.3111		-9.60418	-9.47942	-11.0186	-9.93491	-9.85143	-10.4781	-10.5566	-10.3517	-9.75878	-9.92725	-9.8868	-10.5227	-10.4376	-10.3611	-10.6711	-11.8999	-10.2505	-10.2993	-12.1399	-10.6825	-11.0572	-10.2055	-9.8351	-9.8379	-10.4252	-10.4988	-10.1686	-10.3392	-10.8348	-12.209	-11.2119	-11.056	-10.1435	-9.33934	-9.75627	-11.0661	-11.1776	-10.1336	-10.2993	-10.7925	-11.2492	-11.764	-12.0919	-12.5655
	3.17288	6.51451		2.31437		-10.5235	-10.0894	-9.36684	-9.35254	-10.5943	-10.9012	-9.81521	-9.60123	-9.90132	-10.5454	-10.1742	-10.5708	-10.5124	-10.0643	-10.1058	-10.1242	-9.8067	-9.73356	-10.1419	-10.2625	-10.4955	-11.0372	-13.3566	-10.5511	-10.057	-10.0011	-10.3012	-10.6631	-10.5588	-10.7445	-11.813	-11.206	-9.7607	-8.986	-9.49747	-11.3274	-9.59767	-9.01142	-9.87612	-11.8019	-13.3519	-12.2808	-11.8185	-12.8194
	3.18149	6.54606		2.31765		-10.2363	-9.87725	-9.77901	-10.6838	-10.2742	-11.164	-10.4063	-10.0292	-10.93	-9.37787	-9.59864	-9.9337	-10.047	-10.3668	-10.9156	-10.0733	-9.79928	-9.92329	-10.2048	-10.3698	-10.8574	-9.98228	-9.72516	-9.91521	-10.4483	-9.94525	-9.94646	-10.6489	-11.7478	-11.2519	-11.1792	-10.5014	-9.75254	-9.09159	-9.58527	-10.5799	-11.0695	-9.84322	-10.4142	-11.2702	-11.4055	-11.5639	-11.4573	-11.8029
	3.19008	6.57761		2.32093		-10.3772	-10.7152	-10.1745	-9.95205	-10.4455	-10.2533	-9.83404	-9.8282	-10.1799	-9.95673	-9.71075	-9.84093	-10.1649	-10.0659	-10.0908	-10.133	-10.0941	-11.0363	-10.5442	-9.90371	-9.92818	-10.1413	-10.651	-10.6286	-11.2248	-10.5453	-10.1918	-10.5726	-11.4234	-10.6532	-10.5657	-10.4661	-10.1046	-9.2643	-9.92302	-11.7052	-9.70352	-9.18104	-9.93265	-11.7844	-11.7289	-11.5784	-11.4839	-11.9845
	3.19864	6.60916		2.32421		-10.0561	-9.8384	-9.20664	-9.20112	-10.1119	-11.2289	-9.96107	-9.85868	-10.4449	-10.6686	-10.3718	-9.90047	-9.96886	-10.4608	-10.9078	-10.5948	-11.7886	-10.9299	-10.8518	-11.9994	-10.8319	-10.1053	-9.76116	-9.65364	-9.9618	-11.1165	-11.3365	-11.2282	-11.0602	-10.8969	-10.5563	-10.1593	-9.37623	-8.97737	-9.55622	-10.8029	-9.75444	-9.16687	-9.94963	-11.5256	-11.7418	-11.4079	-11.5139	-12.1174
	3.20717	6.6407		2.32749		-10.5118	-9.45755	-9.87376	-11.7732	-12.3849	-10.9731	-10.398	-10.1336	-10.3624	-10.612	-10.1158	-10.901	-10.8822	-11.1659	-10.2366	-10.5418	-11.3412	-10.5194	-10.1084	-10.6788	-11.6773	-11.4168	-10.2834	-10.4785	-10.9356	-10.2734	-10.5896	-12.1296	-11.9816	-11.4136	-11.1617	-11.3547	-11.3563	-10.2193	-10.8659	-11.7659	-10.0116	-9.67163	-10.5661	-12.2088	-11.4988	-12.2307	-12.5557	-13.309
	3.21567	6.67225		2.33077		-9.85608	-9.81423	-10.5767	-10.3287	-10.0719	-11.0809	-10.3592	-9.6818	-9.83999	-10.2817	-10.0011	-11.0063	-11.0752	-10.454	-9.84352	-10.0472	-11.1202	-10.7398	-11.0441	-11.2384	-11.3313	-10.6848	-10.5898	-10.4979	-10.6294	-12.9712	-10.3869	-10.2369	-11.0435	-11.1362	-11.069	-11.2606	-10.3068	-10.2165	-10.731	-11.0943	-10.8833	-10.4962	-11.5482	-12.1962	-13.0543	-12.5983	-11.7204	-11.8362
	3.22414	6.7038		2.33404		-10.3501	-9.84001	-10.0801	-10.3916	-10.5546	-10.6198	-10.2524	-9.48439	-9.62392	-10.296	-11.0051	-11.1265	-11.0866	-10.5868	-9.89948	-10.2451	-11.0807	-12.51	-10.6555	-11.0115	-10.6478	-10.1631	-11.5659	-10.764	-10.6525	-11.0308	-11.2694	-10.7397	-10.626	-10.583	-10.5353	-11.1476	-9.57814	-8.91882	-9.49239	-11.6078	-9.73753	-9.33132	-10.4073	-12.7554	-11.4121	-11.4548	-12.232	-13.6053
	3.23259	6.73534		2.33732		-11.884	-9.93683	-10.5715	-9.09645	-9.05345	-9.44477	-10.4396	-10.1925	-9.79094	-10.6356	-10.5434	-10.633	-10.0664	-10.2374	-10.899	-10.34	-10.8274	-10.1095	-9.92089	-11.0543	-10.4548	-10.7166	-10.5061	-10.6921	-12.104	-12.0297	-11.1926	-11.5992	-10.6512	-10.1767	-10.2753	-10.5596	-9.83986	-9.51555	-10.3544	-13.566	-10.0224	-9.60744	-10.6233	-12.018	-12.3361	-12.7595	-12.0669	-12.4955
	3.24101	6.76689		2.3406		-9.73156	-10.0165	-10.833	-10.0856	-10.061	-10.0746	-10.0374	-10.3246	-10.2055	-9.62731	-9.52548	-9.72665	-9.66338	-9.95677	-10.9076	-10.5723	-9.89478	-9.64984	-9.89241	-11.8425	-10.3331	-10.4279	-10.6025	-10.3423	-10.3024	-10.8336	-11.9391	-12.3411	-11.3852	-11.6394	-11.1109	-10.7455	-9.57426	-9.05089	-9.5754	-10.702	-9.89488	-9.58603	-10.7294	-11.5256	-12.1155	-11.4821	-11.6734	-12.2446
	3.2494	6.79844		2.34388		-9.8663	-9.53688	-9.16979	-9.76728	-10.3447	-9.83408	-10.1028	-10.8571	-10.8865	-10.4743	-9.92524	-10.2103	-9.53603	-9.99508	-12.0998	-9.86383	-9.76974	-10.6926	-12.1398	-10.8779	-10.3513	-11.7974	-10.7946	-11.8746	-11.2297	-10.9945	-12.8062	-11.2855	-10.5229	-10.5812	-10.5333	-11.1809	-10.3563	-9.89018	-10.1991	-10.8701	-11.778	-11.4192	-12.1356	-11.7325	-11.9809	-12.4087	-11.7328	-11.6469
	3.25776	6.82999		2.34716		-10.0146	-10.1875	-10.5989	-10.1512	-9.56637	-9.44296	-9.84049	-10.852	-10.2775	-10.0046	-9.91349	-9.91395	-10.2418	-10.4137	-10.075	-9.93625	-10.2875	-10.0164	-10.5647	-10.3041	-9.82436	-10.5146	-11.7191	-11.01	-10.6995	-11.1563	-11.8784	-11.1156	-13.1134	-11.4681	-11.1435	-10.7165	-9.06757	-8.54399	-9.21621	-10.3467	-9.12333	-8.88843	-10.0259	-11.2158	-11.1566	-11.1344	-11.8629	-12.1348
	3.2661	6.86153		2.35043		-9.8385	-9.71535	-10.1309	-11.0483	-11.1622	-11.9116	-11.1263	-10.1491	-10.1194	-10.0458	-9.94942	-9.96696	-9.88144	-10.1783	-10.0243	-9.96675	-10.2589	-10.0855	-10.097	-10.9044	-11.5402	-9.87899	-9.54348	-9.86698	-10.5684	-11.1496	-11.0856	-11.2232	-11.8367	-10.9018	-10.712	-10.6519	-9.24886	-8.88149	-9.74309	-10.776	-9.67117	-9.80133	-12.0191	-11.199	-11.4163	-11.2241	-11.8497	-12.8142
	3.27442	6.89308		2.35371		-9.57841	-9.59274	-11.0246	-10.2216	-9.33353	-9.3748	-10.5182	-10.3689	-9.93866	-10.4761	-10.8428	-12.4939	-12.7617	-10.9496	-10.3037	-9.99371	-10.4053	-10.4913	-10.7464	-10.8407	-10.2195	-10.3505	-10.6328	-11.5463	-11.7311	-11.5091	-11.1158	-10.7901	-10.865	-11.1831	-11.539	-10.5697	-9.3521	-8.92668	-9.66063	-10.4084	-9.65134	-9.72598	-10.9483	-12.1648	-11.9415	-11.1121	-11.3831	-12.4242
	3.2827	6.92463		2.35699		-9.70078	-9.39472	-9.524	-9.62513	-9.71417	-10.4178	-10.3032	-10.092	-10.2381	-10.1902	-9.80152	-9.4016	-10.1439	-10.561	-10.6312	-10.7345	-10.852	-11.3615	-10.9829	-11.2672	-10.2022	-9.97197	-9.90108	-10.2325	-10.5123	-10.3209	-10.5331	-11.3443	-11.2727	-10.6556	-11.8102	-11.0594	-9.24851	-8.92275	-9.77627	-11.1072	-10.0965	-10.2439	-11.8071	-12.1754	-11.5095	-11.5084	-12.0428	-12.1422
	3.29096	6.95618		2.36027		-11.6285	-11.1481	-11.0013	-10.4601	-10.2302	-10.0278	-9.83205	-9.22077	-9.25568	-10.1115	-9.70529	-9.56923	-10.1194	-9.88696	-11.0684	-11.8984	-12.1763	-10.9297	-10.8178	-10.7831	-10.0156	-10.0991	-11.105	-13.3663	-10.5953	-10.5978	-10.7475	-10.7593	-11.0337	-10.7601	-10.9232	-12.8873	-9.79812	-9.19657	-9.97468	-10.459	-9.46562	-9.57946	-11.7815	-11.2881	-11.55	-12.172	-11.8422	-12.9517
	3.2992	6.98772		2.36355		-9.77263	-10.0088	-10.2674	-10.0843	-10.1998	-10.7455	-10.7268	-10.2975	-10.1231	-11.1755	-10.5149	-10.4851	-11.5591	-11.4739	-11.2314	-10.032	-10.0429	-10.4492	-12.0682	-11.6199	-10.8502	-10.1115	-10.3311	-11.0706	-11.8416	-11.5727	-11.1659	-10.4485	-10.4884	-11.0064	-10.772	-10.739	-9.3616	-9.04884	-9.85848	-10.3994	-9.69605	-9.79061	-10.9718	-14.0437	-11.9129	-12.6613	-12.3625	-13.4047
	3.30741	7.01927		2.36683		-10.1575	-9.91518	-9.76577	-9.90714	-10.7954	-10.9493	-11.234	-10.6829	-10.7964	-9.87351	-9.95151	-10.2133	-9.91848	-10.7467	-11.0104	-10.6142	-10.8713	-10.9834	-11.8339	-10.7736	-11.1031	-11.2445	-10.6882	-10.8729	-10.9317	-10.3656	-10.3136	-11.2403	-11.0804	-11.3164	-11.1866	-11.8275	-9.6322	-9.26358	-10.4559	-11.4157	-10.1506	-10.7994	-11.432	-11.5331	-12.3546	-11.4967	-11.8158	-12.8676
	3.3156	7.05082		2.3701		-9.47447	-10.131	-11.3174	-10.5776	-10.8078	-11.1985	-10.6947	-10.0631	-10.2693	-10.12	-10.1596	-10.611	-10.5124	-10.2077	-10.8008	-10.7187	-9.86643	-10.0223	-11.1173	-11.0302	-10.5845	-9.96053	-10.067	-10.8378	-11.7047	-10.4034	-10.0016	-10.1114	-10.4773	-11.6874	-12.6289	-11.3943	-9.45929	-9.21719	-10.4187	-10.4697	-9.3459	-9.54253	-11.296	-11.1937	-11.5517	-11.7779	-12.2715	-12.3072
	3.32376	7.08236		2.37338		-10.0382	-11.2712	-9.57637	-10.9593	-9.83452	-11.4185	-10.7489	-10.6328	-10.4724	-9.87485	-9.28094	-9.50522	-9.33025	-9.44476	-10.6653	-11.0583	-10.1969	-9.81033	-9.90992	-10.401	-10.5868	-10.9241	-10.1411	-10.3777	-10.5914	-10.9943	-11.3208	-10.3807	-10.3388	-10.2418	-10.2435	-10.4129	-9.81016	-9.32759	-10.1031	-10.1071	-9.38822	-9.75235	-11.9255	-11.7282	-11.1627	-11.6405	-11.9874	-12.28
	3.3319	7.11391		2.37666		-11.7061	-10.2126	-10.0043	-10.3373	-9.71025	-9.9216	-9.80172	-10.9562	-9.72028	-9.98461	-11.3607	-11.296	-10.2304	-10.4562	-10.08	-10.1656	-10.1922	-10.6944	-11.326	-11.9017	-11.5964	-11.8706	-10.9878	-10.375	-10.4193	-11.6189	-10.5767	-9.96121	-10.4473	-10.3897	-10.4171	-10.7697	-11.0406	-10.4736	-11.0369	-11.1937	-11.2952	-11.8075	-11.8411	-11.4807	-11.4714	-11.8389	-12.7997	-12.0215
	3.34002	7.14546		2.37994		-10.2427	-9.86139	-10.4937	-10.579	-10.1347	-10.0796	-10.361	-10.1123	-10.3789	-10.5861	-10.162	-9.99782	-10.7194	-10.6343	-11.4792	-10.5117	-10.6756	-12.2714	-10.8936	-11.675	-11.9148	-11.2379	-10.1833	-10.3683	-11.7293	-11.6209	-10.4354	-10.1702	-10.5489	-10.9492	-11.1546	-10.6301	-9.00916	-8.62888	-9.69914	-10.5201	-9.26338	-9.71134	-11.5724	-11.2677	-11.5903	-11.4271	-11.772	-12.5014
	3.34811	7.17701		2.38322		-10.6752	-10.5243	-10.1263	-10.9469	-9.84204	-10.1377	-9.65631	-9.48927	-10.6147	-10.0596	-10.5092	-10.3044	-10.0524	-10.8696	-10.9005	-10.1971	-11.8948	-10.8335	-10.4272	-10.3059	-10.1374	-10.4203	-10.5151	-11.5369	-10.704	-10.8044	-12.1621	-10.7545	-10.5645	-10.3243	-10.4568	-10.4594	-10.5105	-9.61337	-10.5596	-11.1851	-10.1271	-10.1785	-10.9097	-11.6628	-13.1071	-11.9827	-11.7808	-12.6117
	3.35618	7.20855		2.38649		-11.6124	-10.9719	-10.7167	-10.3702	-10.2235	-10.126	-9.98058	-9.85055	-9.90552	-9.73249	-10.1269	-10.312	-10.4558	-10.6394	-11.5591	-11.0315	-10.2053	-10.1997	-10.3274	-10.2438	-10.1458	-10.0399	-10.2732	-10.5149	-11.8425	-11.6708	-10.7834	-10.8048	-10.6411	-10.7306	-11.0169	-10.6323	-9.26001	-9.07283	-10.2457	-10.0337	-9.19016	-9.69922	-12.5236	-13.6847	-12.4936	-11.8251	-11.2585	-11.7001
	3.36423	7.2401		2.38977		-10.2405	-11.5169	-10.9075	-9.81944	-9.87195	-10.5385	-10.5306	-9.60646	-9.5191	-9.78222	-10.6619	-10.4369	-10.2451	-10.038	-11.4833	-10.2091	-9.8251	-9.69129	-11.0316	-11.1686	-11.4066	-11.2926	-11.6512	-12.4844	-10.84	-10.963	-10.3639	-10.3998	-11.7463	-11.0016	-10.2295	-10.2565	-10.5413	-11.7018	-10.882	-11.5298	-10.1259	-10.4728	-11.7596	-13.3279	-13.2968	-12.1758	-13.3789	-12.2839
	3.37225	7.27165		2.39305		-10.7791	-10.5856	-11.0326	-11.2644	-10.7219	-9.84889	-9.735	-10.5552	-10.8169	-11.1214	-10.9156	-10.7924	-10.7887	-10.5325	-10.3707	-10.4662	-10.3256	-10.3789	-11.4255	-9.91397	-9.8302	-10.0201	-9.9572	-9.99583	-10.1532	-10.5058	-10.6885	-10.6527	-11.3843	-10.8159	-10.2683	-11.8752	-8.91485	-8.76066	-10.0566	-9.77202	-8.85205	-9.43429	-11.4905	-11.3191	-12.0713	-11.4221	-11.4901	-12.3147
	3.38025	7.3032		2.39633		-10.6621	-9.98702	-9.57529	-10.84	-9.9722	-10.0064	-10.1171	-9.66915	-9.66797	-9.94242	-9.76123	-10.6617	-9.4508	-9.71452	-10.3084	-9.87871	-11.058	-10.6655	-11.0802	-10.0492	-10.5439	-11.0896	-10.6179	-10.5823	-11.668	-11.0407	-11.5169	-10.9814	-12.0845	-11.065	-10.9516	-10.5389	-10.093	-9.67999	-10.3729	-10.0257	-9.27532	-9.75286	-11.0756	-11.4688	-11.4895	-11.6332	-12.2175	-13.0199
	3.38823	7.33474		2.39961		-10.111	-9.87924	-9.87946	-10.1762	-10.0363	-10.1415	-9.68446	-9.4619	-10.1518	-10.3942	-10.5129	-10.5406	-11.0604	-10.6636	-10.8122	-10.8996	-10.5423	-10.9604	-12.577	-11.5094	-12.4826	-10.7255	-10.8321	-10.9383	-11.5369	-11.5213	-11.3787	-10.5254	-10.2512	-10.5822	-10.94	-12.6339	-9.57911	-9.57152	-10.9708	-11.0847	-10.63	-11.0535	-11.0446	-11.567	-11.6222	-11.7149	-11.6268	-12.2952
	3.39619	7.36629		2.40288		-10.7484	-10.0191	-10	-10.3321	-10.3702	-10.0543	-10.0051	-10.3791	-10.8936	-10.6978	-9.92384	-9.70056	-9.68214	-9.92094	-9.94933	-10.0429	-10.9384	-11.0723	-10.0442	-10.1456	-10.5707	-10.7876	-10.9219	-10.7463	-10.6737	-10.3951	-10.3715	-10.8228	-11.5912	-13.7887	-11.0863	-10.388	-10.0545	-10.1988	-13.3953	-10.3222	-9.52118	-10.2226	-12.1545	-12.3728	-11.8753	-12.3481	-11.8029	-11.9304
	3.40413	7.39784		2.40616		-10.7305	-9.92341	-9.98571	-9.45973	-9.18757	-9.69606	-9.52624	-9.43422	-10.2877	-10.8448	-10.5786	-9.75678	-9.99313	-10.5015	-10.0771	-9.96112	-9.87342	-10.3764	-10.4064	-10.6159	-10.4541	-9.94872	-10.0956	-11.4528	-11.3542	-11.4343	-11.1449	-11.8647	-10.9522	-10.7197	-11.4277	-12.0192	-9.55712	-9.34447	-10.1359	-9.85944	-9.35443	-10.0829	-11.1964	-11.2193	-11.7863	-12.4694	-12.6594	-13.0712
	3.41204	7.42938		2.40944		-9.36929	-9.4003	-9.58873	-10.314	-10.3648	-10.3288	-10.2756	-9.92618	-9.88351	-10.2169	-11.0908	-9.88759	-10.0807	-9.6672	-9.72136	-10.4876	-10.444	-9.88359	-9.85264	-10.389	-12.2059	-11.2847	-10.6088	-10.7159	-11.4571	-11.5553	-10.6582	-10.6314	-10.882	-10.8863	-10.9788	-10.7833	-10.6194	-10.5861	-10.988	-10.9539	-10.0964	-10.9847	-11.6675	-11.2512	-11.0341	-11.9741	-14.4032	-13.1304
	3.41993	7.46093		2.41272		-10.3627	-9.33951	-9.3194	-9.61716	-9.95979	-12.1953	-9.99683	-9.62528	-9.47148	-9.63892	-10.6385	-11.531	-10.9854	-10.5299	-10.6456	-11.2819	-11.2031	-11.7161	-11.2193	-11.5589	-10.784	-10.4159	-10.8926	-11.501	-13.2231	-10.8114	-10.451	-10.3019	-11.2524	-11.3258	-10.503	-10.6065	-9.97437	-9.70059	-10.5037	-11.1638	-11.1033	-11.0876	-11.083	-11.6423	-12.6993	-11.8309	-11.2852	-11.8193
	3.42781	7.49248		2.416		-10.3496	-10.3422	-10.7926	-11.4383	-9.93814	-9.97681	-10.9524	-10.75	-10.0185	-10.6115	-10.9976	-9.89893	-10.133	-11.6672	-10.5548	-10.2122	-11.0522	-12.592	-10.7913	-10.4719	-10.6179	-11.1476	-10.6971	-10.6281	-10.7565	-10.7279	-11.4461	-11.5432	-11.184	-11.6088	-11.6702	-10.6374	-9.45236	-9.72017	-12.4327	-9.70994	-9.15086	-10.1608	-11.826	-12.3183	-11.8798	-13.6143	-12.4357	-12.8747
	3.43566	7.52403		2.41928		-10.442	-9.5291	-9.37316	-10.1161	-10.1877	-10.649	-9.8714	-9.6494	-10.0532	-10.4894	-9.57038	-9.33767	-9.65161	-11.2765	-11.8511	-10.4671	-10.0166	-10.363	-10.4838	-10.1935	-10.024	-10.2302	-10.3419	-10.1343	-10.8099	-12.5746	-11.0065	-11.8737	-10.8094	-11.891	-11.0588	-10.9187	-9.87195	-10.1627	-11.1477	-9.71429	-9.00628	-9.79197	-11.5058	-11.4292	-11.3257	-11.8904	-14.1207	-13.7905
	3.44349	7.55557		2.42255		-9.8458	-10.0555	-10.0398	-11.8137	-10.534	-10.038	-9.54419	-9.70048	-9.70072	-9.67299	-11.2218	-11.0276	-11.8955	-10.8965	-10.2789	-9.86547	-10.8329	-10.7894	-11.2045	-10.9553	-10.8705	-10.553	-10.4828	-10.2186	-9.99916	-10.5695	-11.7368	-11.8164	-12.2032	-11.2905	-13.8221	-11.5401	-9.68402	-9.69216	-11.2894	-10.7573	-10.0938	-10.5158	-11.1654	-11.3451	-11.2938	-11.6285	-12.2509	-11.8163
	3.4513	7.58712		2.42583		-9.51637	-10.3123	-10.4065	-10.4598	-9.73428	-9.68313	-11.7769	-9.70343	-9.65226	-10.3563	-10.5808	-10.2154	-10.6666	-11.4164	-10.7786	-10.4174	-10.6088	-10.2295	-11.31	-11.0768	-10.4909	-10.0836	-10.159	-10.2127	-10.6978	-11.8236	-11.9639	-11.2667	-11.2345	-11.33	-11.9369	-10.3611	-9.22455	-9.37725	-11.0937	-9.74703	-9.16015	-9.89082	-10.9109	-10.9528	-11.4423	-11.6378	-11.3497	-11.7116
	3.45909	7.61867		2.42911		-9.74208	-9.97313	-10.1987	-10.5078	-11.1577	-9.7041	-9.68201	-10.2462	-10.1844	-10.0671	-10.9538	-10.2045	-9.97198	-9.87121	-9.83022	-10.3631	-10.3518	-10.0554	-10.0719	-10.0499	-10.2878	-11.4142	-10.4372	-10.2239	-10.86	-11.9664	-11.1553	-10.7201	-10.8444	-11.0383	-11.5629	-10.4816	-9.94962	-10.2467	-10.6481	-9.99279	-9.993	-11.0418	-11.6789	-11.7077	-11.4063	-12.0686	-12.0389	-12.1949
	3.46687	7.65022		2.43239		-9.14415	-9.53768	-9.9099	-10.1092	-9.82427	-9.43539	-9.77995	-11.2364	-10.7057	-10.0282	-9.63302	-9.81941	-10.561	-10.7219	-11.0326	-10.4729	-9.91453	-9.57102	-9.95386	-10.4652	-10.3594	-12.6028	-11.0217	-11.2529	-11.567	-11.4385	-10.7792	-10.4466	-10.3249	-10.8781	-11.4224	-10.9932	-9.51292	-9.74338	-11.1263	-9.71533	-9.26247	-9.99924	-10.8672	-11.0099	-11.0582	-11.4351	-11.7529	-12.7037
	3.47462	7.68176		2.43567		-10.582	-9.80451	-10.8186	-10.9523	-11.1797	-10.371	-10.0635	-10.0235	-9.51482	-9.94535	-10.9616	-10.6368	-10.2503	-10.4701	-10.6786	-11.2619	-10.4921	-10.318	-10.7501	-11.4121	-10.8295	-10.9646	-10.8567	-12.762	-10.3551	-10.7878	-11.5301	-11.3921	-11.097	-10.1283	-10.678	-11.3878	-9.89116	-10.0557	-11.0997	-10.5818	-10.1994	-10.6321	-11.0238	-12.7623	-13.0004	-12.5508	-13.1507	-12.5638
	3.48235	7.71331		2.43894		-9.57015	-9.32346	-9.16884	-9.44081	-9.94282	-9.66579	-9.82628	-10.4583	-10.9323	-11.1954	-10.0051	-10.4271	-10.8733	-10.1972	-10.5375	-11.142	-10.831	-10.5581	-10.5323	-10.99	-10.4887	-10.1089	-10.4166	-11.037	-10.3714	-10.5478	-10.2685	-11.0308	-11.3955	-10.9073	-11.3746	-9.80534	-8.85036	-9.34278	-10.9548	-9.17397	-8.97332	-10.1499	-10.9719	-10.8858	-11.4801	-11.7324	-11.4504	-12.3191
	3.49007	7.74486		2.44222		-9.72656	-10.2554	-10.2099	-10.563	-9.65892	-9.36765	-9.61755	-9.63606	-10.4604	-11.8954	-10.7998	-10.6575	-9.94076	-10.4719	-11.1262	-10.3675	-10.4925	-11.0281	-11.0942	-10.1727	-9.89579	-10.9715	-10.6742	-9.85335	-10.2752	-11.6386	-11.8507	-11.076	-10.5179	-10.6416	-10.7825	-10.7406	-10.0262	-10.0613	-10.4071	-9.4301	-9.24714	-10.3806	-12.6065	-12.099	-11.0855	-11.7592	-12.2874	-12.3804
	3.49776	7.7764		2.4455		-10.1499	-10.045	-9.58728	-9.72065	-10.0539	-11.7008	-10.3588	-11.266	-10.6227	-9.54506	-9.39141	-10.4639	-10.9669	-10.9703	-10.5747	-11.0154	-11.685	-10.1782	-9.78657	-9.78649	-10.0172	-10.547	-12.116	-10.959	-10.7715	-10.9693	-11.4147	-10.3992	-10.5456	-10.7614	-10.9299	-10.9423	-9.45541	-9.79449	-11.5451	-10.8359	-10.8474	-11.8742	-11.6171	-12.7856	-12.3833	-12.76	-12.1876	-12.0786
	3.50544	7.80795		2.44878		-9.82962	-10.2052	-11.4632	-10.1079	-10.0826	-10.4266	-11.6699	-10.5614	-10.5353	-10.4313	-10.0982	-9.98527	-9.94788	-10.4036	-10.4316	-10.1122	-10.2885	-10.9811	-11.3505	-10.6769	-10.2574	-10.2022	-10.2853	-10.1348	-10.1882	-10.3748	-10.7669	-11.7194	-10.5658	-10.5448	-10.7629	-10.4023	-9.33533	-9.65718	-10.6249	-9.56071	-9.60251	-10.6704	-11.1404	-11.8659	-11.5974	-11.9242	-12.3383	-12.6394
	3.5131	7.8395		2.45206		-9.6263	-12.4964	-9.48286	-9.01266	-9.03446	-9.90621	-9.67687	-9.52231	-9.84112	-10.4216	-11.0916	-10.6079	-10.7804	-10.4958	-10.1909	-10.1294	-11.4345	-11.7362	-10.4885	-10.4819	-10.51	-10.3369	-10.0782	-10.2408	-10.351	-10.057	-10.3127	-11.513	-12.2144	-13.0442	-12.6401	-9.93904	-9.24181	-9.74994	-10.5793	-9.41843	-9.33478	-10.5535	-11.4504	-11.2819	-11.7508	-12.3044	-12.3763	-12.6644
	3.52074	7.87105		2.45534		-11.1004	-9.82945	-9.40634	-9.67507	-10.14	-10.6102	-10.278	-10.0681	-11.1562	-9.62247	-9.36761	-9.98143	-10.5687	-11.0003	-10.9655	-11.2812	-11.2117	-10.674	-10.437	-10.8132	-11.3271	-10.9253	-10.5766	-10.6127	-10.8137	-10.6647	-10.489	-10.3735	-10.6398	-11.4783	-11.0874	-11.26	-9.49035	-9.59753	-10.0622	-9.46805	-9.59439	-10.6889	-11.5377	-13.0223	-11.1872	-11.8955	-11.567	-11.5758
	3.52836	7.90259		2.45861		-10.6739	-10.2726	-10.0177	-11.8684	-10.4496	-10.3085	-9.96944	-10.187	-10.2212	-10.2427	-10.6047	-10.9642	-10.5825	-10.2843	-10.8117	-10.2969	-10.7007	-11.8893	-11.1153	-10.9862	-10.9267	-10.2557	-9.91369	-10.3345	-9.99018	-10.1639	-10.6837	-10.9396	-10.9354	-11.9743	-10.8263	-11.1097	-10.0057	-10.4917	-11.6157	-10.6369	-10.5729	-11.8988	-12.9835	-12.7726	-12.3375	-12.2586	-13.4236	-12.0056
	3.53596	7.93414		2.46189		-10.1058	-11.2911	-10.3216	-10.7051	-9.72727	-9.69426	-11.2362	-10.7967	-10.5948	-10.8971	-10.5987	-9.87926	-10.7652	-10.5508	-10.3489	-9.79979	-10.2573	-10.1057	-10.5189	-12.3987	-10.5858	-10.3251	-10.5391	-10.6517	-11.414	-12.3022	-11.3046	-11.4905	-11.6088	-11.8217	-11.569	-9.60431	-8.71634	-9.26762	-10.9537	-8.99757	-8.97811	-10.39	-10.6451	-10.9998	-11.1857	-11.3371	-11.3798	-11.9337
	3.54355	7.96569		2.46517		-10.0949	-9.5431	-8.99115	-9.15074	-9.54571	-9.8567	-10.3072	-10.1214	-9.4755	-9.61013	-11.4606	-9.89031	-9.96059	-10.0222	-10.1457	-11.1112	-10.084	-10.3452	-10.153	-9.94085	-10.3398	-12.642	-10.1376	-10.2145	-10.975	-11.8094	-11.2582	-10.3547	-10.759	-11.002	-10.6986	-9.70867	-9.25303	-9.81022	-10.1623	-9.00835	-9.07693	-10.9329	-10.8744	-11.0586	-10.9458	-11.3374	-11.5062	-12.1451
[truncated: 1,383 more rows]
[truncated: 45 more columns]

## Sheet: Fig.2(b)
Fig.2(b)	linear disp. rel.			color map
	f	k/2\pi		f	k/2\pi	data
[truncated: 2,136 more rows]
[truncated: 45 more columns]

## Sheet: Fig.2(c)
Fig.2(c)	linear disp. rel.			Bloch rel.			color map
	f	k/2\pi		f	k/2\pi		f	k/2\pi	data
[truncated: 29,248 more rows]
[truncated: 50 more columns]

## Sheet: Fig.2(d)
Fig.2(d)	linear disp. rel.			Bloch rel.			color map
	f	k/2\pi		f	k/2\pi		f	k/2\pi	data
[truncated: 29,248 more rows]
[truncated: 50 more columns]

## Sheet: Fig.2(e)
Fig.2(e)	linear disp. rel.			color map
	f	k/2\pi		f	k/2\pi	data
[truncated: 2,136 more rows]
[truncated: 47 more columns]

## Sheet: Fig.2(f)
Fig.2(f)	linear disp. rel.			color map
[truncated: 2,137 more rows]
[truncated: 47 more columns]

[truncated: 9 more sheets: Fig.3(a), Fig.3(b), Fig.4(a), Fig.4(b), Fig.4(c), Fig.4(d), Fig.5(a), Fig.5(b), Fig.5(b) Inset]
